# Supplementary material for: Male and female contributions to diversity among birdwing butterfly images
Source: Commun Biol. 2024 Jul 1;7:774. doi: 10.1038/s42003-024-06376-2 (PMC11217504; doi:10.1038/s42003-024-06376-2)
Supplement: Supplementary file 3 — Supplementary Data 1–2 and 7–10 [file 42003_2024_6376_MOESM3_ESM.xlsx]

## Sheet: SupplementaryData1Labels_Geo
photoname	occurrenceID	specificEpithet	sex	DorsalVentralManual	label	higherGeography	country
0007c574-e338-4bab-8535-16dcc73080e3_0	0007c574-e338-4bab-8535-16dcc73080e3	brookiana	Male	1	brookiana Male 1
0007c574-e338-4bab-8535-16dcc73080e3_1	0007c574-e338-4bab-8535-16dcc73080e3	brookiana	Male	0	brookiana Male 0
000b0fa7-6985-4173-994e-2e573be8c07a_0	000b0fa7-6985-4173-994e-2e573be8c07a	brookiana	Female	1	brookiana Female 1	Asia
000b0fa7-6985-4173-994e-2e573be8c07a_1	000b0fa7-6985-4173-994e-2e573be8c07a	brookiana	Female	0	brookiana Female 0	Asia
000bea67-bb91-454b-bbcb-ebd5976821dd_0	000bea67-bb91-454b-bbcb-ebd5976821dd	priamus	Male	1	priamus Male 1	Oceania; Solomon Islands	Solomon Islands
000bea67-bb91-454b-bbcb-ebd5976821dd_1	000bea67-bb91-454b-bbcb-ebd5976821dd	priamus	Male	0	priamus Male 0	Oceania; Solomon Islands	Solomon Islands
00251a64-93ad-4587-b204-976411f721ae_0	00251a64-93ad-4587-b204-976411f721ae	oblongomaculatus	Male	1	oblongomaculatus Male 1	Asia
00251a64-93ad-4587-b204-976411f721ae_1	00251a64-93ad-4587-b204-976411f721ae	oblongomaculatus	Male	0	oblongomaculatus Male 0	Asia
0027cd87-e281-42aa-9a24-224b99506a98_0	0027cd87-e281-42aa-9a24-224b99506a98	priamus	Male	1	priamus Male 1	Asia; Indonesia	Indonesia
0027cd87-e281-42aa-9a24-224b99506a98_1	0027cd87-e281-42aa-9a24-224b99506a98	priamus	Male	0	priamus Male 0	Asia; Indonesia	Indonesia
002ccf6f-dd4a-48e4-b853-8d468f946fad_0	002ccf6f-dd4a-48e4-b853-8d468f946fad	oblongomaculatus	Female	1	oblongomaculatus Female 1	Asia; Indonesia	Indonesia
002ccf6f-dd4a-48e4-b853-8d468f946fad_1	002ccf6f-dd4a-48e4-b853-8d468f946fad	oblongomaculatus	Female	0	oblongomaculatus Female 0	Asia; Indonesia	Indonesia
0044ce3d-548d-4fc2-bbed-11a97e114dfb_0	0044ce3d-548d-4fc2-bbed-11a97e114dfb	helena	Male	1	helena Male 1	Asia; Indonesia	Indonesia
0044ce3d-548d-4fc2-bbed-11a97e114dfb_1	0044ce3d-548d-4fc2-bbed-11a97e114dfb	helena	Male	0	helena Male 0	Asia; Indonesia	Indonesia
0058ad39-7bbd-4e75-854d-e56b0ed79e2f_0	0058ad39-7bbd-4e75-854d-e56b0ed79e2f	priamus	Female	1	priamus Female 1	Asia; Papua New Guinea	Papua New Guinea
0058ad39-7bbd-4e75-854d-e56b0ed79e2f_1	0058ad39-7bbd-4e75-854d-e56b0ed79e2f	priamus	Female	0	priamus Female 0	Asia; Papua New Guinea	Papua New Guinea
0059d81d-0d1a-410f-a7d0-3906959fefb9_0	0059d81d-0d1a-410f-a7d0-3906959fefb9	brookiana	Male	1	brookiana Male 1	Asia; Indonesia	Indonesia
0059d81d-0d1a-410f-a7d0-3906959fefb9_1	0059d81d-0d1a-410f-a7d0-3906959fefb9	brookiana	Male	0	brookiana Male 0	Asia; Indonesia	Indonesia
006c7fb8-ee66-47b5-a7dd-39b0f93c3297_0	006c7fb8-ee66-47b5-a7dd-39b0f93c3297	cuneifera	Male	0	cuneifera Male 0	Asia; Indonesia	Indonesia
006c7fb8-ee66-47b5-a7dd-39b0f93c3297_1	006c7fb8-ee66-47b5-a7dd-39b0f93c3297	cuneifera	Male	1	cuneifera Male 1	Asia; Indonesia	Indonesia
00728d90-8b90-4b40-9141-3344e90946d0_0	00728d90-8b90-4b40-9141-3344e90946d0	vandepolli	Male	0	vandepolli Male 0	Asia; Indonesia	Indonesia
00728d90-8b90-4b40-9141-3344e90946d0_1	00728d90-8b90-4b40-9141-3344e90946d0	vandepolli	Male	1	vandepolli Male 1	Asia; Indonesia	Indonesia
00735276-97f8-4603-a83f-82d33997e5cd_0	00735276-97f8-4603-a83f-82d33997e5cd	goliath	Male	1	goliath Male 1	Asia; Papua New Guinea	Papua New Guinea
00735276-97f8-4603-a83f-82d33997e5cd_1	00735276-97f8-4603-a83f-82d33997e5cd	goliath	Male	0	goliath Male 0	Asia; Papua New Guinea	Papua New Guinea
00883a46-5d5b-4dc1-9236-e55066a41979_0	00883a46-5d5b-4dc1-9236-e55066a41979	miranda	Female	0	miranda Female 0	Asia; Indonesia	Indonesia
00883a46-5d5b-4dc1-9236-e55066a41979_1	00883a46-5d5b-4dc1-9236-e55066a41979	miranda	Female	1	miranda Female 1	Asia; Indonesia	Indonesia
008bdba7-40f6-4b4a-97ed-d96ee026b7ad_0	008bdba7-40f6-4b4a-97ed-d96ee026b7ad	helena	Female	1	helena Female 1	Asia; Indonesia	Indonesia
008bdba7-40f6-4b4a-97ed-d96ee026b7ad_1	008bdba7-40f6-4b4a-97ed-d96ee026b7ad	helena	Female	0	helena Female 0	Asia; Indonesia	Indonesia
009b6123-b9d5-4a44-b817-1b6ef5d42765_0	009b6123-b9d5-4a44-b817-1b6ef5d42765	victoriae	Female	1	victoriae Female 1	Oceania; Solomon Islands	Solomon Islands
009b6123-b9d5-4a44-b817-1b6ef5d42765_1	009b6123-b9d5-4a44-b817-1b6ef5d42765	victoriae	Female	0	victoriae Female 0	Oceania; Solomon Islands	Solomon Islands
009ce2ea-b770-41b7-ae2b-b7bf27c418e9_0	009ce2ea-b770-41b7-ae2b-b7bf27c418e9	vandepolli	Male	0	vandepolli Male 0	Asia; Indonesia	Indonesia
009ce2ea-b770-41b7-ae2b-b7bf27c418e9_1	009ce2ea-b770-41b7-ae2b-b7bf27c418e9	vandepolli	Male	1	vandepolli Male 1	Asia; Indonesia	Indonesia
00a01bb2-e0f6-4616-9af9-ab69db55b42d_0	00a01bb2-e0f6-4616-9af9-ab69db55b42d	oblongomaculatus	Male	1	oblongomaculatus Male 1	Asia; Indonesia	Indonesia
00a01bb2-e0f6-4616-9af9-ab69db55b42d_1	00a01bb2-e0f6-4616-9af9-ab69db55b42d	oblongomaculatus	Male	0	oblongomaculatus Male 0	Asia; Indonesia	Indonesia
00a86354-03ea-4064-b5b0-1c66bfb57815_0	00a86354-03ea-4064-b5b0-1c66bfb57815	priamus	Male	1	priamus Male 1	Asia; Indonesia	Indonesia
00a86354-03ea-4064-b5b0-1c66bfb57815_1	00a86354-03ea-4064-b5b0-1c66bfb57815	priamus	Male	0	priamus Male 0	Asia; Indonesia	Indonesia
00a8c5fb-b81c-4c4c-974c-2851bab8c3ee_0	00a8c5fb-b81c-4c4c-974c-2851bab8c3ee	priamus	Female	1	priamus Female 1	Asia; Papua New Guinea	Papua New Guinea
00a8c5fb-b81c-4c4c-974c-2851bab8c3ee_1	00a8c5fb-b81c-4c4c-974c-2851bab8c3ee	priamus	Female	0	priamus Female 0	Asia; Papua New Guinea	Papua New Guinea
00b01da8-3aeb-4380-ae9c-7d83a60a4bcc_0	00b01da8-3aeb-4380-ae9c-7d83a60a4bcc	brookiana	Male	1	brookiana Male 1	Asia; Malaysia	Malaysia
00b01da8-3aeb-4380-ae9c-7d83a60a4bcc_1	00b01da8-3aeb-4380-ae9c-7d83a60a4bcc	brookiana	Male	0	brookiana Male 0	Asia; Malaysia	Malaysia
00b76bb0-c47d-41c4-90b2-2c71973621dc_0	00b76bb0-c47d-41c4-90b2-2c71973621dc	brookiana	Female	1	brookiana Female 1	Asia; Malaysia	Malaysia
00b76bb0-c47d-41c4-90b2-2c71973621dc_1	00b76bb0-c47d-41c4-90b2-2c71973621dc	brookiana	Female	0	brookiana Female 0	Asia; Malaysia	Malaysia
00bc66d7-d19a-4fe3-92c7-58a0520d085d_0	00bc66d7-d19a-4fe3-92c7-58a0520d085d	aeacus	Male	1	aeacus Male 1	Asia; Thailand	Thailand
00bc66d7-d19a-4fe3-92c7-58a0520d085d_1	00bc66d7-d19a-4fe3-92c7-58a0520d085d	aeacus	Male	0	aeacus Male 0	Asia; Thailand	Thailand
00c49866-bdbf-411b-a577-2c873e329e9d_0	00c49866-bdbf-411b-a577-2c873e329e9d	priamus	Male	1	priamus Male 1	Asia; Indonesia	Indonesia
00c49866-bdbf-411b-a577-2c873e329e9d_1	00c49866-bdbf-411b-a577-2c873e329e9d	priamus	Male	0	priamus Male 0	Asia; Indonesia	Indonesia
00dc30c1-2af6-4246-828d-dcb537261470_0	00dc30c1-2af6-4246-828d-dcb537261470	croesus	Male	1	croesus Male 1	Asia; Indonesia	Indonesia
00dc30c1-2af6-4246-828d-dcb537261470_1	00dc30c1-2af6-4246-828d-dcb537261470	croesus	Male	0	croesus Male 0	Asia; Indonesia	Indonesia
00e1c251-6d4a-4574-9ddd-9e255f146ea9_0	00e1c251-6d4a-4574-9ddd-9e255f146ea9	brookiana	Female	0	brookiana Female 0	Asia; Malaysia	Malaysia
00e1c251-6d4a-4574-9ddd-9e255f146ea9_1	00e1c251-6d4a-4574-9ddd-9e255f146ea9	brookiana	Female	1	brookiana Female 1	Asia; Malaysia	Malaysia
00e96434-77db-4b60-9d5f-cb0155aa7792_0	00e96434-77db-4b60-9d5f-cb0155aa7792	croesus	Male	1	croesus Male 1	Asia; Indonesia	Indonesia
00e96434-77db-4b60-9d5f-cb0155aa7792_1	00e96434-77db-4b60-9d5f-cb0155aa7792	croesus	Male	0	croesus Male 0	Asia; Indonesia	Indonesia
00f3a2a0-c932-4511-8bf0-2cdf81822cd2_0	00f3a2a0-c932-4511-8bf0-2cdf81822cd2	criton	Male	0	criton Male 0	Asia; Indonesia	Indonesia
00f3a2a0-c932-4511-8bf0-2cdf81822cd2_1	00f3a2a0-c932-4511-8bf0-2cdf81822cd2	criton	Male	1	criton Male 1	Asia; Indonesia	Indonesia
00fb2e8f-fd62-4d77-9b6d-09be1a75a33c_0	00fb2e8f-fd62-4d77-9b6d-09be1a75a33c	priamus	Female	1	priamus Female 1	Asia; Papua New Guinea	Papua New Guinea
00fb2e8f-fd62-4d77-9b6d-09be1a75a33c_1	00fb2e8f-fd62-4d77-9b6d-09be1a75a33c	priamus	Female	0	priamus Female 0	Asia; Papua New Guinea	Papua New Guinea
00fcb8f6-61e8-4553-8e2d-67c44eee181c_0	00fcb8f6-61e8-4553-8e2d-67c44eee181c	magellanus	Male	0	magellanus Male 0	Asia; Philippines	Philippines
00fcb8f6-61e8-4553-8e2d-67c44eee181c_1	00fcb8f6-61e8-4553-8e2d-67c44eee181c	magellanus	Male	1	magellanus Male 1	Asia; Philippines	Philippines
0103796c-0ffc-48cf-a5a6-48a06583c4b2_0	0103796c-0ffc-48cf-a5a6-48a06583c4b2	dohertyi	Male	0	dohertyi Male 0	Asia; Indonesia	Indonesia
0103796c-0ffc-48cf-a5a6-48a06583c4b2_1	0103796c-0ffc-48cf-a5a6-48a06583c4b2	dohertyi	Male	1	dohertyi Male 1	Asia; Indonesia	Indonesia
010b56cb-ca06-45dd-8889-ab4aed7efcf2_0	010b56cb-ca06-45dd-8889-ab4aed7efcf2	priamus	Male	1	priamus Male 1	Asia; Papua New Guinea; Manus; Manus	Papua New Guinea
010b56cb-ca06-45dd-8889-ab4aed7efcf2_1	010b56cb-ca06-45dd-8889-ab4aed7efcf2	priamus	Male	0	priamus Male 0	Asia; Papua New Guinea; Manus; Manus	Papua New Guinea
011612f4-6725-4060-b05d-51bf6817c6be_0	011612f4-6725-4060-b05d-51bf6817c6be	haliphron	Female	0	haliphron Female 0	Asia; Indonesia	Indonesia
011612f4-6725-4060-b05d-51bf6817c6be_1	011612f4-6725-4060-b05d-51bf6817c6be	haliphron	Female	1	haliphron Female 1	Asia; Indonesia	Indonesia
012031e7-5963-484c-a7e9-d3b677042657_0	012031e7-5963-484c-a7e9-d3b677042657	oblongomaculatus	Female	1	oblongomaculatus Female 1	Asia; Indonesia	Indonesia
012031e7-5963-484c-a7e9-d3b677042657_1	012031e7-5963-484c-a7e9-d3b677042657	oblongomaculatus	Female	0	oblongomaculatus Female 0	Asia; Indonesia	Indonesia
01220342-3111-4d69-b93f-76b2721bb47c_0	01220342-3111-4d69-b93f-76b2721bb47c	priamus	Female	1	priamus Female 1	Australia; Australia; Queensland	Australia
01220342-3111-4d69-b93f-76b2721bb47c_1	01220342-3111-4d69-b93f-76b2721bb47c	priamus	Female	0	priamus Female 0	Australia; Australia; Queensland	Australia
01277bd4-3c69-4f33-ba67-278b024be309_0	01277bd4-3c69-4f33-ba67-278b024be309	rhadamantus	Female	0	rhadamantus Female 0	Asia; Philippines	Philippines
01277bd4-3c69-4f33-ba67-278b024be309_1	01277bd4-3c69-4f33-ba67-278b024be309	rhadamantus	Female	1	rhadamantus Female 1	Asia; Philippines	Philippines
014333ec-58b1-4eee-b1c7-4f29f83b8618_0	014333ec-58b1-4eee-b1c7-4f29f83b8618	minos	Female	0	minos Female 0	Asia; India	India
014333ec-58b1-4eee-b1c7-4f29f83b8618_1	014333ec-58b1-4eee-b1c7-4f29f83b8618	minos	Female	1	minos Female 1	Asia; India	India
014ae30d-a0f5-4061-bb78-4a9259bbdc46_0	014ae30d-a0f5-4061-bb78-4a9259bbdc46	haliphron	Male	0	haliphron Male 0	Asia; Indonesia	Indonesia
014ae30d-a0f5-4061-bb78-4a9259bbdc46_1	014ae30d-a0f5-4061-bb78-4a9259bbdc46	haliphron	Male	1	haliphron Male 1	Asia; Indonesia	Indonesia
014bd91d-0f6f-4a2e-9e15-60186ad24152_0	014bd91d-0f6f-4a2e-9e15-60186ad24152	priamus	Female	1	priamus Female 1	Oceania; Solomon Islands	Solomon Islands
014bd91d-0f6f-4a2e-9e15-60186ad24152_1	014bd91d-0f6f-4a2e-9e15-60186ad24152	priamus	Female	0	priamus Female 0	Oceania; Solomon Islands	Solomon Islands
014e43b2-52a9-44d8-b8a2-29c1a7548f25_0	014e43b2-52a9-44d8-b8a2-29c1a7548f25	hypolitus	Female	1	hypolitus Female 1	Asia; Indonesia	Indonesia
014e43b2-52a9-44d8-b8a2-29c1a7548f25_1	014e43b2-52a9-44d8-b8a2-29c1a7548f25	hypolitus	Female	0	hypolitus Female 0	Asia; Indonesia	Indonesia
01506ad6-1ded-4fab-866b-70140744ad6d_0	01506ad6-1ded-4fab-866b-70140744ad6d	priamus	Male	1	priamus Male 1	Asia; Indonesia	Indonesia
01506ad6-1ded-4fab-866b-70140744ad6d_1	01506ad6-1ded-4fab-866b-70140744ad6d	priamus	Male	0	priamus Male 0	Asia; Indonesia	Indonesia
015c2dc5-00ab-46df-bbbe-bb354b5998cb_0	015c2dc5-00ab-46df-bbbe-bb354b5998cb	paradisea	Female	1	paradisea Female 1	Asia; Papua New Guinea	Papua New Guinea
015c2dc5-00ab-46df-bbbe-bb354b5998cb_1	015c2dc5-00ab-46df-bbbe-bb354b5998cb	paradisea	Female	0	paradisea Female 0	Asia; Papua New Guinea	Papua New Guinea
0160c6a1-433a-43c0-935b-3f68784303a9_0	0160c6a1-433a-43c0-935b-3f68784303a9	brookiana	Male	0	brookiana Male 0	Asia; Malaysia	Malaysia
0160c6a1-433a-43c0-935b-3f68784303a9_1	0160c6a1-433a-43c0-935b-3f68784303a9	brookiana	Male	1	brookiana Male 1	Asia; Malaysia	Malaysia
0162f7f0-ef26-4c70-86eb-0bc2866a62c9_0	0162f7f0-ef26-4c70-86eb-0bc2866a62c9	priamus	Male	1	priamus Male 1	Asia; Papua New Guinea	Papua New Guinea
0162f7f0-ef26-4c70-86eb-0bc2866a62c9_1	0162f7f0-ef26-4c70-86eb-0bc2866a62c9	priamus	Male	0	priamus Male 0	Asia; Papua New Guinea	Papua New Guinea
01671954-4f4f-4a23-9ba0-c5452f96d5a3_0	01671954-4f4f-4a23-9ba0-c5452f96d5a3	hypolitus	Female	1	hypolitus Female 1	Asia; Indonesia	Indonesia
01671954-4f4f-4a23-9ba0-c5452f96d5a3_1	01671954-4f4f-4a23-9ba0-c5452f96d5a3	hypolitus	Female	0	hypolitus Female 0	Asia; Indonesia	Indonesia
016a9cab-aaaa-4cbf-802b-8d15b852d3c8_0	016a9cab-aaaa-4cbf-802b-8d15b852d3c8	aeacus	Female	1	aeacus Female 1	Asia; Thailand	Thailand
016a9cab-aaaa-4cbf-802b-8d15b852d3c8_1	016a9cab-aaaa-4cbf-802b-8d15b852d3c8	aeacus	Female	0	aeacus Female 0	Asia; Thailand	Thailand
016f9f33-6bd4-4101-b4dd-94791379e799_0	016f9f33-6bd4-4101-b4dd-94791379e799	priamus	Female	1	priamus Female 1	Asia; Papua New Guinea	Papua New Guinea
016f9f33-6bd4-4101-b4dd-94791379e799_1	016f9f33-6bd4-4101-b4dd-94791379e799	priamus	Female	0	priamus Female 0	Asia; Papua New Guinea	Papua New Guinea
01746a2d-062a-4750-a87d-9c4b1a9b9e1f_0	01746a2d-062a-4750-a87d-9c4b1a9b9e1f	croesus	Male	1	croesus Male 1	Asia; Indonesia	Indonesia
01746a2d-062a-4750-a87d-9c4b1a9b9e1f_1	01746a2d-062a-4750-a87d-9c4b1a9b9e1f	croesus	Male	0	croesus Male 0	Asia; Indonesia	Indonesia
01843a72-6740-4b42-b81e-c55bcfcf5352_0	01843a72-6740-4b42-b81e-c55bcfcf5352	oblongomaculatus	Male	1	oblongomaculatus Male 1	Asia; Indonesia	Indonesia
01843a72-6740-4b42-b81e-c55bcfcf5352_1	01843a72-6740-4b42-b81e-c55bcfcf5352	oblongomaculatus	Male	0	oblongomaculatus Male 0	Asia; Indonesia	Indonesia
0185d64a-405f-4994-957e-4810c49eb037_0	0185d64a-405f-4994-957e-4810c49eb037	darsius	Male	0	darsius Male 0	Asia; Sri Lanka	Sri Lanka
0185d64a-405f-4994-957e-4810c49eb037_1	0185d64a-405f-4994-957e-4810c49eb037	darsius	Male	1	darsius Male 1	Asia; Sri Lanka	Sri Lanka
01939ccd-6913-4284-bfb2-164b11d50453_0	01939ccd-6913-4284-bfb2-164b11d50453	helena	Male	1	helena Male 1	Asia; Indonesia	Indonesia
01939ccd-6913-4284-bfb2-164b11d50453_1	01939ccd-6913-4284-bfb2-164b11d50453	helena	Male	0	helena Male 0	Asia; Indonesia	Indonesia
019f5179-778d-4bc5-8f5c-cad5406f5870_0	019f5179-778d-4bc5-8f5c-cad5406f5870	amphrysus	Male	0	amphrysus Male 0	Asia; Malaysia	Malaysia
019f5179-778d-4bc5-8f5c-cad5406f5870_1	019f5179-778d-4bc5-8f5c-cad5406f5870	amphrysus	Male	1	amphrysus Male 1	Asia; Malaysia	Malaysia
01a46362-b2e8-4b37-93d1-c1faf14dbd95_0	01a46362-b2e8-4b37-93d1-c1faf14dbd95	helena	Female	1	helena Female 1	Asia; India	India
01a46362-b2e8-4b37-93d1-c1faf14dbd95_1	01a46362-b2e8-4b37-93d1-c1faf14dbd95	helena	Female	0	helena Female 0	Asia; India	India
01b24c95-3a5a-4d68-b99c-30721c9b5859_0	01b24c95-3a5a-4d68-b99c-30721c9b5859	priamus	Female	1	priamus Female 1	Asia; Papua New Guinea	Papua New Guinea
01b24c95-3a5a-4d68-b99c-30721c9b5859_1	01b24c95-3a5a-4d68-b99c-30721c9b5859	priamus	Female	0	priamus Female 0	Asia; Papua New Guinea	Papua New Guinea
01b87f0f-7c37-463b-a5a2-fe6e3d0b2e54_0	01b87f0f-7c37-463b-a5a2-fe6e3d0b2e54	victoriae	Male	1	victoriae Male 1	Oceania; Solomon Islands	Solomon Islands
01b87f0f-7c37-463b-a5a2-fe6e3d0b2e54_1	01b87f0f-7c37-463b-a5a2-fe6e3d0b2e54	victoriae	Male	0	victoriae Male 0	Oceania; Solomon Islands	Solomon Islands
01ba1658-3510-4675-a477-8f1d34638957_0	01ba1658-3510-4675-a477-8f1d34638957	helena	Female	1	helena Female 1	Asia; Indonesia	Indonesia
01ba1658-3510-4675-a477-8f1d34638957_1	01ba1658-3510-4675-a477-8f1d34638957	helena	Female	0	helena Female 0	Asia; Indonesia	Indonesia
01bc0dc0-5b1d-4fd9-85a4-3c17f56f1195_0	01bc0dc0-5b1d-4fd9-85a4-3c17f56f1195	minos	Male	0	minos Male 0
01bc0dc0-5b1d-4fd9-85a4-3c17f56f1195_1	01bc0dc0-5b1d-4fd9-85a4-3c17f56f1195	minos	Male	1	minos Male 1
01c652f3-975d-4988-95ec-cd3dd14c843a_0	01c652f3-975d-4988-95ec-cd3dd14c843a	priamus	Male	1	priamus Male 1	Asia; Indonesia	Indonesia
01c652f3-975d-4988-95ec-cd3dd14c843a_1	01c652f3-975d-4988-95ec-cd3dd14c843a	priamus	Male	0	priamus Male 0	Asia; Indonesia	Indonesia
01cdf070-f968-4aa7-aa82-004f68ac7c0a_0	01cdf070-f968-4aa7-aa82-004f68ac7c0a	critonides	Male	0	critonides Male 0	Asia; Indonesia	Indonesia
01cdf070-f968-4aa7-aa82-004f68ac7c0a_1	01cdf070-f968-4aa7-aa82-004f68ac7c0a	critonides	Male	1	critonides Male 1	Asia; Indonesia	Indonesia
01d7aefe-8caa-4f9f-8c65-b1a7071dc56e_0	01d7aefe-8caa-4f9f-8c65-b1a7071dc56e	priamus	Male	1	priamus Male 1
01d7aefe-8caa-4f9f-8c65-b1a7071dc56e_1	01d7aefe-8caa-4f9f-8c65-b1a7071dc56e	priamus	Male	0	priamus Male 0
01ef41c0-4a1c-4bb5-9ba8-0370bc4030e8_0	01ef41c0-4a1c-4bb5-9ba8-0370bc4030e8	brookiana	Male	1	brookiana Male 1	Asia; Indonesia	Indonesia
01ef41c0-4a1c-4bb5-9ba8-0370bc4030e8_1	01ef41c0-4a1c-4bb5-9ba8-0370bc4030e8	brookiana	Male	0	brookiana Male 0	Asia; Indonesia	Indonesia
01f8424c-c848-4d55-b72c-7127a5377c9b_0	01f8424c-c848-4d55-b72c-7127a5377c9b	helena	Female	1	helena Female 1	Asia; Indonesia	Indonesia
01f8424c-c848-4d55-b72c-7127a5377c9b_1	01f8424c-c848-4d55-b72c-7127a5377c9b	helena	Female	0	helena Female 0	Asia; Indonesia	Indonesia
020f49c9-908b-4e88-b2ef-52463e6af0ad_0	020f49c9-908b-4e88-b2ef-52463e6af0ad	haliphron	Female	0	haliphron Female 0
020f49c9-908b-4e88-b2ef-52463e6af0ad_1	020f49c9-908b-4e88-b2ef-52463e6af0ad	haliphron	Female	1	haliphron Female 1
021e7bd2-37c7-4479-9ec7-ed1251496710_0	021e7bd2-37c7-4479-9ec7-ed1251496710	priamus	Male	1	priamus Male 1	Asia; Indonesia	Indonesia
021e7bd2-37c7-4479-9ec7-ed1251496710_1	021e7bd2-37c7-4479-9ec7-ed1251496710	priamus	Male	0	priamus Male 0	Asia; Indonesia	Indonesia
022611cc-d1da-4cc9-aa9f-77b8574463e7_0	022611cc-d1da-4cc9-aa9f-77b8574463e7	haliphron	Male	0	haliphron Male 0	Asia; Indonesia	Indonesia
022611cc-d1da-4cc9-aa9f-77b8574463e7_1	022611cc-d1da-4cc9-aa9f-77b8574463e7	haliphron	Male	1	haliphron Male 1	Asia; Indonesia	Indonesia
02298469-d8ea-4599-90ea-3c02fb66ece2_0	02298469-d8ea-4599-90ea-3c02fb66ece2	alexandrae	Female	1	alexandrae Female 1	Asia; Papua New Guinea	Papua New Guinea
02298469-d8ea-4599-90ea-3c02fb66ece2_1	02298469-d8ea-4599-90ea-3c02fb66ece2	alexandrae	Female	0	alexandrae Female 0	Asia; Papua New Guinea	Papua New Guinea
0237d9da-ca7e-4af3-91ee-168cd562b9f2_0	0237d9da-ca7e-4af3-91ee-168cd562b9f2	oblongomaculatus	Female	1	oblongomaculatus Female 1
0237d9da-ca7e-4af3-91ee-168cd562b9f2_1	0237d9da-ca7e-4af3-91ee-168cd562b9f2	oblongomaculatus	Female	0	oblongomaculatus Female 0
023a0894-4cd6-4712-b368-dce65b780dd5_0	023a0894-4cd6-4712-b368-dce65b780dd5	priamus	Female	1	priamus Female 1	Asia; Papua New Guinea	Papua New Guinea
023a0894-4cd6-4712-b368-dce65b780dd5_1	023a0894-4cd6-4712-b368-dce65b780dd5	priamus	Female	0	priamus Female 0	Asia; Papua New Guinea	Papua New Guinea
023baff0-8436-4509-8e7f-54d439ecd888_0	023baff0-8436-4509-8e7f-54d439ecd888	priamus	Male	1	priamus Male 1	Oceania; Solomon Islands; Isabel	Solomon Islands
023baff0-8436-4509-8e7f-54d439ecd888_1	023baff0-8436-4509-8e7f-54d439ecd888	priamus	Male	0	priamus Male 0	Oceania; Solomon Islands; Isabel	Solomon Islands
0242e466-065b-4379-8206-12c0d7ee1381_0	0242e466-065b-4379-8206-12c0d7ee1381	helena	Female	1	helena Female 1	Asia; Malaysia	Malaysia
0242e466-065b-4379-8206-12c0d7ee1381_1	0242e466-065b-4379-8206-12c0d7ee1381	helena	Female	0	helena Female 0	Asia; Malaysia	Malaysia
0244a936-e060-4d19-8f77-ab15bac231c1_0	0244a936-e060-4d19-8f77-ab15bac231c1	amphrysus	Male	0	amphrysus Male 0	Asia; Indonesia	Indonesia
0244a936-e060-4d19-8f77-ab15bac231c1_1	0244a936-e060-4d19-8f77-ab15bac231c1	amphrysus	Male	1	amphrysus Male 1	Asia; Indonesia	Indonesia
02471dc3-48c1-4346-81b3-b768916f31c4_0	02471dc3-48c1-4346-81b3-b768916f31c4	rhadamantus	Female	0	rhadamantus Female 0	Asia; Philippines	Philippines
02471dc3-48c1-4346-81b3-b768916f31c4_1	02471dc3-48c1-4346-81b3-b768916f31c4	rhadamantus	Female	1	rhadamantus Female 1	Asia; Philippines	Philippines
024eea01-6777-4604-ac0f-f6431710d7f6_0	024eea01-6777-4604-ac0f-f6431710d7f6	minos	Female	0	minos Female 0	Asia; India	India
024eea01-6777-4604-ac0f-f6431710d7f6_1	024eea01-6777-4604-ac0f-f6431710d7f6	minos	Female	1	minos Female 1	Asia; India	India
02540681-27d5-43a4-9236-f37a181099e3_0	02540681-27d5-43a4-9236-f37a181099e3	croesus	Female	1	croesus Female 1	Asia; Indonesia	Indonesia
02540681-27d5-43a4-9236-f37a181099e3_1	02540681-27d5-43a4-9236-f37a181099e3	croesus	Female	0	croesus Female 0	Asia; Indonesia	Indonesia
0254d79f-749d-449c-99b9-bd5b8a88f663_0	0254d79f-749d-449c-99b9-bd5b8a88f663	miranda	Female	0	miranda Female 0	Asia; Malaysia	Malaysia
0254d79f-749d-449c-99b9-bd5b8a88f663_1	0254d79f-749d-449c-99b9-bd5b8a88f663	miranda	Female	1	miranda Female 1	Asia; Malaysia	Malaysia
0266e357-5a1b-4032-bb3b-a41bf95c2fb8_0	0266e357-5a1b-4032-bb3b-a41bf95c2fb8	haliphron	Female	0	haliphron Female 0	Asia; Indonesia	Indonesia
0266e357-5a1b-4032-bb3b-a41bf95c2fb8_1	0266e357-5a1b-4032-bb3b-a41bf95c2fb8	haliphron	Female	1	haliphron Female 1	Asia; Indonesia	Indonesia
027677d6-75d7-46d2-a83a-74165be9f685_0	027677d6-75d7-46d2-a83a-74165be9f685	chimaera	Male	1	chimaera Male 1	Asia; Papua New Guinea	Papua New Guinea
027677d6-75d7-46d2-a83a-74165be9f685_1	027677d6-75d7-46d2-a83a-74165be9f685	chimaera	Male	0	chimaera Male 0	Asia; Papua New Guinea	Papua New Guinea
028b6a70-26a7-44fc-b273-08f68972569e_0	028b6a70-26a7-44fc-b273-08f68972569e	brookiana	Male	1	brookiana Male 1	Asia; Malaysia	Malaysia
028b6a70-26a7-44fc-b273-08f68972569e_1	028b6a70-26a7-44fc-b273-08f68972569e	brookiana	Male	0	brookiana Male 0	Asia; Malaysia	Malaysia
0296577f-d61e-45b5-9ad7-cd86189085f8_0	0296577f-d61e-45b5-9ad7-cd86189085f8	aeacus	Male	0	aeacus Male 0	Asia; Taiwan	Taiwan
0296577f-d61e-45b5-9ad7-cd86189085f8_1	0296577f-d61e-45b5-9ad7-cd86189085f8	aeacus	Male	1	aeacus Male 1	Asia; Taiwan	Taiwan
02975f4c-9059-431f-8cc4-7fc83e3a7037_0	02975f4c-9059-431f-8cc4-7fc83e3a7037	croesus	Male	1	croesus Male 1	Asia; Indonesia	Indonesia
02975f4c-9059-431f-8cc4-7fc83e3a7037_1	02975f4c-9059-431f-8cc4-7fc83e3a7037	croesus	Male	0	croesus Male 0	Asia; Indonesia	Indonesia
029f5a50-b6f9-46c8-98b3-e2f60114bb11_0	029f5a50-b6f9-46c8-98b3-e2f60114bb11	priamus	Female	1	priamus Female 1	Asia
029f5a50-b6f9-46c8-98b3-e2f60114bb11_1	029f5a50-b6f9-46c8-98b3-e2f60114bb11	priamus	Female	0	priamus Female 0	Asia
02a6397b-8093-48bf-ba52-f239c14f8cd5_0	02a6397b-8093-48bf-ba52-f239c14f8cd5	priamus	Female	1	priamus Female 1	Asia; Indonesia	Indonesia
02a6397b-8093-48bf-ba52-f239c14f8cd5_1	02a6397b-8093-48bf-ba52-f239c14f8cd5	priamus	Female	0	priamus Female 0	Asia; Indonesia	Indonesia
02a931cc-7337-4c66-b916-1f92f044b13b_0	02a931cc-7337-4c66-b916-1f92f044b13b	priamus	Female	1	priamus Female 1	Asia; Papua New Guinea	Papua New Guinea
02a931cc-7337-4c66-b916-1f92f044b13b_1	02a931cc-7337-4c66-b916-1f92f044b13b	priamus	Female	0	priamus Female 0	Asia; Papua New Guinea	Papua New Guinea
02ac461a-8305-4a76-b4e6-bb7dc0f07623_0	02ac461a-8305-4a76-b4e6-bb7dc0f07623	helena	Male	0	helena Male 0	Asia; Hong Kong	Hong Kong
02ac461a-8305-4a76-b4e6-bb7dc0f07623_1	02ac461a-8305-4a76-b4e6-bb7dc0f07623	helena	Male	1	helena Male 1	Asia; Hong Kong	Hong Kong
02b980f4-5637-4bae-8037-6d144c851983_0	02b980f4-5637-4bae-8037-6d144c851983	priamus	Female	1	priamus Female 1	Asia; Indonesia	Indonesia
02b980f4-5637-4bae-8037-6d144c851983_1	02b980f4-5637-4bae-8037-6d144c851983	priamus	Female	0	priamus Female 0	Asia; Indonesia	Indonesia
02c0faf5-06fd-4b64-9f04-e40acc3ea88d_0	02c0faf5-06fd-4b64-9f04-e40acc3ea88d	priamus	Male	1	priamus Male 1	Oceania; Solomon Islands	Solomon Islands
02c0faf5-06fd-4b64-9f04-e40acc3ea88d_1	02c0faf5-06fd-4b64-9f04-e40acc3ea88d	priamus	Male	0	priamus Male 0	Oceania; Solomon Islands	Solomon Islands
02c6f751-958f-47a9-9b3d-bd26152305c1_0	02c6f751-958f-47a9-9b3d-bd26152305c1	plato	Male	0	plato Male 0	Asia; Indonesia	Indonesia
02c6f751-958f-47a9-9b3d-bd26152305c1_1	02c6f751-958f-47a9-9b3d-bd26152305c1	plato	Male	1	plato Male 1	Asia; Indonesia	Indonesia
02c7530a-8fdc-4d28-b746-f543b36dbbd5_0	02c7530a-8fdc-4d28-b746-f543b36dbbd5	miranda	Male	0	miranda Male 0	Asia; Malaysia	Malaysia
02c7530a-8fdc-4d28-b746-f543b36dbbd5_1	02c7530a-8fdc-4d28-b746-f543b36dbbd5	miranda	Male	1	miranda Male 1	Asia; Malaysia	Malaysia
02d83fad-867d-407e-b379-f8df2aabc72b_0	02d83fad-867d-407e-b379-f8df2aabc72b	haliphron	Male	0	haliphron Male 0	Asia; Indonesia	Indonesia
02d83fad-867d-407e-b379-f8df2aabc72b_1	02d83fad-867d-407e-b379-f8df2aabc72b	haliphron	Male	1	haliphron Male 1	Asia; Indonesia	Indonesia
02db46d8-2228-43b2-a776-2f7a8506b94c_0	02db46d8-2228-43b2-a776-2f7a8506b94c	brookiana	Male	1	brookiana Male 1
02db46d8-2228-43b2-a776-2f7a8506b94c_1	02db46d8-2228-43b2-a776-2f7a8506b94c	brookiana	Male	0	brookiana Male 0
02e27125-8d57-4f44-a7de-acd45cb699f0_0	02e27125-8d57-4f44-a7de-acd45cb699f0	helena	Male	1	helena Male 1	Asia; Indonesia	Indonesia
02e27125-8d57-4f44-a7de-acd45cb699f0_1	02e27125-8d57-4f44-a7de-acd45cb699f0	helena	Male	0	helena Male 0	Asia; Indonesia	Indonesia
02f01399-a2cf-4e38-b01e-f708b37cab80_0	02f01399-a2cf-4e38-b01e-f708b37cab80	victoriae	Female	1	victoriae Female 1	Oceania; Solomon Islands	Solomon Islands
02f01399-a2cf-4e38-b01e-f708b37cab80_1	02f01399-a2cf-4e38-b01e-f708b37cab80	victoriae	Female	0	victoriae Female 0	Oceania; Solomon Islands	Solomon Islands
03089945-6e25-480e-8c8c-9659c661fcb3_0	03089945-6e25-480e-8c8c-9659c661fcb3	hypolitus	Female	1	hypolitus Female 1	Asia; Indonesia	Indonesia
03089945-6e25-480e-8c8c-9659c661fcb3_1	03089945-6e25-480e-8c8c-9659c661fcb3	hypolitus	Female	0	hypolitus Female 0	Asia; Indonesia	Indonesia
030f5aa4-07b7-4edc-8ec9-8a7c6f8afb5e_0	030f5aa4-07b7-4edc-8ec9-8a7c6f8afb5e	priamus	Female	1	priamus Female 1	Asia; Indonesia	Indonesia
030f5aa4-07b7-4edc-8ec9-8a7c6f8afb5e_1	030f5aa4-07b7-4edc-8ec9-8a7c6f8afb5e	priamus	Female	0	priamus Female 0	Asia; Indonesia	Indonesia
0315022e-311c-4bdc-8dfe-a16e212ecd44_0	0315022e-311c-4bdc-8dfe-a16e212ecd44	aeacus	Male	1	aeacus Male 1	Asia; China	China
0315022e-311c-4bdc-8dfe-a16e212ecd44_1	0315022e-311c-4bdc-8dfe-a16e212ecd44	aeacus	Male	0	aeacus Male 0	Asia; China	China
031a57f0-c2dd-4f15-a637-8a404b0540f6_0	031a57f0-c2dd-4f15-a637-8a404b0540f6	priamus	Female	1	priamus Female 1	Asia; Papua New Guinea	Papua New Guinea
031a57f0-c2dd-4f15-a637-8a404b0540f6_1	031a57f0-c2dd-4f15-a637-8a404b0540f6	priamus	Female	0	priamus Female 0	Asia; Papua New Guinea	Papua New Guinea
031b2841-274f-4164-9092-4c0196ac611b_0	031b2841-274f-4164-9092-4c0196ac611b	haliphron	Female	0	haliphron Female 0	Asia; Indonesia	Indonesia
031b2841-274f-4164-9092-4c0196ac611b_1	031b2841-274f-4164-9092-4c0196ac611b	haliphron	Female	1	haliphron Female 1	Asia; Indonesia	Indonesia
031e5a00-f6e4-400f-bb74-a7a008705171_0	031e5a00-f6e4-400f-bb74-a7a008705171	brookiana	Male	1	brookiana Male 1	Asia; Indonesia	Indonesia
031e5a00-f6e4-400f-bb74-a7a008705171_1	031e5a00-f6e4-400f-bb74-a7a008705171	brookiana	Male	0	brookiana Male 0	Asia; Indonesia	Indonesia
032031d7-5c6c-46ba-b88a-adda0050d89e_0	032031d7-5c6c-46ba-b88a-adda0050d89e	brookiana	Male	1	brookiana Male 1	Asia; Indonesia	Indonesia
032031d7-5c6c-46ba-b88a-adda0050d89e_1	032031d7-5c6c-46ba-b88a-adda0050d89e	brookiana	Male	0	brookiana Male 0	Asia; Indonesia	Indonesia
032fa35b-0b35-45cf-9cf6-2217aa64f93c_0	032fa35b-0b35-45cf-9cf6-2217aa64f93c	priamus	Female	1	priamus Female 1	Asia; Papua New Guinea	Papua New Guinea
032fa35b-0b35-45cf-9cf6-2217aa64f93c_1	032fa35b-0b35-45cf-9cf6-2217aa64f93c	priamus	Female	0	priamus Female 0	Asia; Papua New Guinea	Papua New Guinea
0331231b-46f0-4571-bd93-4aa3f378fe97_0	0331231b-46f0-4571-bd93-4aa3f378fe97	haliphron	Male	0	haliphron Male 0	Asia; Indonesia	Indonesia
0331231b-46f0-4571-bd93-4aa3f378fe97_1	0331231b-46f0-4571-bd93-4aa3f378fe97	haliphron	Male	1	haliphron Male 1	Asia; Indonesia	Indonesia
03314d4c-87de-4d14-b19e-64a896c611d5_0	03314d4c-87de-4d14-b19e-64a896c611d5	priamus	Female	1	priamus Female 1	Asia; Indonesia	Indonesia
03314d4c-87de-4d14-b19e-64a896c611d5_1	03314d4c-87de-4d14-b19e-64a896c611d5	priamus	Female	0	priamus Female 0	Asia; Indonesia	Indonesia
0335118d-bb4f-4ed2-9965-42ba88de34a0_0	0335118d-bb4f-4ed2-9965-42ba88de34a0	dohertyi	Female	0	dohertyi Female 0	Asia; Indonesia	Indonesia
0335118d-bb4f-4ed2-9965-42ba88de34a0_1	0335118d-bb4f-4ed2-9965-42ba88de34a0	dohertyi	Female	1	dohertyi Female 1	Asia; Indonesia	Indonesia
03359ad7-4ef1-47fe-aa09-5e16de2316e6_0	03359ad7-4ef1-47fe-aa09-5e16de2316e6	darsius	Female	0	darsius Female 0	Asia; Sri Lanka	Sri Lanka
03359ad7-4ef1-47fe-aa09-5e16de2316e6_1	03359ad7-4ef1-47fe-aa09-5e16de2316e6	darsius	Female	1	darsius Female 1	Asia; Sri Lanka	Sri Lanka
03413166-2038-44bf-8562-c22beba86341_0	03413166-2038-44bf-8562-c22beba86341	amphrysus	Female	0	amphrysus Female 0	Asia; Malaysia	Malaysia
03413166-2038-44bf-8562-c22beba86341_1	03413166-2038-44bf-8562-c22beba86341	amphrysus	Female	1	amphrysus Female 1	Asia; Malaysia	Malaysia
03428bb5-1db3-4f11-acfb-f331f30e6bf4_0	03428bb5-1db3-4f11-acfb-f331f30e6bf4	priamus	Female	1	priamus Female 1	Asia; Papua New Guinea	Papua New Guinea
03428bb5-1db3-4f11-acfb-f331f30e6bf4_1	03428bb5-1db3-4f11-acfb-f331f30e6bf4	priamus	Female	0	priamus Female 0	Asia; Papua New Guinea	Papua New Guinea
0348401c-faab-4b77-ab40-2ead0d61af71_0	0348401c-faab-4b77-ab40-2ead0d61af71	critonides	Female	0	critonides Female 0	Asia; Indonesia	Indonesia
0348401c-faab-4b77-ab40-2ead0d61af71_1	0348401c-faab-4b77-ab40-2ead0d61af71	critonides	Female	1	critonides Female 1	Asia; Indonesia	Indonesia
034f25d5-521f-4746-8c8c-4798af14735e_0	034f25d5-521f-4746-8c8c-4798af14735e	vandepolli	Male	0	vandepolli Male 0	Asia; Indonesia	Indonesia
034f25d5-521f-4746-8c8c-4798af14735e_1	034f25d5-521f-4746-8c8c-4798af14735e	vandepolli	Male	1	vandepolli Male 1	Asia; Indonesia	Indonesia
034f8cd9-8788-4d78-b659-570d029d0179_0	034f8cd9-8788-4d78-b659-570d029d0179	rothschildi	Male	0	rothschildi Male 0	Asia; Indonesia	Indonesia
034f8cd9-8788-4d78-b659-570d029d0179_1	034f8cd9-8788-4d78-b659-570d029d0179	rothschildi	Male	1	rothschildi Male 1	Asia; Indonesia	Indonesia
0353e044-17e0-4eb5-8529-39bb653c3fed_0	0353e044-17e0-4eb5-8529-39bb653c3fed	priamus	Female	1	priamus Female 1
0353e044-17e0-4eb5-8529-39bb653c3fed_1	0353e044-17e0-4eb5-8529-39bb653c3fed	priamus	Female	0	priamus Female 0
035be397-5fd9-4f41-84c2-058f9f0b69b5_0	035be397-5fd9-4f41-84c2-058f9f0b69b5	brookiana	Male	0	brookiana Male 0	Asia; Malaysia	Malaysia
035be397-5fd9-4f41-84c2-058f9f0b69b5_1	035be397-5fd9-4f41-84c2-058f9f0b69b5	brookiana	Male	1	brookiana Male 1	Asia; Malaysia	Malaysia
0362ee24-ed21-40ae-b516-fb3b12b88124_0	0362ee24-ed21-40ae-b516-fb3b12b88124	priamus	Female	1	priamus Female 1	Asia; Indonesia	Indonesia
0362ee24-ed21-40ae-b516-fb3b12b88124_1	0362ee24-ed21-40ae-b516-fb3b12b88124	priamus	Female	0	priamus Female 0	Asia; Indonesia	Indonesia
036a0391-814a-4c9d-8e82-8209b3a60b1d_0	036a0391-814a-4c9d-8e82-8209b3a60b1d	priamus	Male	1	priamus Male 1	Asia; Indonesia	Indonesia
036a0391-814a-4c9d-8e82-8209b3a60b1d_1	036a0391-814a-4c9d-8e82-8209b3a60b1d	priamus	Male	0	priamus Male 0	Asia; Indonesia	Indonesia
036cff78-45a3-4df9-bb0d-c058ef597214_0	036cff78-45a3-4df9-bb0d-c058ef597214	oblongomaculatus	Female	1	oblongomaculatus Female 1	Asia; Indonesia	Indonesia
036cff78-45a3-4df9-bb0d-c058ef597214_1	036cff78-45a3-4df9-bb0d-c058ef597214	oblongomaculatus	Female	0	oblongomaculatus Female 0	Asia; Indonesia	Indonesia
03719056-8004-409f-ad0d-c06aed2ad99e_0	03719056-8004-409f-ad0d-c06aed2ad99e	victoriae	Male	1	victoriae Male 1	Oceania; Solomon Islands	Solomon Islands
03719056-8004-409f-ad0d-c06aed2ad99e_1	03719056-8004-409f-ad0d-c06aed2ad99e	victoriae	Male	0	victoriae Male 0	Oceania; Solomon Islands	Solomon Islands
0373aa3a-bbf7-4f98-81f6-1ce15e52822c_0	0373aa3a-bbf7-4f98-81f6-1ce15e52822c	minos	Female	0	minos Female 0	Asia; India	India
0373aa3a-bbf7-4f98-81f6-1ce15e52822c_1	0373aa3a-bbf7-4f98-81f6-1ce15e52822c	minos	Female	1	minos Female 1	Asia; India	India
037ed732-ce6d-4056-abd7-bc5c12c0693f_0	037ed732-ce6d-4056-abd7-bc5c12c0693f	helena	Male	1	helena Male 1	Asia; Indonesia	Indonesia
037ed732-ce6d-4056-abd7-bc5c12c0693f_1	037ed732-ce6d-4056-abd7-bc5c12c0693f	helena	Male	0	helena Male 0	Asia; Indonesia	Indonesia
0382df9e-415a-4ffc-ab6f-054151028bbb_0	0382df9e-415a-4ffc-ab6f-054151028bbb	priamus	Male	1	priamus Male 1	Asia; Papua New Guinea	Papua New Guinea
0382df9e-415a-4ffc-ab6f-054151028bbb_1	0382df9e-415a-4ffc-ab6f-054151028bbb	priamus	Male	0	priamus Male 0	Asia; Papua New Guinea	Papua New Guinea
0383851a-b527-4906-b09c-ac3c7c1b722b_0	0383851a-b527-4906-b09c-ac3c7c1b722b	alexandrae	Female	1	alexandrae Female 1	Asia; Papua New Guinea	Papua New Guinea
0383851a-b527-4906-b09c-ac3c7c1b722b_1	0383851a-b527-4906-b09c-ac3c7c1b722b	alexandrae	Female	0	alexandrae Female 0	Asia; Papua New Guinea	Papua New Guinea
0385d09c-9370-4f93-a672-5619fe4e2ad0_0	0385d09c-9370-4f93-a672-5619fe4e2ad0	priamus	Female	1	priamus Female 1	Oceania; Solomon Islands; Malaita	Solomon Islands
0385d09c-9370-4f93-a672-5619fe4e2ad0_1	0385d09c-9370-4f93-a672-5619fe4e2ad0	priamus	Female	0	priamus Female 0	Oceania; Solomon Islands; Malaita	Solomon Islands
038a4972-d601-4334-929e-62d3539bf231_0	038a4972-d601-4334-929e-62d3539bf231	brookiana	Male	1	brookiana Male 1
038a4972-d601-4334-929e-62d3539bf231_1	038a4972-d601-4334-929e-62d3539bf231	brookiana	Male	0	brookiana Male 0
038ad7e2-591b-40c0-bfad-62535cd13f93_0	038ad7e2-591b-40c0-bfad-62535cd13f93	helena	Female	1	helena Female 1	Asia; India	India
038ad7e2-591b-40c0-bfad-62535cd13f93_1	038ad7e2-591b-40c0-bfad-62535cd13f93	helena	Female	0	helena Female 0	Asia; India	India
0393f9a8-7d5c-4b95-8c7c-f7efcf8bf10f_0	0393f9a8-7d5c-4b95-8c7c-f7efcf8bf10f	dohertyi	Male	0	dohertyi Male 0	Asia; Indonesia	Indonesia
0393f9a8-7d5c-4b95-8c7c-f7efcf8bf10f_1	0393f9a8-7d5c-4b95-8c7c-f7efcf8bf10f	dohertyi	Male	1	dohertyi Male 1	Asia; Indonesia	Indonesia
0398d536-7731-4e32-bcee-450f013c238a_0	0398d536-7731-4e32-bcee-450f013c238a	oblongomaculatus	Female	1	oblongomaculatus Female 1	Asia; Papua New Guinea	Papua New Guinea
0398d536-7731-4e32-bcee-450f013c238a_1	0398d536-7731-4e32-bcee-450f013c238a	oblongomaculatus	Female	0	oblongomaculatus Female 0	Asia; Papua New Guinea	Papua New Guinea
03a3c33f-5513-465c-80b3-cd6b4a7e8f2f_0	03a3c33f-5513-465c-80b3-cd6b4a7e8f2f	helena	Male	1	helena Male 1	Asia; India	India
03a3c33f-5513-465c-80b3-cd6b4a7e8f2f_1	03a3c33f-5513-465c-80b3-cd6b4a7e8f2f	helena	Male	0	helena Male 0	Asia; India	India
03b890e9-bf78-4b5f-910b-06dc7ba180cc_0	03b890e9-bf78-4b5f-910b-06dc7ba180cc	rhadamantus	Male	0	rhadamantus Male 0	Asia; Philippines	Philippines
03b890e9-bf78-4b5f-910b-06dc7ba180cc_1	03b890e9-bf78-4b5f-910b-06dc7ba180cc	rhadamantus	Male	1	rhadamantus Male 1	Asia; Philippines	Philippines
03dc9a21-8fda-437a-b103-54fa953701a9_0	03dc9a21-8fda-437a-b103-54fa953701a9	hypolitus	Male	1	hypolitus Male 1	Asia; Indonesia	Indonesia
03dc9a21-8fda-437a-b103-54fa953701a9_1	03dc9a21-8fda-437a-b103-54fa953701a9	hypolitus	Male	0	hypolitus Male 0	Asia; Indonesia	Indonesia
03def980-c000-43b3-88cd-6a434f8e7b07_0	03def980-c000-43b3-88cd-6a434f8e7b07	aeacus	Male	1	aeacus Male 1	Asia; India	India
03def980-c000-43b3-88cd-6a434f8e7b07_1	03def980-c000-43b3-88cd-6a434f8e7b07	aeacus	Male	0	aeacus Male 0	Asia; India	India
03ed8580-1964-4c0c-b0c2-1ee7c4586e39_0	03ed8580-1964-4c0c-b0c2-1ee7c4586e39	plato	Male	0	plato Male 0	Asia; Timor-Leste	Timor-Leste
03ed8580-1964-4c0c-b0c2-1ee7c4586e39_1	03ed8580-1964-4c0c-b0c2-1ee7c4586e39	plato	Male	1	plato Male 1	Asia; Timor-Leste	Timor-Leste
03efbe63-f99c-47fe-ac77-bc411ec87c3b_0	03efbe63-f99c-47fe-ac77-bc411ec87c3b	helena	Male	1	helena Male 1
03efbe63-f99c-47fe-ac77-bc411ec87c3b_1	03efbe63-f99c-47fe-ac77-bc411ec87c3b	helena	Male	0	helena Male 0
03fd37b1-fdd2-4054-87cb-0b8ba1ac7454_0	03fd37b1-fdd2-4054-87cb-0b8ba1ac7454	helena	Female	1	helena Female 1	Asia; India	India
03fd37b1-fdd2-4054-87cb-0b8ba1ac7454_1	03fd37b1-fdd2-4054-87cb-0b8ba1ac7454	helena	Female	0	helena Female 0	Asia; India	India
04083aa7-e6c1-4e36-a5b1-29aeb4c9fee1_0	04083aa7-e6c1-4e36-a5b1-29aeb4c9fee1	priamus	Male	1	priamus Male 1	Asia; Indonesia	Indonesia
04083aa7-e6c1-4e36-a5b1-29aeb4c9fee1_1	04083aa7-e6c1-4e36-a5b1-29aeb4c9fee1	priamus	Male	0	priamus Male 0	Asia; Indonesia	Indonesia
040b08b7-21c0-4b99-a799-82883659c8c7_0	040b08b7-21c0-4b99-a799-82883659c8c7	helena	Male	1	helena Male 1	Asia; Indonesia	Indonesia
040b08b7-21c0-4b99-a799-82883659c8c7_1	040b08b7-21c0-4b99-a799-82883659c8c7	helena	Male	0	helena Male 0	Asia; Indonesia	Indonesia
040b6f3f-2914-4499-bc75-e19b2e77083d_0	040b6f3f-2914-4499-bc75-e19b2e77083d	priamus	Female	1	priamus Female 1	Asia; Papua New Guinea	Papua New Guinea
040b6f3f-2914-4499-bc75-e19b2e77083d_1	040b6f3f-2914-4499-bc75-e19b2e77083d	priamus	Female	0	priamus Female 0	Asia; Papua New Guinea	Papua New Guinea
040b82d1-18c3-4ab5-be77-333794c3abc4_0	040b82d1-18c3-4ab5-be77-333794c3abc4	brookiana	Male	1	brookiana Male 1	Asia
040b82d1-18c3-4ab5-be77-333794c3abc4_1	040b82d1-18c3-4ab5-be77-333794c3abc4	brookiana	Male	0	brookiana Male 0	Asia
04232cf1-4080-4acf-b874-6b2282c77e51_0	04232cf1-4080-4acf-b874-6b2282c77e51	rhadamantus	Male	0	rhadamantus Male 0	Asia; Philippines	Philippines
04232cf1-4080-4acf-b874-6b2282c77e51_1	04232cf1-4080-4acf-b874-6b2282c77e51	rhadamantus	Male	1	rhadamantus Male 1	Asia; Philippines	Philippines
04243342-7a53-4aae-b8f0-40cdea853305_0	04243342-7a53-4aae-b8f0-40cdea853305	paradisea	Female	1	paradisea Female 1	Asia; Papua New Guinea	Papua New Guinea
04243342-7a53-4aae-b8f0-40cdea853305_1	04243342-7a53-4aae-b8f0-40cdea853305	paradisea	Female	0	paradisea Female 0	Asia; Papua New Guinea	Papua New Guinea
04247c8a-b862-44ea-8af8-42596222e6b0_0	04247c8a-b862-44ea-8af8-42596222e6b0	priamus	Female	1	priamus Female 1	Asia; Indonesia	Indonesia
04247c8a-b862-44ea-8af8-42596222e6b0_1	04247c8a-b862-44ea-8af8-42596222e6b0	priamus	Female	0	priamus Female 0	Asia; Indonesia	Indonesia
0429d28d-df15-421e-b3b7-c793990a8640_0	0429d28d-df15-421e-b3b7-c793990a8640	cuneifera	Female	0	cuneifera Female 0	Asia; Indonesia	Indonesia
0429d28d-df15-421e-b3b7-c793990a8640_1	0429d28d-df15-421e-b3b7-c793990a8640	cuneifera	Female	1	cuneifera Female 1	Asia; Indonesia	Indonesia
042fabd6-af6b-43a9-8d9d-4a1a56a34824_0	042fabd6-af6b-43a9-8d9d-4a1a56a34824	oblongomaculatus	Female	1	oblongomaculatus Female 1	Asia; Indonesia	Indonesia
042fabd6-af6b-43a9-8d9d-4a1a56a34824_1	042fabd6-af6b-43a9-8d9d-4a1a56a34824	oblongomaculatus	Female	0	oblongomaculatus Female 0	Asia; Indonesia	Indonesia
04423ab1-3cb9-45be-bb7b-534b55bb7ef3_0	04423ab1-3cb9-45be-bb7b-534b55bb7ef3	goliath	Female	1	goliath Female 1	Asia; Indonesia	Indonesia
04423ab1-3cb9-45be-bb7b-534b55bb7ef3_1	04423ab1-3cb9-45be-bb7b-534b55bb7ef3	goliath	Female	0	goliath Female 0	Asia; Indonesia	Indonesia
04444821-eb27-43e4-9cce-ac85cf7f62bd_0	04444821-eb27-43e4-9cce-ac85cf7f62bd	priamus	Male	1	priamus Male 1	Asia; Indonesia	Indonesia
04444821-eb27-43e4-9cce-ac85cf7f62bd_1	04444821-eb27-43e4-9cce-ac85cf7f62bd	priamus	Male	0	priamus Male 0	Asia; Indonesia	Indonesia
044d0163-9d4c-4364-98b0-e6b2c7619425_0	044d0163-9d4c-4364-98b0-e6b2c7619425	helena	Male	1	helena Male 1	Asia; Malaysia	Malaysia
044d0163-9d4c-4364-98b0-e6b2c7619425_1	044d0163-9d4c-4364-98b0-e6b2c7619425	helena	Male	0	helena Male 0	Asia; Malaysia	Malaysia
04507ce6-5e78-474d-b4ed-51fb005e210f_0	04507ce6-5e78-474d-b4ed-51fb005e210f	haliphron	Male	0	haliphron Male 0	Asia; Indonesia	Indonesia
04507ce6-5e78-474d-b4ed-51fb005e210f_1	04507ce6-5e78-474d-b4ed-51fb005e210f	haliphron	Male	1	haliphron Male 1	Asia; Indonesia	Indonesia
0451d24c-2999-4ceb-b215-890defe23431_0	0451d24c-2999-4ceb-b215-890defe23431	aeacus	Male	1	aeacus Male 1
0451d24c-2999-4ceb-b215-890defe23431_1	0451d24c-2999-4ceb-b215-890defe23431	aeacus	Male	0	aeacus Male 0
0466b6d1-8dc7-4bd1-976a-ef03b1ff4074_0	0466b6d1-8dc7-4bd1-976a-ef03b1ff4074	priamus	Male	1	priamus Male 1	Asia; Indonesia	Indonesia
0466b6d1-8dc7-4bd1-976a-ef03b1ff4074_1	0466b6d1-8dc7-4bd1-976a-ef03b1ff4074	priamus	Male	0	priamus Male 0	Asia; Indonesia	Indonesia
0475d4c5-08e1-4243-942b-5ef708279280_0	0475d4c5-08e1-4243-942b-5ef708279280	rhadamantus	Female	0	rhadamantus Female 0	Asia; Philippines	Philippines
0475d4c5-08e1-4243-942b-5ef708279280_1	0475d4c5-08e1-4243-942b-5ef708279280	rhadamantus	Female	1	rhadamantus Female 1	Asia; Philippines	Philippines
048caa77-f969-4c57-8d38-b5192e5a82e3_0	048caa77-f969-4c57-8d38-b5192e5a82e3	oblongomaculatus	Female	1	oblongomaculatus Female 1	Asia; Indonesia	Indonesia
048caa77-f969-4c57-8d38-b5192e5a82e3_1	048caa77-f969-4c57-8d38-b5192e5a82e3	oblongomaculatus	Female	0	oblongomaculatus Female 0	Asia; Indonesia	Indonesia
049e8144-8d2d-4f25-913f-e0fe52629f94_0	049e8144-8d2d-4f25-913f-e0fe52629f94	brookiana	Male	1	brookiana Male 1	Asia; Indonesia	Indonesia
049e8144-8d2d-4f25-913f-e0fe52629f94_1	049e8144-8d2d-4f25-913f-e0fe52629f94	brookiana	Male	0	brookiana Male 0	Asia; Indonesia	Indonesia
04a53a50-69e8-4a13-84d6-bcf6f4487506_0	04a53a50-69e8-4a13-84d6-bcf6f4487506	victoriae	Female	1	victoriae Female 1	Oceania; Solomon Islands	Solomon Islands
04a53a50-69e8-4a13-84d6-bcf6f4487506_1	04a53a50-69e8-4a13-84d6-bcf6f4487506	victoriae	Female	0	victoriae Female 0	Oceania; Solomon Islands	Solomon Islands
04ab6ca5-3848-4611-9491-b18d13610e3b_0	04ab6ca5-3848-4611-9491-b18d13610e3b	miranda	Female	0	miranda Female 0	Asia
04ab6ca5-3848-4611-9491-b18d13610e3b_1	04ab6ca5-3848-4611-9491-b18d13610e3b	miranda	Female	1	miranda Female 1	Asia
04adb39b-90b8-4f10-9eb9-64e88cf291b9_0	04adb39b-90b8-4f10-9eb9-64e88cf291b9	helena	Male	1	helena Male 1	Asia; India	India
04adb39b-90b8-4f10-9eb9-64e88cf291b9_1	04adb39b-90b8-4f10-9eb9-64e88cf291b9	helena	Male	0	helena Male 0	Asia; India	India
04b39af7-8633-4423-b10b-5fc6dae5d7fa_0	04b39af7-8633-4423-b10b-5fc6dae5d7fa	aeacus	Female	1	aeacus Female 1	Asia; China	China
04b39af7-8633-4423-b10b-5fc6dae5d7fa_1	04b39af7-8633-4423-b10b-5fc6dae5d7fa	aeacus	Female	0	aeacus Female 0	Asia; China	China
04b7d794-216c-47b4-acc7-355a187d857c_0	04b7d794-216c-47b4-acc7-355a187d857c	priamus	Male	1	priamus Male 1	Asia; Indonesia	Indonesia
04b7d794-216c-47b4-acc7-355a187d857c_1	04b7d794-216c-47b4-acc7-355a187d857c	priamus	Male	0	priamus Male 0	Asia; Indonesia	Indonesia
04d4188e-054a-4baa-9f11-56ef498c27d2_0	04d4188e-054a-4baa-9f11-56ef498c27d2	aeacus	Male	1	aeacus Male 1	Asia; India	India
04d4188e-054a-4baa-9f11-56ef498c27d2_1	04d4188e-054a-4baa-9f11-56ef498c27d2	aeacus	Male	0	aeacus Male 0	Asia; India	India
04d4c6e2-af27-449f-939a-ef7868273462_0	04d4c6e2-af27-449f-939a-ef7868273462	paradisea	Male	1	paradisea Male 1	Asia; Papua New Guinea	Papua New Guinea
04d4c6e2-af27-449f-939a-ef7868273462_1	04d4c6e2-af27-449f-939a-ef7868273462	paradisea	Male	0	paradisea Male 0	Asia; Papua New Guinea	Papua New Guinea
04d61cd2-3ebe-4331-8bbb-be8a753f8abe_0	04d61cd2-3ebe-4331-8bbb-be8a753f8abe	aeacus	Male	0	aeacus Male 0	Asia; India	India
04d61cd2-3ebe-4331-8bbb-be8a753f8abe_1	04d61cd2-3ebe-4331-8bbb-be8a753f8abe	aeacus	Male	1	aeacus Male 1	Asia; India	India
04e08780-2d49-4876-afcb-0a05cbaed3c8_0	04e08780-2d49-4876-afcb-0a05cbaed3c8	priamus	Female	1	priamus Female 1	Asia; Papua New Guinea	Papua New Guinea
04e08780-2d49-4876-afcb-0a05cbaed3c8_1	04e08780-2d49-4876-afcb-0a05cbaed3c8	priamus	Female	0	priamus Female 0	Asia; Papua New Guinea	Papua New Guinea
04e4a3a4-dbc5-4569-88db-0771a54b6ee9_0	04e4a3a4-dbc5-4569-88db-0771a54b6ee9	magellanus	Male	0	magellanus Male 0	Asia; Philippines	Philippines
04e4a3a4-dbc5-4569-88db-0771a54b6ee9_1	04e4a3a4-dbc5-4569-88db-0771a54b6ee9	magellanus	Male	1	magellanus Male 1	Asia; Philippines	Philippines
04e5c53f-e059-43b2-9b9d-86ad44bf5370_0	04e5c53f-e059-43b2-9b9d-86ad44bf5370	criton	Female	0	criton Female 0	Asia; Indonesia	Indonesia
04e5c53f-e059-43b2-9b9d-86ad44bf5370_1	04e5c53f-e059-43b2-9b9d-86ad44bf5370	criton	Female	1	criton Female 1	Asia; Indonesia	Indonesia
04eceb15-9119-4de9-8ba3-d1d36bb774de_0	04eceb15-9119-4de9-8ba3-d1d36bb774de	haliphron	Male	0	haliphron Male 0	Asia; Indonesia	Indonesia
04eceb15-9119-4de9-8ba3-d1d36bb774de_1	04eceb15-9119-4de9-8ba3-d1d36bb774de	haliphron	Male	1	haliphron Male 1	Asia; Indonesia	Indonesia
0502231a-73fd-4f28-91bb-c342edf0a7f7_0	0502231a-73fd-4f28-91bb-c342edf0a7f7	priamus	Male	1	priamus Male 1
0502231a-73fd-4f28-91bb-c342edf0a7f7_1	0502231a-73fd-4f28-91bb-c342edf0a7f7	priamus	Male	0	priamus Male 0
05023a18-daba-4fd2-9464-043317b9c56e_0	05023a18-daba-4fd2-9464-043317b9c56e	priamus	Male	1	priamus Male 1	Asia; Indonesia	Indonesia
05023a18-daba-4fd2-9464-043317b9c56e_1	05023a18-daba-4fd2-9464-043317b9c56e	priamus	Male	0	priamus Male 0	Asia; Indonesia	Indonesia
050b1a59-3c2e-474f-8d29-a647d163baef_0	050b1a59-3c2e-474f-8d29-a647d163baef	helena	Female	1	helena Female 1	Asia; India	India
050b1a59-3c2e-474f-8d29-a647d163baef_1	050b1a59-3c2e-474f-8d29-a647d163baef	helena	Female	0	helena Female 0	Asia; India	India
050fa309-420e-4929-a943-8eea95a63802_0	050fa309-420e-4929-a943-8eea95a63802	priamus	Female	1	priamus Female 1	Asia; Indonesia	Indonesia
050fa309-420e-4929-a943-8eea95a63802_1	050fa309-420e-4929-a943-8eea95a63802	priamus	Female	0	priamus Female 0	Asia; Indonesia	Indonesia
0512f797-4c1b-48bf-8b38-e1c750ebfbb1_0	0512f797-4c1b-48bf-8b38-e1c750ebfbb1	aeacus	Male	1	aeacus Male 1	Asia; Malaysia	Malaysia
0512f797-4c1b-48bf-8b38-e1c750ebfbb1_1	0512f797-4c1b-48bf-8b38-e1c750ebfbb1	aeacus	Male	0	aeacus Male 0	Asia; Malaysia	Malaysia
05182265-ba7c-4d1b-944d-25c736afe04d_0	05182265-ba7c-4d1b-944d-25c736afe04d	hypolitus	Male	1	hypolitus Male 1	Asia; Indonesia	Indonesia
05182265-ba7c-4d1b-944d-25c736afe04d_1	05182265-ba7c-4d1b-944d-25c736afe04d	hypolitus	Male	0	hypolitus Male 0	Asia; Indonesia	Indonesia
0518f974-1f0b-46bf-af6a-1eb7ed0a8b21_0	0518f974-1f0b-46bf-af6a-1eb7ed0a8b21	haliphron	Male	0	haliphron Male 0	Asia; Indonesia	Indonesia
0518f974-1f0b-46bf-af6a-1eb7ed0a8b21_1	0518f974-1f0b-46bf-af6a-1eb7ed0a8b21	haliphron	Male	1	haliphron Male 1	Asia; Indonesia	Indonesia
051a0507-4941-49fa-8ee5-3d64de722bfd_0	051a0507-4941-49fa-8ee5-3d64de722bfd	croesus	Male	1	croesus Male 1
051a0507-4941-49fa-8ee5-3d64de722bfd_1	051a0507-4941-49fa-8ee5-3d64de722bfd	croesus	Male	0	croesus Male 0
05293c7c-dfa7-4787-909b-002e56f83c34_0	05293c7c-dfa7-4787-909b-002e56f83c34	haliphron	Female	0	haliphron Female 0	Asia; Indonesia	Indonesia
05293c7c-dfa7-4787-909b-002e56f83c34_1	05293c7c-dfa7-4787-909b-002e56f83c34	haliphron	Female	1	haliphron Female 1	Asia; Indonesia	Indonesia
052f3e0e-5268-4488-b643-e69a8108c13f_0	052f3e0e-5268-4488-b643-e69a8108c13f	oblongomaculatus	Male	1	oblongomaculatus Male 1	Asia; Indonesia	Indonesia
052f3e0e-5268-4488-b643-e69a8108c13f_1	052f3e0e-5268-4488-b643-e69a8108c13f	oblongomaculatus	Male	0	oblongomaculatus Male 0	Asia; Indonesia	Indonesia
053662c2-e298-45d9-a514-aec3129b073f_0	053662c2-e298-45d9-a514-aec3129b073f	priamus	Female	1	priamus Female 1	Asia; Indonesia	Indonesia
053662c2-e298-45d9-a514-aec3129b073f_1	053662c2-e298-45d9-a514-aec3129b073f	priamus	Female	0	priamus Female 0	Asia; Indonesia	Indonesia
053dbb9d-183a-468e-9d6b-9b05d00668c1_0	053dbb9d-183a-468e-9d6b-9b05d00668c1	helena	Male	1	helena Male 1	Asia; Indonesia	Indonesia
053dbb9d-183a-468e-9d6b-9b05d00668c1_1	053dbb9d-183a-468e-9d6b-9b05d00668c1	helena	Male	0	helena Male 0	Asia; Indonesia	Indonesia
053ed88b-e96f-4a6b-9aba-6cae2b36702f_0	053ed88b-e96f-4a6b-9aba-6cae2b36702f	amphrysus	Male	0	amphrysus Male 0	Asia; Indonesia	Indonesia
053ed88b-e96f-4a6b-9aba-6cae2b36702f_1	053ed88b-e96f-4a6b-9aba-6cae2b36702f	amphrysus	Male	1	amphrysus Male 1	Asia; Indonesia	Indonesia
05429b48-2bb0-470a-9c40-71d0ed4b4566_0	05429b48-2bb0-470a-9c40-71d0ed4b4566	priamus	Female	1	priamus Female 1	Oceania; Solomon Islands	Solomon Islands
05429b48-2bb0-470a-9c40-71d0ed4b4566_1	05429b48-2bb0-470a-9c40-71d0ed4b4566	priamus	Female	0	priamus Female 0	Oceania; Solomon Islands	Solomon Islands
054c1b12-b3db-448e-9130-6703dd1c4e03_0	054c1b12-b3db-448e-9130-6703dd1c4e03	aeacus	Female	0	aeacus Female 0	Asia; Taiwan	Taiwan
054c1b12-b3db-448e-9130-6703dd1c4e03_1	054c1b12-b3db-448e-9130-6703dd1c4e03	aeacus	Female	1	aeacus Female 1	Asia; Taiwan	Taiwan
0557b499-298e-4542-9914-5e13f8fc13f3_0	0557b499-298e-4542-9914-5e13f8fc13f3	helena	Male	0	helena Male 0	Asia; Malaysia	Malaysia
0557b499-298e-4542-9914-5e13f8fc13f3_1	0557b499-298e-4542-9914-5e13f8fc13f3	helena	Male	1	helena Male 1	Asia; Malaysia	Malaysia
0563467c-8d3c-4d47-b59c-9a0ea7a91550_0	0563467c-8d3c-4d47-b59c-9a0ea7a91550	priamus	Male	1	priamus Male 1	Asia; Indonesia	Indonesia
0563467c-8d3c-4d47-b59c-9a0ea7a91550_1	0563467c-8d3c-4d47-b59c-9a0ea7a91550	priamus	Male	0	priamus Male 0	Asia; Indonesia	Indonesia
056e12ee-bbbe-406d-98ff-d09ead2f8250_0	056e12ee-bbbe-406d-98ff-d09ead2f8250	priamus	Female	1	priamus Female 1	Oceania; Solomon Islands	Solomon Islands
056e12ee-bbbe-406d-98ff-d09ead2f8250_1	056e12ee-bbbe-406d-98ff-d09ead2f8250	priamus	Female	0	priamus Female 0	Oceania; Solomon Islands	Solomon Islands
057b5392-5853-4f95-aaff-34d7be76baf2_0	057b5392-5853-4f95-aaff-34d7be76baf2	priamus	Male	1	priamus Male 1	Asia; Indonesia	Indonesia
057b5392-5853-4f95-aaff-34d7be76baf2_1	057b5392-5853-4f95-aaff-34d7be76baf2	priamus	Male	0	priamus Male 0	Asia; Indonesia	Indonesia
057c56a8-cdbd-476d-88b0-543dac12da65_0	057c56a8-cdbd-476d-88b0-543dac12da65	helena	Female	1	helena Female 1	Asia; Indonesia	Indonesia
057c56a8-cdbd-476d-88b0-543dac12da65_1	057c56a8-cdbd-476d-88b0-543dac12da65	helena	Female	0	helena Female 0	Asia; Indonesia	Indonesia
057cffd6-1570-43de-bbfd-bfd95f27765b_0	057cffd6-1570-43de-bbfd-bfd95f27765b	brookiana	Female	1	brookiana Female 1	Asia; Indonesia	Indonesia
057cffd6-1570-43de-bbfd-bfd95f27765b_1	057cffd6-1570-43de-bbfd-bfd95f27765b	brookiana	Female	0	brookiana Female 0	Asia; Indonesia	Indonesia
058479c5-93a8-4dc5-9a0c-4a0ec00ff742_0	058479c5-93a8-4dc5-9a0c-4a0ec00ff742	aeacus	Male	0	aeacus Male 0	Asia; Thailand	Thailand
058479c5-93a8-4dc5-9a0c-4a0ec00ff742_1	058479c5-93a8-4dc5-9a0c-4a0ec00ff742	aeacus	Male	1	aeacus Male 1	Asia; Thailand	Thailand
058c032d-1429-4db0-b2ba-5474b2e2ae8d_0	058c032d-1429-4db0-b2ba-5474b2e2ae8d	hypolitus	Female	1	hypolitus Female 1	Asia; Indonesia	Indonesia
058c032d-1429-4db0-b2ba-5474b2e2ae8d_1	058c032d-1429-4db0-b2ba-5474b2e2ae8d	hypolitus	Female	0	hypolitus Female 0	Asia; Indonesia	Indonesia
05948d5b-5785-4ee8-84f5-5d1456612877_0	05948d5b-5785-4ee8-84f5-5d1456612877	helena	Male	1	helena Male 1	Asia; Indonesia	Indonesia
05948d5b-5785-4ee8-84f5-5d1456612877_1	05948d5b-5785-4ee8-84f5-5d1456612877	helena	Male	0	helena Male 0	Asia; Indonesia	Indonesia
0598a0f3-6307-4a99-a8d3-a3256d5c110f_0	0598a0f3-6307-4a99-a8d3-a3256d5c110f	priamus	Female	1	priamus Female 1	Oceania; Solomon Islands; Guadalcanal	Solomon Islands
0598a0f3-6307-4a99-a8d3-a3256d5c110f_1	0598a0f3-6307-4a99-a8d3-a3256d5c110f	priamus	Female	0	priamus Female 0	Oceania; Solomon Islands; Guadalcanal	Solomon Islands
059f6a2b-b1d0-4e2a-9ada-5702d5c3715b_0	059f6a2b-b1d0-4e2a-9ada-5702d5c3715b	helena	Female	1	helena Female 1	Asia; Indonesia	Indonesia
059f6a2b-b1d0-4e2a-9ada-5702d5c3715b_1	059f6a2b-b1d0-4e2a-9ada-5702d5c3715b	helena	Female	0	helena Female 0	Asia; Indonesia	Indonesia
05a08e56-0a1c-4edd-adb7-f11974b2c514_0	05a08e56-0a1c-4edd-adb7-f11974b2c514	brookiana	Female	1	brookiana Female 1	Asia; Malaysia	Malaysia
05a08e56-0a1c-4edd-adb7-f11974b2c514_1	05a08e56-0a1c-4edd-adb7-f11974b2c514	brookiana	Female	0	brookiana Female 0	Asia; Malaysia	Malaysia
05a784b7-d49d-4dc9-85c9-7f8a52e95107_0	05a784b7-d49d-4dc9-85c9-7f8a52e95107	amphrysus	Male	0	amphrysus Male 0	Asia; Indonesia	Indonesia
05a784b7-d49d-4dc9-85c9-7f8a52e95107_1	05a784b7-d49d-4dc9-85c9-7f8a52e95107	amphrysus	Male	1	amphrysus Male 1	Asia; Indonesia	Indonesia
05abb35b-c67c-4f4f-a505-d55617cff710_0	05abb35b-c67c-4f4f-a505-d55617cff710	hypolitus	Male	1	hypolitus Male 1	Asia; Indonesia	Indonesia
05abb35b-c67c-4f4f-a505-d55617cff710_1	05abb35b-c67c-4f4f-a505-d55617cff710	hypolitus	Male	0	hypolitus Male 0	Asia; Indonesia	Indonesia
05b2e47d-7a2c-40fe-8b8e-98e0ae7cc94d_0	05b2e47d-7a2c-40fe-8b8e-98e0ae7cc94d	priamus	Male	1	priamus Male 1	Asia; Papua New Guinea	Papua New Guinea
05b2e47d-7a2c-40fe-8b8e-98e0ae7cc94d_1	05b2e47d-7a2c-40fe-8b8e-98e0ae7cc94d	priamus	Male	0	priamus Male 0	Asia; Papua New Guinea	Papua New Guinea
05b60c30-b705-43ad-88b8-a605955acb42_0	05b60c30-b705-43ad-88b8-a605955acb42	helena	Male	1	helena Male 1	Asia; Indonesia	Indonesia
05b60c30-b705-43ad-88b8-a605955acb42_1	05b60c30-b705-43ad-88b8-a605955acb42	helena	Male	0	helena Male 0	Asia; Indonesia	Indonesia
05bd3e8c-b4f4-48a6-b1f1-cee373721183_0	05bd3e8c-b4f4-48a6-b1f1-cee373721183	helena	Female	1	helena Female 1	Asia; India	India
05bd3e8c-b4f4-48a6-b1f1-cee373721183_1	05bd3e8c-b4f4-48a6-b1f1-cee373721183	helena	Female	0	helena Female 0	Asia; India	India
05bebb03-61fc-457f-8e87-0830c8b8e6db_0	05bebb03-61fc-457f-8e87-0830c8b8e6db	haliphron	Male	0	haliphron Male 0	Asia; Indonesia	Indonesia
05bebb03-61fc-457f-8e87-0830c8b8e6db_1	05bebb03-61fc-457f-8e87-0830c8b8e6db	haliphron	Male	1	haliphron Male 1	Asia; Indonesia	Indonesia
05cd1e3e-a693-4cf4-b5da-398edee39ec4_0	05cd1e3e-a693-4cf4-b5da-398edee39ec4	cuneifera	Male	0	cuneifera Male 0	Asia; Indonesia	Indonesia
05cd1e3e-a693-4cf4-b5da-398edee39ec4_1	05cd1e3e-a693-4cf4-b5da-398edee39ec4	cuneifera	Male	1	cuneifera Male 1	Asia; Indonesia	Indonesia
05d3b312-26e3-4762-988c-97b3b7e3c53c_0	05d3b312-26e3-4762-988c-97b3b7e3c53c	andromache	Male	0	andromache Male 0	Asia; Malaysia	Malaysia
05d3b312-26e3-4762-988c-97b3b7e3c53c_1	05d3b312-26e3-4762-988c-97b3b7e3c53c	andromache	Male	1	andromache Male 1	Asia; Malaysia	Malaysia
05d714f5-4dec-4e75-9124-f627c598e17e_0	05d714f5-4dec-4e75-9124-f627c598e17e	priamus	Male	1	priamus Male 1	Australia; Australia; Queensland	Australia
05d714f5-4dec-4e75-9124-f627c598e17e_1	05d714f5-4dec-4e75-9124-f627c598e17e	priamus	Male	0	priamus Male 0	Australia; Australia; Queensland	Australia
05db66ba-4082-453d-8113-6a2a1a913359_0	05db66ba-4082-453d-8113-6a2a1a913359	cuneifera	Male	0	cuneifera Male 0	Asia; Indonesia	Indonesia
05db66ba-4082-453d-8113-6a2a1a913359_1	05db66ba-4082-453d-8113-6a2a1a913359	cuneifera	Male	1	cuneifera Male 1	Asia; Indonesia	Indonesia
05e32379-d338-4589-926f-630cccd781e9_0	05e32379-d338-4589-926f-630cccd781e9	criton	Male	0	criton Male 0	Asia; Indonesia	Indonesia
05e32379-d338-4589-926f-630cccd781e9_1	05e32379-d338-4589-926f-630cccd781e9	criton	Male	1	criton Male 1	Asia; Indonesia	Indonesia
05eb4f95-ff92-4c1f-b90c-659aa0961aa4_0	05eb4f95-ff92-4c1f-b90c-659aa0961aa4	brookiana	Female	1	brookiana Female 1	Asia; Malaysia	Malaysia
05eb4f95-ff92-4c1f-b90c-659aa0961aa4_1	05eb4f95-ff92-4c1f-b90c-659aa0961aa4	brookiana	Female	0	brookiana Female 0	Asia; Malaysia	Malaysia
05f2c920-83fb-4f8e-a8ba-d15a1a0c9f5f_0	05f2c920-83fb-4f8e-a8ba-d15a1a0c9f5f	helena	Female	1	helena Female 1	Asia; Indonesia	Indonesia
05f2c920-83fb-4f8e-a8ba-d15a1a0c9f5f_1	05f2c920-83fb-4f8e-a8ba-d15a1a0c9f5f	helena	Female	0	helena Female 0	Asia; Indonesia	Indonesia
05f51bcf-fb09-44c3-9600-0b177ec2e60a_0	05f51bcf-fb09-44c3-9600-0b177ec2e60a	amphrysus	Female	0	amphrysus Female 0	Asia; Malaysia	Malaysia
05f51bcf-fb09-44c3-9600-0b177ec2e60a_1	05f51bcf-fb09-44c3-9600-0b177ec2e60a	amphrysus	Female	1	amphrysus Female 1	Asia; Malaysia	Malaysia
05f533ac-9f15-415f-b569-ea58697f3db5_0	05f533ac-9f15-415f-b569-ea58697f3db5	helena	Female	0	helena Female 0	Asia; Indonesia	Indonesia
05f533ac-9f15-415f-b569-ea58697f3db5_1	05f533ac-9f15-415f-b569-ea58697f3db5	helena	Female	1	helena Female 1	Asia; Indonesia	Indonesia
05f7efcd-da10-48de-af74-26fafc2ab03e_0	05f7efcd-da10-48de-af74-26fafc2ab03e	priamus	Female	1	priamus Female 1	Asia; Indonesia	Indonesia
05f7efcd-da10-48de-af74-26fafc2ab03e_1	05f7efcd-da10-48de-af74-26fafc2ab03e	priamus	Female	0	priamus Female 0	Asia; Indonesia	Indonesia
05ff0ad4-0d4e-46ed-bfd3-89ae8c83fac8_0	05ff0ad4-0d4e-46ed-bfd3-89ae8c83fac8	priamus	Female	1	priamus Female 1	Australia; Australia; Queensland	Australia
05ff0ad4-0d4e-46ed-bfd3-89ae8c83fac8_1	05ff0ad4-0d4e-46ed-bfd3-89ae8c83fac8	priamus	Female	0	priamus Female 0	Australia; Australia; Queensland	Australia
063078fb-a11d-4ddd-a5bd-4292882f65fc_0	063078fb-a11d-4ddd-a5bd-4292882f65fc	prattorum	Male	0	prattorum Male 0	Asia; Indonesia	Indonesia
063078fb-a11d-4ddd-a5bd-4292882f65fc_1	063078fb-a11d-4ddd-a5bd-4292882f65fc	prattorum	Male	1	prattorum Male 1	Asia; Indonesia	Indonesia
06325397-6d3a-4213-8921-dadf42c6a6eb_0	06325397-6d3a-4213-8921-dadf42c6a6eb	victoriae	Female	1	victoriae Female 1	Oceania; Solomon Islands; Western; Gizo	Solomon Islands
06325397-6d3a-4213-8921-dadf42c6a6eb_1	06325397-6d3a-4213-8921-dadf42c6a6eb	victoriae	Female	0	victoriae Female 0	Oceania; Solomon Islands; Western; Gizo	Solomon Islands
06354a6e-e971-48aa-b296-6f85b4c72267_0	06354a6e-e971-48aa-b296-6f85b4c72267	helena	Female	1	helena Female 1	Asia; India	India
06354a6e-e971-48aa-b296-6f85b4c72267_1	06354a6e-e971-48aa-b296-6f85b4c72267	helena	Female	0	helena Female 0	Asia; India	India
063a6fa4-7789-474a-99c7-07eb7faa6fde_0	063a6fa4-7789-474a-99c7-07eb7faa6fde	brookiana	Female	1	brookiana Female 1	Asia; Malaysia	Malaysia
063a6fa4-7789-474a-99c7-07eb7faa6fde_1	063a6fa4-7789-474a-99c7-07eb7faa6fde	brookiana	Female	0	brookiana Female 0	Asia; Malaysia	Malaysia
063bb68f-7ab9-4874-9802-f64560682086_0	063bb68f-7ab9-4874-9802-f64560682086	hypolitus	Female	1	hypolitus Female 1	Asia; Indonesia	Indonesia
063bb68f-7ab9-4874-9802-f64560682086_1	063bb68f-7ab9-4874-9802-f64560682086	hypolitus	Female	0	hypolitus Female 0	Asia; Indonesia	Indonesia
0642a069-ab02-4a38-b58d-f40d6ade7ca8_0	0642a069-ab02-4a38-b58d-f40d6ade7ca8	aeacus	Male	1	aeacus Male 1	Asia; India	India
0642a069-ab02-4a38-b58d-f40d6ade7ca8_1	0642a069-ab02-4a38-b58d-f40d6ade7ca8	aeacus	Male	0	aeacus Male 0	Asia; India	India
06490192-266a-482b-a5b9-ad65ce2e53fd_0	06490192-266a-482b-a5b9-ad65ce2e53fd	oblongomaculatus	Male	1	oblongomaculatus Male 1	Asia; Indonesia	Indonesia
06490192-266a-482b-a5b9-ad65ce2e53fd_1	06490192-266a-482b-a5b9-ad65ce2e53fd	oblongomaculatus	Male	0	oblongomaculatus Male 0	Asia; Indonesia	Indonesia
0650eb83-d271-4aef-9be7-46c34792b18d_0	0650eb83-d271-4aef-9be7-46c34792b18d	helena	Female	1	helena Female 1	Asia; Thailand	Thailand
0650eb83-d271-4aef-9be7-46c34792b18d_1	0650eb83-d271-4aef-9be7-46c34792b18d	helena	Female	0	helena Female 0	Asia; Thailand	Thailand
06512748-5647-47a7-b979-ab8ac20c2856_0	06512748-5647-47a7-b979-ab8ac20c2856	priamus	Female	1	priamus Female 1	Asia; Indonesia	Indonesia
06512748-5647-47a7-b979-ab8ac20c2856_1	06512748-5647-47a7-b979-ab8ac20c2856	priamus	Female	0	priamus Female 0	Asia; Indonesia	Indonesia
0657e018-00f6-40b2-89c7-ebd959e239d0_0	0657e018-00f6-40b2-89c7-ebd959e239d0	brookiana	Male	0	brookiana Male 0	Asia; Malaysia	Malaysia
0657e018-00f6-40b2-89c7-ebd959e239d0_1	0657e018-00f6-40b2-89c7-ebd959e239d0	brookiana	Male	1	brookiana Male 1	Asia; Malaysia	Malaysia
0661002f-aefc-49db-9ff2-5508fe9db28a_0	0661002f-aefc-49db-9ff2-5508fe9db28a	helena	Male	0	helena Male 0	Asia; Malaysia	Malaysia
0661002f-aefc-49db-9ff2-5508fe9db28a_1	0661002f-aefc-49db-9ff2-5508fe9db28a	helena	Male	1	helena Male 1	Asia; Malaysia	Malaysia
067431e2-7489-4b3b-b6f3-886359766345_0	067431e2-7489-4b3b-b6f3-886359766345	brookiana	Male	1	brookiana Male 1	Asia; Malaysia	Malaysia
067431e2-7489-4b3b-b6f3-886359766345_1	067431e2-7489-4b3b-b6f3-886359766345	brookiana	Male	0	brookiana Male 0	Asia; Malaysia	Malaysia
067886c2-3aed-4777-958a-5dc4f8b93835_0	067886c2-3aed-4777-958a-5dc4f8b93835	chimaera	Female	1	chimaera Female 1	Asia; Papua New Guinea	Papua New Guinea
067886c2-3aed-4777-958a-5dc4f8b93835_1	067886c2-3aed-4777-958a-5dc4f8b93835	chimaera	Female	0	chimaera Female 0	Asia; Papua New Guinea	Papua New Guinea
0679fb1b-0ee1-481b-9d28-e12237bee17b_0	0679fb1b-0ee1-481b-9d28-e12237bee17b	oblongomaculatus	Male	1	oblongomaculatus Male 1	Asia; Indonesia	Indonesia
0679fb1b-0ee1-481b-9d28-e12237bee17b_1	0679fb1b-0ee1-481b-9d28-e12237bee17b	oblongomaculatus	Male	0	oblongomaculatus Male 0	Asia; Indonesia	Indonesia
067c5272-ce2c-464a-b887-caf6aa72befd_0	067c5272-ce2c-464a-b887-caf6aa72befd	croesus	Female	1	croesus Female 1
067c5272-ce2c-464a-b887-caf6aa72befd_1	067c5272-ce2c-464a-b887-caf6aa72befd	croesus	Female	0	croesus Female 0
068038c7-9767-43c9-b1ed-e460f0e4d5d1_0	068038c7-9767-43c9-b1ed-e460f0e4d5d1	critonides	Female	0	critonides Female 0	Asia; Indonesia	Indonesia
068038c7-9767-43c9-b1ed-e460f0e4d5d1_1	068038c7-9767-43c9-b1ed-e460f0e4d5d1	critonides	Female	1	critonides Female 1	Asia; Indonesia	Indonesia
068590d3-043d-47e2-bbdc-f6d2ff10a85e_0	068590d3-043d-47e2-bbdc-f6d2ff10a85e	darsius	Female	0	darsius Female 0	Asia; Sri Lanka	Sri Lanka
068590d3-043d-47e2-bbdc-f6d2ff10a85e_1	068590d3-043d-47e2-bbdc-f6d2ff10a85e	darsius	Female	1	darsius Female 1	Asia; Sri Lanka	Sri Lanka
068aea28-eda2-4fdd-867d-f20b8b036110_0	068aea28-eda2-4fdd-867d-f20b8b036110	helena	Male	1	helena Male 1	Asia; Indonesia	Indonesia
068aea28-eda2-4fdd-867d-f20b8b036110_1	068aea28-eda2-4fdd-867d-f20b8b036110	helena	Male	0	helena Male 0	Asia; Indonesia	Indonesia
06922126-181c-43a1-81f6-76907898d18e_0	06922126-181c-43a1-81f6-76907898d18e	helena	Female	1	helena Female 1	Asia; Indonesia	Indonesia
06922126-181c-43a1-81f6-76907898d18e_1	06922126-181c-43a1-81f6-76907898d18e	helena	Female	0	helena Female 0	Asia; Indonesia	Indonesia
069fbb54-0373-4a9f-81bb-b75861f0d218_0	069fbb54-0373-4a9f-81bb-b75861f0d218	haliphron	Male	0	haliphron Male 0	Asia; Indonesia	Indonesia
069fbb54-0373-4a9f-81bb-b75861f0d218_1	069fbb54-0373-4a9f-81bb-b75861f0d218	haliphron	Male	1	haliphron Male 1	Asia; Indonesia	Indonesia
06a75fbb-70c4-4a58-b6b8-f1d6daa597ac_0	06a75fbb-70c4-4a58-b6b8-f1d6daa597ac	helena	Male	1	helena Male 1	Asia; Indonesia	Indonesia
06a75fbb-70c4-4a58-b6b8-f1d6daa597ac_1	06a75fbb-70c4-4a58-b6b8-f1d6daa597ac	helena	Male	0	helena Male 0	Asia; Indonesia	Indonesia
06acd3c3-d93d-4d65-a0c3-08eed69fcfb5_0	06acd3c3-d93d-4d65-a0c3-08eed69fcfb5	priamus	Female	1	priamus Female 1	Asia; Papua New Guinea	Papua New Guinea
06acd3c3-d93d-4d65-a0c3-08eed69fcfb5_1	06acd3c3-d93d-4d65-a0c3-08eed69fcfb5	priamus	Female	0	priamus Female 0	Asia; Papua New Guinea	Papua New Guinea
06b3cf0d-6923-4e1b-90ee-cd2e5deda982_0	06b3cf0d-6923-4e1b-90ee-cd2e5deda982	helena	Male	1	helena Male 1	Asia; Bangladesh	Bangladesh
06b3cf0d-6923-4e1b-90ee-cd2e5deda982_1	06b3cf0d-6923-4e1b-90ee-cd2e5deda982	helena	Male	0	helena Male 0	Asia; Bangladesh	Bangladesh
06b67885-86b3-40a9-9611-1ee13e818675_0	06b67885-86b3-40a9-9611-1ee13e818675	rhadamantus	Female	0	rhadamantus Female 0	Asia; Philippines	Philippines
06b67885-86b3-40a9-9611-1ee13e818675_1	06b67885-86b3-40a9-9611-1ee13e818675	rhadamantus	Female	1	rhadamantus Female 1	Asia; Philippines	Philippines
06c513a5-d03b-47ca-9a01-4bf3c2de462b_0	06c513a5-d03b-47ca-9a01-4bf3c2de462b	paradisea	Male	1	paradisea Male 1	Asia; Indonesia	Indonesia
06c513a5-d03b-47ca-9a01-4bf3c2de462b_1	06c513a5-d03b-47ca-9a01-4bf3c2de462b	paradisea	Male	0	paradisea Male 0	Asia; Indonesia	Indonesia
06c6a571-94d9-440b-8be3-b55134243d10_0	06c6a571-94d9-440b-8be3-b55134243d10	oblongomaculatus	Male	1	oblongomaculatus Male 1	Asia; Papua New Guinea	Papua New Guinea
06c6a571-94d9-440b-8be3-b55134243d10_1	06c6a571-94d9-440b-8be3-b55134243d10	oblongomaculatus	Male	0	oblongomaculatus Male 0	Asia; Papua New Guinea	Papua New Guinea
06c6f268-3c41-4368-acf1-1ad4397a0495_0	06c6f268-3c41-4368-acf1-1ad4397a0495	priamus	Female	1	priamus Female 1	Asia; Papua New Guinea	Papua New Guinea
06c6f268-3c41-4368-acf1-1ad4397a0495_1	06c6f268-3c41-4368-acf1-1ad4397a0495	priamus	Female	0	priamus Female 0	Asia; Papua New Guinea	Papua New Guinea
06cf7626-6e06-47a1-8c9a-44d3acd41f7f_0	06cf7626-6e06-47a1-8c9a-44d3acd41f7f	miranda	Male	0	miranda Male 0	Asia; Malaysia	Malaysia
06cf7626-6e06-47a1-8c9a-44d3acd41f7f_1	06cf7626-6e06-47a1-8c9a-44d3acd41f7f	miranda	Male	1	miranda Male 1	Asia; Malaysia	Malaysia
06d5047e-47ed-4910-8588-6691ad6056ad_0	06d5047e-47ed-4910-8588-6691ad6056ad	priamus	Female	1	priamus Female 1	Australia; Australia	Australia
06d5047e-47ed-4910-8588-6691ad6056ad_1	06d5047e-47ed-4910-8588-6691ad6056ad	priamus	Female	0	priamus Female 0	Australia; Australia	Australia
06dbe8e2-60c7-448b-bfc8-6140671239eb_0	06dbe8e2-60c7-448b-bfc8-6140671239eb	priamus	Male	1	priamus Male 1	Asia; Indonesia	Indonesia
06dbe8e2-60c7-448b-bfc8-6140671239eb_1	06dbe8e2-60c7-448b-bfc8-6140671239eb	priamus	Male	0	priamus Male 0	Asia; Indonesia	Indonesia
06dc9465-4198-4a84-81dc-d1353c18ad1d_0	06dc9465-4198-4a84-81dc-d1353c18ad1d	oblongomaculatus	Female	1	oblongomaculatus Female 1	Asia; Indonesia	Indonesia
06dc9465-4198-4a84-81dc-d1353c18ad1d_1	06dc9465-4198-4a84-81dc-d1353c18ad1d	oblongomaculatus	Female	0	oblongomaculatus Female 0	Asia; Indonesia	Indonesia
06e952f5-cb99-4b23-8860-9bb54b82e299_0	06e952f5-cb99-4b23-8860-9bb54b82e299	hypolitus	Male	1	hypolitus Male 1	Asia; Indonesia	Indonesia
06e952f5-cb99-4b23-8860-9bb54b82e299_1	06e952f5-cb99-4b23-8860-9bb54b82e299	hypolitus	Male	0	hypolitus Male 0	Asia; Indonesia	Indonesia
06eaae3a-1335-4623-8478-da36a9d77ac2_0	06eaae3a-1335-4623-8478-da36a9d77ac2	dohertyi	Male	0	dohertyi Male 0	Asia; Indonesia	Indonesia
06eaae3a-1335-4623-8478-da36a9d77ac2_1	06eaae3a-1335-4623-8478-da36a9d77ac2	dohertyi	Male	1	dohertyi Male 1	Asia; Indonesia	Indonesia
06edea6a-d663-471a-8bc0-9b94d85bd9c2_0	06edea6a-d663-471a-8bc0-9b94d85bd9c2	miranda	Female	0	miranda Female 0	Asia
06edea6a-d663-471a-8bc0-9b94d85bd9c2_1	06edea6a-d663-471a-8bc0-9b94d85bd9c2	miranda	Female	1	miranda Female 1	Asia
06efc1bd-58a8-4741-9270-5705cf65d7fe_0	06efc1bd-58a8-4741-9270-5705cf65d7fe	croesus	Female	1	croesus Female 1	Asia; Indonesia	Indonesia
06efc1bd-58a8-4741-9270-5705cf65d7fe_1	06efc1bd-58a8-4741-9270-5705cf65d7fe	croesus	Female	0	croesus Female 0	Asia; Indonesia	Indonesia
06f51027-f913-4795-906a-7bbfc22794f1_0	06f51027-f913-4795-906a-7bbfc22794f1	brookiana	Male	1	brookiana Male 1	Asia; Malaysia	Malaysia
06f51027-f913-4795-906a-7bbfc22794f1_1	06f51027-f913-4795-906a-7bbfc22794f1	brookiana	Male	0	brookiana Male 0	Asia; Malaysia	Malaysia
06fa0b44-c3ae-40e3-a1c3-a533ac2986cc_0	06fa0b44-c3ae-40e3-a1c3-a533ac2986cc	priamus	Male	1	priamus Male 1	Asia; Indonesia	Indonesia
06fa0b44-c3ae-40e3-a1c3-a533ac2986cc_1	06fa0b44-c3ae-40e3-a1c3-a533ac2986cc	priamus	Male	0	priamus Male 0	Asia; Indonesia	Indonesia
06fbb9c9-0735-44de-b885-de486f7f0b79_0	06fbb9c9-0735-44de-b885-de486f7f0b79	amphrysus	Female	0	amphrysus Female 0	Asia; Indonesia	Indonesia
06fbb9c9-0735-44de-b885-de486f7f0b79_1	06fbb9c9-0735-44de-b885-de486f7f0b79	amphrysus	Female	1	amphrysus Female 1	Asia; Indonesia	Indonesia
07024b3c-a0c4-49b1-be9a-7ca4a56c93dc_0	07024b3c-a0c4-49b1-be9a-7ca4a56c93dc	minos	Male	0	minos Male 0	Asia; India	India
07024b3c-a0c4-49b1-be9a-7ca4a56c93dc_1	07024b3c-a0c4-49b1-be9a-7ca4a56c93dc	minos	Male	1	minos Male 1	Asia; India	India
07032cb4-7007-407a-b8de-8451120f8d8f_0	07032cb4-7007-407a-b8de-8451120f8d8f	aeacus	Female	1	aeacus Female 1	Asia; China	China
07032cb4-7007-407a-b8de-8451120f8d8f_1	07032cb4-7007-407a-b8de-8451120f8d8f	aeacus	Female	0	aeacus Female 0	Asia; China	China
0705d5f8-136f-41d0-9bce-195f023f9470_0	0705d5f8-136f-41d0-9bce-195f023f9470	amphrysus	Female	0	amphrysus Female 0	Asia
0705d5f8-136f-41d0-9bce-195f023f9470_1	0705d5f8-136f-41d0-9bce-195f023f9470	amphrysus	Female	1	amphrysus Female 1	Asia
07086b19-ec0b-4b05-99ff-c9d72b24ba5c_0	07086b19-ec0b-4b05-99ff-c9d72b24ba5c	aeacus	Male	1	aeacus Male 1	Asia; India	India
07086b19-ec0b-4b05-99ff-c9d72b24ba5c_1	07086b19-ec0b-4b05-99ff-c9d72b24ba5c	aeacus	Male	0	aeacus Male 0	Asia; India	India
070ad532-9436-4a07-bdd9-667f90ca45de_0	070ad532-9436-4a07-bdd9-667f90ca45de	amphrysus	Male	0	amphrysus Male 0	Asia; Malaysia	Malaysia
070ad532-9436-4a07-bdd9-667f90ca45de_1	070ad532-9436-4a07-bdd9-667f90ca45de	amphrysus	Male	1	amphrysus Male 1	Asia; Malaysia	Malaysia
0716b699-2bff-4ce3-9426-7209bfc71c25_0	0716b699-2bff-4ce3-9426-7209bfc71c25	priamus	Female	1	priamus Female 1	Australia; Australia	Australia
0716b699-2bff-4ce3-9426-7209bfc71c25_1	0716b699-2bff-4ce3-9426-7209bfc71c25	priamus	Female	0	priamus Female 0	Australia; Australia	Australia
071857c9-3ced-4f9a-b576-d57278efcdda_0	071857c9-3ced-4f9a-b576-d57278efcdda	helena	Male	1	helena Male 1	Asia; Indonesia	Indonesia
071857c9-3ced-4f9a-b576-d57278efcdda_1	071857c9-3ced-4f9a-b576-d57278efcdda	helena	Male	0	helena Male 0	Asia; Indonesia	Indonesia
071978ed-0ede-46f9-8c41-79fd6342decb_0	071978ed-0ede-46f9-8c41-79fd6342decb	amphrysus	Male	0	amphrysus Male 0	Asia; Malaysia	Malaysia
071978ed-0ede-46f9-8c41-79fd6342decb_1	071978ed-0ede-46f9-8c41-79fd6342decb	amphrysus	Male	1	amphrysus Male 1	Asia; Malaysia	Malaysia
07301bf4-258a-4107-b05d-d5f1019cbf83_0	07301bf4-258a-4107-b05d-d5f1019cbf83	priamus	Male	1	priamus Male 1	Asia; Papua New Guinea	Papua New Guinea
07301bf4-258a-4107-b05d-d5f1019cbf83_1	07301bf4-258a-4107-b05d-d5f1019cbf83	priamus	Male	0	priamus Male 0	Asia; Papua New Guinea	Papua New Guinea
073492ab-0bbc-44ad-b12e-37e8246d16a3_0	073492ab-0bbc-44ad-b12e-37e8246d16a3	priamus	Male	1	priamus Male 1	Asia; Papua New Guinea	Papua New Guinea
073492ab-0bbc-44ad-b12e-37e8246d16a3_1	073492ab-0bbc-44ad-b12e-37e8246d16a3	priamus	Male	0	priamus Male 0	Asia; Papua New Guinea	Papua New Guinea
0734c3dc-2a2d-49b9-af4a-94d4a4114d5b_0	0734c3dc-2a2d-49b9-af4a-94d4a4114d5b	priamus	Female	1	priamus Female 1	Asia; Indonesia	Indonesia
0734c3dc-2a2d-49b9-af4a-94d4a4114d5b_1	0734c3dc-2a2d-49b9-af4a-94d4a4114d5b	priamus	Female	0	priamus Female 0	Asia; Indonesia	Indonesia
07393508-fe5f-462b-8414-e91f71eabc25_0	07393508-fe5f-462b-8414-e91f71eabc25	priamus	Female	1	priamus Female 1	Oceania; Solomon Islands	Solomon Islands
07393508-fe5f-462b-8414-e91f71eabc25_1	07393508-fe5f-462b-8414-e91f71eabc25	priamus	Female	0	priamus Female 0	Oceania; Solomon Islands	Solomon Islands
074e0deb-f617-47d9-8b3c-2d410ed9cd90_0	074e0deb-f617-47d9-8b3c-2d410ed9cd90	haliphron	Male	0	haliphron Male 0	Asia; Indonesia	Indonesia
074e0deb-f617-47d9-8b3c-2d410ed9cd90_1	074e0deb-f617-47d9-8b3c-2d410ed9cd90	haliphron	Male	1	haliphron Male 1	Asia; Indonesia	Indonesia
0754e051-c895-421d-a28e-2290548540c8_0	0754e051-c895-421d-a28e-2290548540c8	chimaera	Female	1	chimaera Female 1	Asia; Indonesia	Indonesia
0754e051-c895-421d-a28e-2290548540c8_1	0754e051-c895-421d-a28e-2290548540c8	chimaera	Female	0	chimaera Female 0	Asia; Indonesia	Indonesia
075ae4b7-1d2c-4a1c-bbd6-95efc71cd118_0	075ae4b7-1d2c-4a1c-bbd6-95efc71cd118	goliath	Female	1	goliath Female 1	Asia; Papua New Guinea	Papua New Guinea
075ae4b7-1d2c-4a1c-bbd6-95efc71cd118_1	075ae4b7-1d2c-4a1c-bbd6-95efc71cd118	goliath	Female	0	goliath Female 0	Asia; Papua New Guinea	Papua New Guinea
07656758-5438-44a4-b26d-0a7df47fbbfd_0	07656758-5438-44a4-b26d-0a7df47fbbfd	priamus	Male	1	priamus Male 1	Asia; Papua New Guinea	Papua New Guinea
07656758-5438-44a4-b26d-0a7df47fbbfd_1	07656758-5438-44a4-b26d-0a7df47fbbfd	priamus	Male	0	priamus Male 0	Asia; Papua New Guinea	Papua New Guinea
076c4160-ac00-4f22-9a29-4aef00b1902f_0	076c4160-ac00-4f22-9a29-4aef00b1902f	miranda	Female	0	miranda Female 0	Asia; Malaysia	Malaysia
076c4160-ac00-4f22-9a29-4aef00b1902f_1	076c4160-ac00-4f22-9a29-4aef00b1902f	miranda	Female	1	miranda Female 1	Asia; Malaysia	Malaysia
076fa2ad-76a1-41e0-9c2f-fefa257e5f34_0	076fa2ad-76a1-41e0-9c2f-fefa257e5f34	priamus	Male	0	priamus Male 0	Oceania; Solomon Islands	Solomon Islands
076fa2ad-76a1-41e0-9c2f-fefa257e5f34_1	076fa2ad-76a1-41e0-9c2f-fefa257e5f34	priamus	Male	1	priamus Male 1	Oceania; Solomon Islands	Solomon Islands
07737080-3e3f-4275-bd2d-3ef7b85a55e2_0	07737080-3e3f-4275-bd2d-3ef7b85a55e2	priamus	Female	1	priamus Female 1	Asia; Indonesia	Indonesia
07737080-3e3f-4275-bd2d-3ef7b85a55e2_1	07737080-3e3f-4275-bd2d-3ef7b85a55e2	priamus	Female	0	priamus Female 0	Asia; Indonesia	Indonesia
0775f607-7fd3-4811-b8dc-b193446fec2e_0	0775f607-7fd3-4811-b8dc-b193446fec2e	priamus	Male	1	priamus Male 1	Australia; Australia; Queensland	Australia
0775f607-7fd3-4811-b8dc-b193446fec2e_1	0775f607-7fd3-4811-b8dc-b193446fec2e	priamus	Male	0	priamus Male 0	Australia; Australia; Queensland	Australia
077b58c3-8991-4e4d-b9b9-6c1eddceb092_0	077b58c3-8991-4e4d-b9b9-6c1eddceb092	victoriae	Female	1	victoriae Female 1	Oceania; Solomon Islands	Solomon Islands
077b58c3-8991-4e4d-b9b9-6c1eddceb092_1	077b58c3-8991-4e4d-b9b9-6c1eddceb092	victoriae	Female	0	victoriae Female 0	Oceania; Solomon Islands	Solomon Islands
077cefa8-322a-48b7-b8cc-ebbb8deea781_0	077cefa8-322a-48b7-b8cc-ebbb8deea781	priamus	Female	1	priamus Female 1	Oceania; Solomon Islands	Solomon Islands
077cefa8-322a-48b7-b8cc-ebbb8deea781_1	077cefa8-322a-48b7-b8cc-ebbb8deea781	priamus	Female	0	priamus Female 0	Oceania; Solomon Islands	Solomon Islands
078b01c1-152b-48e6-9a4d-4b96a09d911d_0	078b01c1-152b-48e6-9a4d-4b96a09d911d	brookiana	Male	1	brookiana Male 1
078b01c1-152b-48e6-9a4d-4b96a09d911d_1	078b01c1-152b-48e6-9a4d-4b96a09d911d	brookiana	Male	0	brookiana Male 0
0799ff0d-35ad-472b-89b6-40b4c9d82342_0	0799ff0d-35ad-472b-89b6-40b4c9d82342	haliphron	Female	0	haliphron Female 0	Asia; Indonesia	Indonesia
0799ff0d-35ad-472b-89b6-40b4c9d82342_1	0799ff0d-35ad-472b-89b6-40b4c9d82342	haliphron	Female	1	haliphron Female 1	Asia; Indonesia	Indonesia
079e72e0-32d4-4c9f-9da4-2ec91a16e3bc_0	079e72e0-32d4-4c9f-9da4-2ec91a16e3bc	paradisea	Female	1	paradisea Female 1	Asia; Papua New Guinea	Papua New Guinea
079e72e0-32d4-4c9f-9da4-2ec91a16e3bc_1	079e72e0-32d4-4c9f-9da4-2ec91a16e3bc	paradisea	Female	0	paradisea Female 0	Asia; Papua New Guinea	Papua New Guinea
079ff71c-e909-46bd-8c74-d3a27ce7e7e2_0	079ff71c-e909-46bd-8c74-d3a27ce7e7e2	priamus	Male	1	priamus Male 1	Asia; Papua New Guinea	Papua New Guinea
079ff71c-e909-46bd-8c74-d3a27ce7e7e2_1	079ff71c-e909-46bd-8c74-d3a27ce7e7e2	priamus	Male	0	priamus Male 0	Asia; Papua New Guinea	Papua New Guinea
07b01da3-1819-4841-91a7-a3a6484cb948_0	07b01da3-1819-4841-91a7-a3a6484cb948	vandepolli	Male	0	vandepolli Male 0	Asia; Indonesia	Indonesia
07b01da3-1819-4841-91a7-a3a6484cb948_1	07b01da3-1819-4841-91a7-a3a6484cb948	vandepolli	Male	1	vandepolli Male 1	Asia; Indonesia	Indonesia
07bac1d5-5cbc-4881-98c7-9ec1c445244b_0	07bac1d5-5cbc-4881-98c7-9ec1c445244b	priamus	Female	1	priamus Female 1	Australia; Australia; Queensland	Australia
07bac1d5-5cbc-4881-98c7-9ec1c445244b_1	07bac1d5-5cbc-4881-98c7-9ec1c445244b	priamus	Female	0	priamus Female 0	Australia; Australia; Queensland	Australia
07c5804d-2233-493f-82cd-5a3e94e8e213_0	07c5804d-2233-493f-82cd-5a3e94e8e213	hypolitus	Female	1	hypolitus Female 1	Asia; Indonesia	Indonesia
07c5804d-2233-493f-82cd-5a3e94e8e213_1	07c5804d-2233-493f-82cd-5a3e94e8e213	hypolitus	Female	0	hypolitus Female 0	Asia; Indonesia	Indonesia
07c76367-4fb7-4e74-b2ed-c20b33c924b7_0	07c76367-4fb7-4e74-b2ed-c20b33c924b7	priamus	Male	1	priamus Male 1	Asia; Indonesia	Indonesia
07c76367-4fb7-4e74-b2ed-c20b33c924b7_1	07c76367-4fb7-4e74-b2ed-c20b33c924b7	priamus	Male	0	priamus Male 0	Asia; Indonesia	Indonesia
07d088c7-5a77-4eee-9f50-aa2d262f8797_0	07d088c7-5a77-4eee-9f50-aa2d262f8797	priamus	Female	1	priamus Female 1	Asia; Indonesia	Indonesia
07d088c7-5a77-4eee-9f50-aa2d262f8797_1	07d088c7-5a77-4eee-9f50-aa2d262f8797	priamus	Female	0	priamus Female 0	Asia; Indonesia	Indonesia
07df1b8c-41cb-4a5c-8e17-a9a23f74c731_0	07df1b8c-41cb-4a5c-8e17-a9a23f74c731	helena	Male	1	helena Male 1	Asia; Indonesia	Indonesia
07df1b8c-41cb-4a5c-8e17-a9a23f74c731_1	07df1b8c-41cb-4a5c-8e17-a9a23f74c731	helena	Male	0	helena Male 0	Asia; Indonesia	Indonesia
07df63b4-3338-4ae1-894b-3beadccbb752_0	07df63b4-3338-4ae1-894b-3beadccbb752	priamus	Female	1	priamus Female 1	Asia; Indonesia	Indonesia
07df63b4-3338-4ae1-894b-3beadccbb752_1	07df63b4-3338-4ae1-894b-3beadccbb752	priamus	Female	0	priamus Female 0	Asia; Indonesia	Indonesia
07df9ef7-4f84-4be6-835d-360bdb88cd72_0	07df9ef7-4f84-4be6-835d-360bdb88cd72	priamus	Male	1	priamus Male 1	Asia; Papua New Guinea	Papua New Guinea
07df9ef7-4f84-4be6-835d-360bdb88cd72_1	07df9ef7-4f84-4be6-835d-360bdb88cd72	priamus	Male	0	priamus Male 0	Asia; Papua New Guinea	Papua New Guinea
07e0fa9e-3757-45fd-a952-8f01cfaad7eb_0	07e0fa9e-3757-45fd-a952-8f01cfaad7eb	oblongomaculatus	Female	1	oblongomaculatus Female 1
07e0fa9e-3757-45fd-a952-8f01cfaad7eb_1	07e0fa9e-3757-45fd-a952-8f01cfaad7eb	oblongomaculatus	Female	0	oblongomaculatus Female 0
07e3d54b-23d4-4eee-8ce1-4ae66aaed6c4_0	07e3d54b-23d4-4eee-8ce1-4ae66aaed6c4	amphrysus	Male	0	amphrysus Male 0	Asia; Malaysia	Malaysia
07e3d54b-23d4-4eee-8ce1-4ae66aaed6c4_1	07e3d54b-23d4-4eee-8ce1-4ae66aaed6c4	amphrysus	Male	1	amphrysus Male 1	Asia; Malaysia	Malaysia
07e412c9-dc3d-470d-a6de-12570c896ee5_0	07e412c9-dc3d-470d-a6de-12570c896ee5	oblongomaculatus	Male	1	oblongomaculatus Male 1	Asia; Papua New Guinea	Papua New Guinea
07e412c9-dc3d-470d-a6de-12570c896ee5_1	07e412c9-dc3d-470d-a6de-12570c896ee5	oblongomaculatus	Male	0	oblongomaculatus Male 0	Asia; Papua New Guinea	Papua New Guinea
07e41a3a-30d5-4dc2-9f07-9cb09ae7fc51_0	07e41a3a-30d5-4dc2-9f07-9cb09ae7fc51	minos	Female	0	minos Female 0	Asia; India	India
07e41a3a-30d5-4dc2-9f07-9cb09ae7fc51_1	07e41a3a-30d5-4dc2-9f07-9cb09ae7fc51	minos	Female	1	minos Female 1	Asia; India	India
07e53281-aac2-40b4-9268-3d30c5f92214_0	07e53281-aac2-40b4-9268-3d30c5f92214	hypolitus	Female	0	hypolitus Female 0	Asia; Indonesia	Indonesia
07e53281-aac2-40b4-9268-3d30c5f92214_1	07e53281-aac2-40b4-9268-3d30c5f92214	hypolitus	Female	1	hypolitus Female 1	Asia; Indonesia	Indonesia
07e86999-499e-43e2-bd59-f34ac8c29636_0	07e86999-499e-43e2-bd59-f34ac8c29636	priamus	Female	1	priamus Female 1	Asia; Indonesia	Indonesia
07e86999-499e-43e2-bd59-f34ac8c29636_1	07e86999-499e-43e2-bd59-f34ac8c29636	priamus	Female	0	priamus Female 0	Asia; Indonesia	Indonesia
07e94548-72ee-48ad-9938-a02dcfb2aab0_0	07e94548-72ee-48ad-9938-a02dcfb2aab0	priamus	Female	1	priamus Female 1	Asia; Indonesia	Indonesia
07e94548-72ee-48ad-9938-a02dcfb2aab0_1	07e94548-72ee-48ad-9938-a02dcfb2aab0	priamus	Female	0	priamus Female 0	Asia; Indonesia	Indonesia
07fd4eec-f937-41ed-ba38-b0db28085199_0	07fd4eec-f937-41ed-ba38-b0db28085199	oblongomaculatus	Male	1	oblongomaculatus Male 1	Asia; Papua New Guinea	Papua New Guinea
07fd4eec-f937-41ed-ba38-b0db28085199_1	07fd4eec-f937-41ed-ba38-b0db28085199	oblongomaculatus	Male	0	oblongomaculatus Male 0	Asia; Papua New Guinea	Papua New Guinea
07fd705f-77a2-4df7-9003-b3a10b6d8f66_0	07fd705f-77a2-4df7-9003-b3a10b6d8f66	aeacus	Female	1	aeacus Female 1	Asia; Thailand	Thailand
07fd705f-77a2-4df7-9003-b3a10b6d8f66_1	07fd705f-77a2-4df7-9003-b3a10b6d8f66	aeacus	Female	0	aeacus Female 0	Asia; Thailand	Thailand
0802fcf7-e5e2-4c77-8046-a8e3197bf613_0	0802fcf7-e5e2-4c77-8046-a8e3197bf613	brookiana	Male	1	brookiana Male 1	Asia; Malaysia	Malaysia
0802fcf7-e5e2-4c77-8046-a8e3197bf613_1	0802fcf7-e5e2-4c77-8046-a8e3197bf613	brookiana	Male	0	brookiana Male 0	Asia; Malaysia	Malaysia
080e0d9b-f333-4a57-920c-7241f89f69cc_0	080e0d9b-f333-4a57-920c-7241f89f69cc	croesus	Female	1	croesus Female 1	Asia; Indonesia	Indonesia
080e0d9b-f333-4a57-920c-7241f89f69cc_1	080e0d9b-f333-4a57-920c-7241f89f69cc	croesus	Female	0	croesus Female 0	Asia; Indonesia	Indonesia
080e6d16-4d96-4f48-a2aa-ff4e161ab9c2_0	080e6d16-4d96-4f48-a2aa-ff4e161ab9c2	helena	Female	1	helena Female 1	Asia; India	India
080e6d16-4d96-4f48-a2aa-ff4e161ab9c2_1	080e6d16-4d96-4f48-a2aa-ff4e161ab9c2	helena	Female	0	helena Female 0	Asia; India	India
080f9260-a478-43bd-a40d-bce13f42a2bd_0	080f9260-a478-43bd-a40d-bce13f42a2bd	cuneifera	Male	0	cuneifera Male 0	Asia; Indonesia	Indonesia
080f9260-a478-43bd-a40d-bce13f42a2bd_1	080f9260-a478-43bd-a40d-bce13f42a2bd	cuneifera	Male	1	cuneifera Male 1	Asia; Indonesia	Indonesia
081e3875-a971-45ee-a711-c4ff7d7c2332_0	081e3875-a971-45ee-a711-c4ff7d7c2332	priamus	Female	1	priamus Female 1
081e3875-a971-45ee-a711-c4ff7d7c2332_1	081e3875-a971-45ee-a711-c4ff7d7c2332	priamus	Female	0	priamus Female 0
0820bfc0-0b23-4d96-8c9a-f03c6c900c8f_0	0820bfc0-0b23-4d96-8c9a-f03c6c900c8f	amphrysus	Male	0	amphrysus Male 0	Asia; Malaysia	Malaysia
0820bfc0-0b23-4d96-8c9a-f03c6c900c8f_1	0820bfc0-0b23-4d96-8c9a-f03c6c900c8f	amphrysus	Male	1	amphrysus Male 1	Asia; Malaysia	Malaysia
0823c854-fd64-4d75-b9bd-71dcd4b6fb9b_0	0823c854-fd64-4d75-b9bd-71dcd4b6fb9b	rhadamantus	Female	0	rhadamantus Female 0	Asia; Philippines	Philippines
0823c854-fd64-4d75-b9bd-71dcd4b6fb9b_1	0823c854-fd64-4d75-b9bd-71dcd4b6fb9b	rhadamantus	Female	1	rhadamantus Female 1	Asia; Philippines	Philippines
0825e9e0-ca87-4534-9eff-40b00f283061_0	0825e9e0-ca87-4534-9eff-40b00f283061	priamus	Female	1	priamus Female 1	Asia; Indonesia	Indonesia
0825e9e0-ca87-4534-9eff-40b00f283061_1	0825e9e0-ca87-4534-9eff-40b00f283061	priamus	Female	0	priamus Female 0	Asia; Indonesia	Indonesia
0826116d-f6d6-4e71-9bee-4a632e471b1f_0	0826116d-f6d6-4e71-9bee-4a632e471b1f	helena	Male	1	helena Male 1	Asia; India	India
0826116d-f6d6-4e71-9bee-4a632e471b1f_1	0826116d-f6d6-4e71-9bee-4a632e471b1f	helena	Male	0	helena Male 0	Asia; India	India
0828eb41-32c3-4f82-8439-dfa1db41cb8c_0	0828eb41-32c3-4f82-8439-dfa1db41cb8c	priamus	Male	1	priamus Male 1	Oceania; Solomon Islands	Solomon Islands
0828eb41-32c3-4f82-8439-dfa1db41cb8c_1	0828eb41-32c3-4f82-8439-dfa1db41cb8c	priamus	Male	0	priamus Male 0	Oceania; Solomon Islands	Solomon Islands
082c9e70-ea22-477b-b0cd-fa1bafaf417a_0	082c9e70-ea22-477b-b0cd-fa1bafaf417a	haliphron	Male	0	haliphron Male 0	Asia; Indonesia	Indonesia
082c9e70-ea22-477b-b0cd-fa1bafaf417a_1	082c9e70-ea22-477b-b0cd-fa1bafaf417a	haliphron	Male	1	haliphron Male 1	Asia; Indonesia	Indonesia
082cca73-0a3d-4c35-a699-ff8225ec5a3d_0	082cca73-0a3d-4c35-a699-ff8225ec5a3d	rhadamanthus	Male	0	rhadamanthus Male 0	Asia; Philippines	Philippines
082cca73-0a3d-4c35-a699-ff8225ec5a3d_1	082cca73-0a3d-4c35-a699-ff8225ec5a3d	rhadamanthus	Male	1	rhadamanthus Male 1	Asia; Philippines	Philippines
082f68de-8f89-491c-8d91-9adb938e531c_0	082f68de-8f89-491c-8d91-9adb938e531c	aeacus	Female	1	aeacus Female 1	Asia; Nepal	Nepal
082f68de-8f89-491c-8d91-9adb938e531c_1	082f68de-8f89-491c-8d91-9adb938e531c	aeacus	Female	0	aeacus Female 0	Asia; Nepal	Nepal
0845cb04-359b-4269-8236-6ee2e3aa1694_0	0845cb04-359b-4269-8236-6ee2e3aa1694	amphrysus	Male	0	amphrysus Male 0	Asia; Malaysia	Malaysia
0845cb04-359b-4269-8236-6ee2e3aa1694_1	0845cb04-359b-4269-8236-6ee2e3aa1694	amphrysus	Male	1	amphrysus Male 1	Asia; Malaysia	Malaysia
08507862-c851-4907-aaf0-1133d9eea162_0	08507862-c851-4907-aaf0-1133d9eea162	amphrysus	Male	0	amphrysus Male 0	Asia; Indonesia	Indonesia
08507862-c851-4907-aaf0-1133d9eea162_1	08507862-c851-4907-aaf0-1133d9eea162	amphrysus	Male	1	amphrysus Male 1	Asia; Indonesia	Indonesia
0850b6c5-3909-4ac3-9e0d-1700f1a4c3cb_0	0850b6c5-3909-4ac3-9e0d-1700f1a4c3cb	priamus	Male	1	priamus Male 1	Asia; Papua New Guinea	Papua New Guinea
0850b6c5-3909-4ac3-9e0d-1700f1a4c3cb_1	0850b6c5-3909-4ac3-9e0d-1700f1a4c3cb	priamus	Male	0	priamus Male 0	Asia; Papua New Guinea	Papua New Guinea
08536fe6-82cb-42fe-9266-453b1a659115_0	08536fe6-82cb-42fe-9266-453b1a659115	priamus	Female	1	priamus Female 1	Asia; Papua New Guinea	Papua New Guinea
08536fe6-82cb-42fe-9266-453b1a659115_1	08536fe6-82cb-42fe-9266-453b1a659115	priamus	Female	0	priamus Female 0	Asia; Papua New Guinea	Papua New Guinea
085c8dd6-5429-478e-8117-ef5e1ff3e7e4_0	085c8dd6-5429-478e-8117-ef5e1ff3e7e4	oblongomaculatus	Female	1	oblongomaculatus Female 1	Asia; Indonesia	Indonesia
085c8dd6-5429-478e-8117-ef5e1ff3e7e4_1	085c8dd6-5429-478e-8117-ef5e1ff3e7e4	oblongomaculatus	Female	0	oblongomaculatus Female 0	Asia; Indonesia	Indonesia
085ced2d-9dc9-4078-95df-c811a735a7c2_0	085ced2d-9dc9-4078-95df-c811a735a7c2	minos	Male	0	minos Male 0	Asia; India	India
085ced2d-9dc9-4078-95df-c811a735a7c2_1	085ced2d-9dc9-4078-95df-c811a735a7c2	minos	Male	1	minos Male 1	Asia; India	India
085d4964-8e5b-4abb-af74-6139e2aca0b1_0	085d4964-8e5b-4abb-af74-6139e2aca0b1	helena	Female	1	helena Female 1	Asia; India	India
085d4964-8e5b-4abb-af74-6139e2aca0b1_1	085d4964-8e5b-4abb-af74-6139e2aca0b1	helena	Female	0	helena Female 0	Asia; India	India
085de0fd-c23d-4d66-b8f2-d4b8cc1bab10_0	085de0fd-c23d-4d66-b8f2-d4b8cc1bab10	brookiana	Male	1	brookiana Male 1	Asia; Indonesia	Indonesia
085de0fd-c23d-4d66-b8f2-d4b8cc1bab10_1	085de0fd-c23d-4d66-b8f2-d4b8cc1bab10	brookiana	Male	0	brookiana Male 0	Asia; Indonesia	Indonesia
086e4f02-e8c9-42f5-bc9b-e37f09176611_0	086e4f02-e8c9-42f5-bc9b-e37f09176611	cuneifera	Male	0	cuneifera Male 0	Asia; Indonesia	Indonesia
086e4f02-e8c9-42f5-bc9b-e37f09176611_1	086e4f02-e8c9-42f5-bc9b-e37f09176611	cuneifera	Male	1	cuneifera Male 1	Asia; Indonesia	Indonesia
087ad983-98ec-4a37-9e8c-c682ff825780_0	087ad983-98ec-4a37-9e8c-c682ff825780	priamus	Female	1	priamus Female 1	Australia; Australia; New South Wales	Australia
087ad983-98ec-4a37-9e8c-c682ff825780_1	087ad983-98ec-4a37-9e8c-c682ff825780	priamus	Female	0	priamus Female 0	Australia; Australia; New South Wales	Australia
08822314-2a5c-4ea8-ba45-0d5f323042d2_0	08822314-2a5c-4ea8-ba45-0d5f323042d2	amphrysus	Female	0	amphrysus Female 0
08822314-2a5c-4ea8-ba45-0d5f323042d2_1	08822314-2a5c-4ea8-ba45-0d5f323042d2	amphrysus	Female	1	amphrysus Female 1
08837c6a-ba30-4b1b-9d07-32f3c0e9d166_0	08837c6a-ba30-4b1b-9d07-32f3c0e9d166	haliphron	Female	0	haliphron Female 0	Asia; Indonesia	Indonesia
08837c6a-ba30-4b1b-9d07-32f3c0e9d166_1	08837c6a-ba30-4b1b-9d07-32f3c0e9d166	haliphron	Female	1	haliphron Female 1	Asia; Indonesia	Indonesia
08911a6a-7bdf-4e74-beac-0a74c40b7d11_0	08911a6a-7bdf-4e74-beac-0a74c40b7d11	priamus	Female	1	priamus Female 1	Australia; Australia; Queensland	Australia
08911a6a-7bdf-4e74-beac-0a74c40b7d11_1	08911a6a-7bdf-4e74-beac-0a74c40b7d11	priamus	Female	0	priamus Female 0	Australia; Australia; Queensland	Australia
08970beb-a473-46ac-8fd4-f96468d3ea7c_0	08970beb-a473-46ac-8fd4-f96468d3ea7c	haliphron	Female	0	haliphron Female 0	Asia; Indonesia	Indonesia
08970beb-a473-46ac-8fd4-f96468d3ea7c_1	08970beb-a473-46ac-8fd4-f96468d3ea7c	haliphron	Female	1	haliphron Female 1	Asia; Indonesia	Indonesia
0898e367-76e3-45b1-9fff-16adb758dd24_0	0898e367-76e3-45b1-9fff-16adb758dd24	aesacus	Male	1	aesacus Male 1	Asia; Indonesia	Indonesia
0898e367-76e3-45b1-9fff-16adb758dd24_1	0898e367-76e3-45b1-9fff-16adb758dd24	aesacus	Male	0	aesacus Male 0	Asia; Indonesia	Indonesia
089ccce1-1bc4-41e7-86a9-e609ee711820_0	089ccce1-1bc4-41e7-86a9-e609ee711820	helena	Male	1	helena Male 1	Asia; Bangladesh	Bangladesh
089ccce1-1bc4-41e7-86a9-e609ee711820_1	089ccce1-1bc4-41e7-86a9-e609ee711820	helena	Male	0	helena Male 0	Asia; Bangladesh	Bangladesh
08a3c539-0b9b-457a-9da2-734bda981334_0	08a3c539-0b9b-457a-9da2-734bda981334	oblongomaculatus	Male	1	oblongomaculatus Male 1	Asia
08a3c539-0b9b-457a-9da2-734bda981334_1	08a3c539-0b9b-457a-9da2-734bda981334	oblongomaculatus	Male	0	oblongomaculatus Male 0	Asia
08af1aa1-748f-44d8-bcd0-a6ec875ef5ca_0	08af1aa1-748f-44d8-bcd0-a6ec875ef5ca	hypolitus	Male	1	hypolitus Male 1
08af1aa1-748f-44d8-bcd0-a6ec875ef5ca_1	08af1aa1-748f-44d8-bcd0-a6ec875ef5ca	hypolitus	Male	0	hypolitus Male 0
08c7013c-8377-4b5d-a5ee-fe17e3b3f14c_0	08c7013c-8377-4b5d-a5ee-fe17e3b3f14c	helena	Female	0	helena Female 0	Asia; Indonesia	Indonesia
08c7013c-8377-4b5d-a5ee-fe17e3b3f14c_1	08c7013c-8377-4b5d-a5ee-fe17e3b3f14c	helena	Female	1	helena Female 1	Asia; Indonesia	Indonesia
08dc54de-fac6-4b20-bb1b-9797c2005cb0_0	08dc54de-fac6-4b20-bb1b-9797c2005cb0	amphrysus	Female	0	amphrysus Female 0	Asia; Malaysia	Malaysia
08dc54de-fac6-4b20-bb1b-9797c2005cb0_1	08dc54de-fac6-4b20-bb1b-9797c2005cb0	amphrysus	Female	1	amphrysus Female 1	Asia; Malaysia	Malaysia
08de6447-fd88-4cee-90b9-6725372f057c_0	08de6447-fd88-4cee-90b9-6725372f057c	priamus	Female	1	priamus Female 1	Asia; Papua New Guinea	Papua New Guinea
08de6447-fd88-4cee-90b9-6725372f057c_1	08de6447-fd88-4cee-90b9-6725372f057c	priamus	Female	0	priamus Female 0	Asia; Papua New Guinea	Papua New Guinea
08e2ba9b-1cca-4808-a393-f90c5605c599_0	08e2ba9b-1cca-4808-a393-f90c5605c599	rhadamanthus	Female	0	rhadamanthus Female 0	Asia; Philippines	Philippines
08e2ba9b-1cca-4808-a393-f90c5605c599_1	08e2ba9b-1cca-4808-a393-f90c5605c599	rhadamanthus	Female	1	rhadamanthus Female 1	Asia; Philippines	Philippines
08e950b4-f9b2-4c03-a3f0-363428e3535f_0	08e950b4-f9b2-4c03-a3f0-363428e3535f	amphrysus	Male	0	amphrysus Male 0	Asia; Malaysia	Malaysia
08e950b4-f9b2-4c03-a3f0-363428e3535f_1	08e950b4-f9b2-4c03-a3f0-363428e3535f	amphrysus	Male	1	amphrysus Male 1	Asia; Malaysia	Malaysia
09033213-77e9-4c53-af2e-305f29fe3191_0	09033213-77e9-4c53-af2e-305f29fe3191	aeacus	Male	1	aeacus Male 1	Asia; India	India
09033213-77e9-4c53-af2e-305f29fe3191_1	09033213-77e9-4c53-af2e-305f29fe3191	aeacus	Male	0	aeacus Male 0	Asia; India	India
090ea8c6-57ee-4468-8ec2-5c52bfa4d682_0	090ea8c6-57ee-4468-8ec2-5c52bfa4d682	victoriae	Male	1	victoriae Male 1	Oceania; Solomon Islands	Solomon Islands
090ea8c6-57ee-4468-8ec2-5c52bfa4d682_1	090ea8c6-57ee-4468-8ec2-5c52bfa4d682	victoriae	Male	0	victoriae Male 0	Oceania; Solomon Islands	Solomon Islands
091018fd-d57a-430e-b689-fc0a9cec1440_0	091018fd-d57a-430e-b689-fc0a9cec1440	brookiana	Male	0	brookiana Male 0	Asia; Malaysia	Malaysia
091018fd-d57a-430e-b689-fc0a9cec1440_1	091018fd-d57a-430e-b689-fc0a9cec1440	brookiana	Male	1	brookiana Male 1	Asia; Malaysia	Malaysia
0912ec74-ac45-4bf9-a29f-a3fe0f589f65_0	0912ec74-ac45-4bf9-a29f-a3fe0f589f65	priamus	Female	0	priamus Female 0	Oceania; Solomon Islands	Solomon Islands
0912ec74-ac45-4bf9-a29f-a3fe0f589f65_1	0912ec74-ac45-4bf9-a29f-a3fe0f589f65	priamus	Female	1	priamus Female 1	Oceania; Solomon Islands	Solomon Islands
0926acbc-c7ec-44d6-8bc5-1d67fb3ba9ff_0	0926acbc-c7ec-44d6-8bc5-1d67fb3ba9ff	priamus	Female	1	priamus Female 1	Asia; Papua New Guinea	Papua New Guinea
0926acbc-c7ec-44d6-8bc5-1d67fb3ba9ff_1	0926acbc-c7ec-44d6-8bc5-1d67fb3ba9ff	priamus	Female	0	priamus Female 0	Asia; Papua New Guinea	Papua New Guinea
092f7109-6ec4-419d-91d6-e9c6f679e1b9_0	092f7109-6ec4-419d-91d6-e9c6f679e1b9	croesus	Male	1	croesus Male 1	Asia; Indonesia	Indonesia
092f7109-6ec4-419d-91d6-e9c6f679e1b9_1	092f7109-6ec4-419d-91d6-e9c6f679e1b9	croesus	Male	0	croesus Male 0	Asia; Indonesia	Indonesia
0934947c-597c-4a53-9855-ee3d73908118_0	0934947c-597c-4a53-9855-ee3d73908118	chimaera	Female	1	chimaera Female 1	Asia; Papua New Guinea	Papua New Guinea
0934947c-597c-4a53-9855-ee3d73908118_1	0934947c-597c-4a53-9855-ee3d73908118	chimaera	Female	0	chimaera Female 0	Asia; Papua New Guinea	Papua New Guinea
094d2163-1642-4b8e-b603-2963ab8dde58_0	094d2163-1642-4b8e-b603-2963ab8dde58	priamus	Male	1	priamus Male 1	Oceania; Solomon Islands; Guadalcanal	Solomon Islands
094d2163-1642-4b8e-b603-2963ab8dde58_1	094d2163-1642-4b8e-b603-2963ab8dde58	priamus	Male	0	priamus Male 0	Oceania; Solomon Islands; Guadalcanal	Solomon Islands
094f8d4e-4251-4fb8-865e-41b0fba9ce0f_0	094f8d4e-4251-4fb8-865e-41b0fba9ce0f	priamus	Male	1	priamus Male 1	Asia; Papua New Guinea	Papua New Guinea
094f8d4e-4251-4fb8-865e-41b0fba9ce0f_1	094f8d4e-4251-4fb8-865e-41b0fba9ce0f	priamus	Male	0	priamus Male 0	Asia; Papua New Guinea	Papua New Guinea
0957c483-41ad-452b-ae27-7165c38c2064_0	0957c483-41ad-452b-ae27-7165c38c2064	haliphron	Male	0	haliphron Male 0	Asia; Indonesia	Indonesia
0957c483-41ad-452b-ae27-7165c38c2064_1	0957c483-41ad-452b-ae27-7165c38c2064	haliphron	Male	1	haliphron Male 1	Asia; Indonesia	Indonesia
095a88ab-2ea1-4280-bf37-94592eff0cdf_0	095a88ab-2ea1-4280-bf37-94592eff0cdf	helena	Female	1	helena Female 1	Asia; India	India
095a88ab-2ea1-4280-bf37-94592eff0cdf_1	095a88ab-2ea1-4280-bf37-94592eff0cdf	helena	Female	0	helena Female 0	Asia; India	India
0965fa41-6716-4973-8393-148fd8e1eada_0	0965fa41-6716-4973-8393-148fd8e1eada	minos	Male	0	minos Male 0	Asia; India	India
0965fa41-6716-4973-8393-148fd8e1eada_1	0965fa41-6716-4973-8393-148fd8e1eada	minos	Male	1	minos Male 1	Asia; India	India
096d4884-9a6c-4787-afd7-deae9252af43_0	096d4884-9a6c-4787-afd7-deae9252af43	vandepolli	Male	0	vandepolli Male 0	Asia; Indonesia	Indonesia
096d4884-9a6c-4787-afd7-deae9252af43_1	096d4884-9a6c-4787-afd7-deae9252af43	vandepolli	Male	1	vandepolli Male 1	Asia; Indonesia	Indonesia
0987d0cc-52f7-4fab-9eb8-882a8103f1c2_0	0987d0cc-52f7-4fab-9eb8-882a8103f1c2	helena	Male	0	helena Male 0	Asia; Indonesia	Indonesia
0987d0cc-52f7-4fab-9eb8-882a8103f1c2_1	0987d0cc-52f7-4fab-9eb8-882a8103f1c2	helena	Male	1	helena Male 1	Asia; Indonesia	Indonesia
0989898b-db67-477b-87d7-168cf3d5bb66_0	0989898b-db67-477b-87d7-168cf3d5bb66	amphrysus	Male	0	amphrysus Male 0	Asia; Malaysia	Malaysia
0989898b-db67-477b-87d7-168cf3d5bb66_1	0989898b-db67-477b-87d7-168cf3d5bb66	amphrysus	Male	1	amphrysus Male 1	Asia; Malaysia	Malaysia
098d8641-2649-429e-a6b3-76b3c088eec3_0	098d8641-2649-429e-a6b3-76b3c088eec3	vandepolli	Male	0	vandepolli Male 0	Asia; Indonesia	Indonesia
098d8641-2649-429e-a6b3-76b3c088eec3_1	098d8641-2649-429e-a6b3-76b3c088eec3	vandepolli	Male	1	vandepolli Male 1	Asia; Indonesia	Indonesia
09920c95-a767-4c80-8def-2e8cfae88dfb_0	09920c95-a767-4c80-8def-2e8cfae88dfb	aeacus	Female	0	aeacus Female 0	Asia; Malaysia	Malaysia
09920c95-a767-4c80-8def-2e8cfae88dfb_1	09920c95-a767-4c80-8def-2e8cfae88dfb	aeacus	Female	1	aeacus Female 1	Asia; Malaysia	Malaysia
0993e1d1-9eb1-4302-89b5-741e298ee1ce_0	0993e1d1-9eb1-4302-89b5-741e298ee1ce	helena	Male	1	helena Male 1	Asia; Indonesia	Indonesia
0993e1d1-9eb1-4302-89b5-741e298ee1ce_1	0993e1d1-9eb1-4302-89b5-741e298ee1ce	helena	Male	0	helena Male 0	Asia; Indonesia	Indonesia
0994d38d-cb76-4950-9e94-0bf77e304765_0	0994d38d-cb76-4950-9e94-0bf77e304765	chimaera	Male	1	chimaera Male 1	Asia; Papua New Guinea	Papua New Guinea
0994d38d-cb76-4950-9e94-0bf77e304765_1	0994d38d-cb76-4950-9e94-0bf77e304765	chimaera	Male	0	chimaera Male 0	Asia; Papua New Guinea	Papua New Guinea
099980f2-12d1-4fdf-9921-bf245b24d172_0	099980f2-12d1-4fdf-9921-bf245b24d172	haliphron	Female	0	haliphron Female 0	Asia; Indonesia	Indonesia
099980f2-12d1-4fdf-9921-bf245b24d172_1	099980f2-12d1-4fdf-9921-bf245b24d172	haliphron	Female	1	haliphron Female 1	Asia; Indonesia	Indonesia
099b830b-1eba-4b7f-9639-08040cf2e6b9_0	099b830b-1eba-4b7f-9639-08040cf2e6b9	helena	Male	1	helena Male 1	Asia; Indonesia	Indonesia
099b830b-1eba-4b7f-9639-08040cf2e6b9_1	099b830b-1eba-4b7f-9639-08040cf2e6b9	helena	Male	0	helena Male 0	Asia; Indonesia	Indonesia
09a1ada3-8ce9-4092-b573-85c9bf4d4fc5_0	09a1ada3-8ce9-4092-b573-85c9bf4d4fc5	helena	Female	1	helena Female 1	Asia; Indonesia	Indonesia
09a1ada3-8ce9-4092-b573-85c9bf4d4fc5_1	09a1ada3-8ce9-4092-b573-85c9bf4d4fc5	helena	Female	0	helena Female 0	Asia; Indonesia	Indonesia
09a5dd1d-0597-4a13-b725-b5fde30f16b7_0	09a5dd1d-0597-4a13-b725-b5fde30f16b7	helena	Female	1	helena Female 1	Asia; Malaysia	Malaysia
09a5dd1d-0597-4a13-b725-b5fde30f16b7_1	09a5dd1d-0597-4a13-b725-b5fde30f16b7	helena	Female	0	helena Female 0	Asia; Malaysia	Malaysia
09b26f62-c43f-4519-a321-23bac004bac4_0	09b26f62-c43f-4519-a321-23bac004bac4	brookiana	Female	1	brookiana Female 1	Asia; Malaysia	Malaysia
09b26f62-c43f-4519-a321-23bac004bac4_1	09b26f62-c43f-4519-a321-23bac004bac4	brookiana	Female	0	brookiana Female 0	Asia; Malaysia	Malaysia
09b95830-03e2-4b7b-bac2-bfaa73b8411d_0	09b95830-03e2-4b7b-bac2-bfaa73b8411d	victoriae	Female	1	victoriae Female 1	Oceania; Solomon Islands	Solomon Islands
09b95830-03e2-4b7b-bac2-bfaa73b8411d_1	09b95830-03e2-4b7b-bac2-bfaa73b8411d	victoriae	Female	0	victoriae Female 0	Oceania; Solomon Islands	Solomon Islands
09b9e0df-5b61-4a52-9d4b-711c800af00f_0	09b9e0df-5b61-4a52-9d4b-711c800af00f	oblongomaculatus	Female	1	oblongomaculatus Female 1
09b9e0df-5b61-4a52-9d4b-711c800af00f_1	09b9e0df-5b61-4a52-9d4b-711c800af00f	oblongomaculatus	Female	0	oblongomaculatus Female 0
09c19d4d-9e12-4f9c-a082-e9585874c371_0	09c19d4d-9e12-4f9c-a082-e9585874c371	haliphron	Male	0	haliphron Male 0	Asia; Indonesia	Indonesia
09c19d4d-9e12-4f9c-a082-e9585874c371_1	09c19d4d-9e12-4f9c-a082-e9585874c371	haliphron	Male	1	haliphron Male 1	Asia; Indonesia	Indonesia
09ccfbeb-c2ee-46ef-a008-cf634aac691c_0	09ccfbeb-c2ee-46ef-a008-cf634aac691c	aeacus	Female	1	aeacus Female 1	Asia; China	China
09ccfbeb-c2ee-46ef-a008-cf634aac691c_1	09ccfbeb-c2ee-46ef-a008-cf634aac691c	aeacus	Female	0	aeacus Female 0	Asia; China	China
09cd7605-fa28-4728-a876-1fc8eff80fa6_0	09cd7605-fa28-4728-a876-1fc8eff80fa6	oblongomaculatus	Female	1	oblongomaculatus Female 1	Asia; Indonesia	Indonesia
09cd7605-fa28-4728-a876-1fc8eff80fa6_1	09cd7605-fa28-4728-a876-1fc8eff80fa6	oblongomaculatus	Female	0	oblongomaculatus Female 0	Asia; Indonesia	Indonesia
09cf6f05-e342-43eb-bb05-d0c08afd468d_0	09cf6f05-e342-43eb-bb05-d0c08afd468d	paradisea	Male	1	paradisea Male 1	Asia; Papua New Guinea	Papua New Guinea
09cf6f05-e342-43eb-bb05-d0c08afd468d_1	09cf6f05-e342-43eb-bb05-d0c08afd468d	paradisea	Male	0	paradisea Male 0	Asia; Papua New Guinea	Papua New Guinea
09dfad6a-1b79-491b-aa83-d60d97394133_0	09dfad6a-1b79-491b-aa83-d60d97394133	amphrysus	Male	0	amphrysus Male 0	Asia; Indonesia	Indonesia
09dfad6a-1b79-491b-aa83-d60d97394133_1	09dfad6a-1b79-491b-aa83-d60d97394133	amphrysus	Male	1	amphrysus Male 1	Asia; Indonesia	Indonesia
09e84eb7-67e4-4188-b5ee-db1ae3550269_0	09e84eb7-67e4-4188-b5ee-db1ae3550269	priamus	Female	1	priamus Female 1	Asia; Indonesia	Indonesia
09e84eb7-67e4-4188-b5ee-db1ae3550269_1	09e84eb7-67e4-4188-b5ee-db1ae3550269	priamus	Female	0	priamus Female 0	Asia; Indonesia	Indonesia
09e87bb4-36d7-4656-9c6e-034ca26b1634_0	09e87bb4-36d7-4656-9c6e-034ca26b1634	priamus	Female	1	priamus Female 1	Asia; Papua New Guinea	Papua New Guinea
09e87bb4-36d7-4656-9c6e-034ca26b1634_1	09e87bb4-36d7-4656-9c6e-034ca26b1634	priamus	Female	0	priamus Female 0	Asia; Papua New Guinea	Papua New Guinea
09f03427-252f-4a16-8437-e8a3b86dec14_0	09f03427-252f-4a16-8437-e8a3b86dec14	minos	Female	0	minos Female 0	Asia; India	India
09f03427-252f-4a16-8437-e8a3b86dec14_1	09f03427-252f-4a16-8437-e8a3b86dec14	minos	Female	1	minos Female 1	Asia; India	India
09f16892-cd38-4066-b050-ca9542b9779d_0	09f16892-cd38-4066-b050-ca9542b9779d	helena	Female	1	helena Female 1	Asia; India	India
09f16892-cd38-4066-b050-ca9542b9779d_1	09f16892-cd38-4066-b050-ca9542b9779d	helena	Female	0	helena Female 0	Asia; India	India
09f457e9-d46f-4048-892f-f5a9471614e5_0	09f457e9-d46f-4048-892f-f5a9471614e5	priamus	Male	1	priamus Male 1	Asia; Indonesia	Indonesia
09f457e9-d46f-4048-892f-f5a9471614e5_1	09f457e9-d46f-4048-892f-f5a9471614e5	priamus	Male	0	priamus Male 0	Asia; Indonesia	Indonesia
0a066a0d-76af-41d9-8652-11386199813f_0	0a066a0d-76af-41d9-8652-11386199813f	priamus	Male	1	priamus Male 1	Asia; Papua New Guinea	Papua New Guinea
0a066a0d-76af-41d9-8652-11386199813f_1	0a066a0d-76af-41d9-8652-11386199813f	priamus	Male	0	priamus Male 0	Asia; Papua New Guinea	Papua New Guinea
0a1452e0-9919-4f1f-a41b-59c5fb3c6671_0	0a1452e0-9919-4f1f-a41b-59c5fb3c6671	rothschildi	Female	1	rothschildi Female 1	Asia; Indonesia	Indonesia
0a1452e0-9919-4f1f-a41b-59c5fb3c6671_1	0a1452e0-9919-4f1f-a41b-59c5fb3c6671	rothschildi	Female	0	rothschildi Female 0	Asia; Indonesia	Indonesia
0a164f64-d323-4dd1-9d05-532679c8d944_0	0a164f64-d323-4dd1-9d05-532679c8d944	oblongomaculatus	Female	1	oblongomaculatus Female 1	Asia; Indonesia	Indonesia
0a164f64-d323-4dd1-9d05-532679c8d944_1	0a164f64-d323-4dd1-9d05-532679c8d944	oblongomaculatus	Female	0	oblongomaculatus Female 0	Asia; Indonesia	Indonesia
0a235e66-5a51-4cc8-be62-76591afce010_0	0a235e66-5a51-4cc8-be62-76591afce010	priamus	Female	1	priamus Female 1	Oceania; Solomon Islands	Solomon Islands
0a235e66-5a51-4cc8-be62-76591afce010_1	0a235e66-5a51-4cc8-be62-76591afce010	priamus	Female	0	priamus Female 0	Oceania; Solomon Islands	Solomon Islands
0a25f753-b180-4539-b818-5d1bc57db428_0	0a25f753-b180-4539-b818-5d1bc57db428	amphrysus	Male	0	amphrysus Male 0	Asia; Malaysia	Malaysia
0a25f753-b180-4539-b818-5d1bc57db428_1	0a25f753-b180-4539-b818-5d1bc57db428	amphrysus	Male	1	amphrysus Male 1	Asia; Malaysia	Malaysia
0a2600d2-883a-4cab-ac5e-50e4e2eddaff_0	0a2600d2-883a-4cab-ac5e-50e4e2eddaff	oblongomaculatus	Female	1	oblongomaculatus Female 1	Asia; Papua New Guinea	Papua New Guinea
0a2600d2-883a-4cab-ac5e-50e4e2eddaff_1	0a2600d2-883a-4cab-ac5e-50e4e2eddaff	oblongomaculatus	Female	0	oblongomaculatus Female 0	Asia; Papua New Guinea	Papua New Guinea
0a2c4a5d-333b-40c7-afc6-71b0b79d65b8_0	0a2c4a5d-333b-40c7-afc6-71b0b79d65b8	priamus	Female	1	priamus Female 1	Asia; Indonesia	Indonesia
0a2c4a5d-333b-40c7-afc6-71b0b79d65b8_1	0a2c4a5d-333b-40c7-afc6-71b0b79d65b8	priamus	Female	0	priamus Female 0	Asia; Indonesia	Indonesia
0a2d9afc-082a-4d9a-8123-45334818fc42_0	0a2d9afc-082a-4d9a-8123-45334818fc42	helena	Male	1	helena Male 1	Asia; Indonesia	Indonesia
0a2d9afc-082a-4d9a-8123-45334818fc42_1	0a2d9afc-082a-4d9a-8123-45334818fc42	helena	Male	0	helena Male 0	Asia; Indonesia	Indonesia
0a3367d2-aaa4-4d48-ae42-5fe6ddcd3d3f_0	0a3367d2-aaa4-4d48-ae42-5fe6ddcd3d3f	priamus	Male	1	priamus Male 1	Asia; Indonesia	Indonesia
0a3367d2-aaa4-4d48-ae42-5fe6ddcd3d3f_1	0a3367d2-aaa4-4d48-ae42-5fe6ddcd3d3f	priamus	Male	0	priamus Male 0	Asia; Indonesia	Indonesia
0a40abb8-8554-49a7-a163-d324d1c8bf1c_0	0a40abb8-8554-49a7-a163-d324d1c8bf1c	brookiana	Male	1	brookiana Male 1	Asia; Malaysia	Malaysia
0a40abb8-8554-49a7-a163-d324d1c8bf1c_1	0a40abb8-8554-49a7-a163-d324d1c8bf1c	brookiana	Male	0	brookiana Male 0	Asia; Malaysia	Malaysia
0a4a2f09-b842-4495-84fd-1593c3e70725_0	0a4a2f09-b842-4495-84fd-1593c3e70725	helena	Male	1	helena Male 1	Asia; Indonesia	Indonesia
0a4a2f09-b842-4495-84fd-1593c3e70725_1	0a4a2f09-b842-4495-84fd-1593c3e70725	helena	Male	0	helena Male 0	Asia; Indonesia	Indonesia
0a4e386f-67bb-4e71-b51f-7a7200247273_0	0a4e386f-67bb-4e71-b51f-7a7200247273	aeacus	Female	1	aeacus Female 1	Asia; Myanmar	Myanmar
0a4e386f-67bb-4e71-b51f-7a7200247273_1	0a4e386f-67bb-4e71-b51f-7a7200247273	aeacus	Female	0	aeacus Female 0	Asia; Myanmar	Myanmar
0a4fb9e7-ae2f-4820-92bd-a1e2d9da8552_0	0a4fb9e7-ae2f-4820-92bd-a1e2d9da8552	amphrysus	Female	0	amphrysus Female 0	Asia; Malaysia	Malaysia
0a4fb9e7-ae2f-4820-92bd-a1e2d9da8552_1	0a4fb9e7-ae2f-4820-92bd-a1e2d9da8552	amphrysus	Female	1	amphrysus Female 1	Asia; Malaysia	Malaysia
0a5238ef-2adf-41a0-ba4c-76e44b1ade82_0	0a5238ef-2adf-41a0-ba4c-76e44b1ade82	brookiana	Male	0	brookiana Male 0	Asia; Malaysia	Malaysia
0a5238ef-2adf-41a0-ba4c-76e44b1ade82_1	0a5238ef-2adf-41a0-ba4c-76e44b1ade82	brookiana	Male	1	brookiana Male 1	Asia; Malaysia	Malaysia
0a55ca2a-5064-474b-ba78-663fd017f2fb_0	0a55ca2a-5064-474b-ba78-663fd017f2fb	helena	Male	1	helena Male 1	Asia; Indonesia	Indonesia
0a55ca2a-5064-474b-ba78-663fd017f2fb_1	0a55ca2a-5064-474b-ba78-663fd017f2fb	helena	Male	0	helena Male 0	Asia; Indonesia	Indonesia
0a569513-1cfc-45e9-917b-b3db78744ee5_0	0a569513-1cfc-45e9-917b-b3db78744ee5	oblongomaculatus	Female	1	oblongomaculatus Female 1	Asia; Indonesia	Indonesia
0a569513-1cfc-45e9-917b-b3db78744ee5_1	0a569513-1cfc-45e9-917b-b3db78744ee5	oblongomaculatus	Female	0	oblongomaculatus Female 0	Asia; Indonesia	Indonesia
0a59d7dc-6a0b-45d0-8282-d0f69c354879_0	0a59d7dc-6a0b-45d0-8282-d0f69c354879	darsius	Female	0	darsius Female 0	Asia; Sri Lanka	Sri Lanka
0a59d7dc-6a0b-45d0-8282-d0f69c354879_1	0a59d7dc-6a0b-45d0-8282-d0f69c354879	darsius	Female	1	darsius Female 1	Asia; Sri Lanka	Sri Lanka
0a5a833a-5738-4d51-b07e-7d38898b54c6_0	0a5a833a-5738-4d51-b07e-7d38898b54c6	chimaera	Female	1	chimaera Female 1	Asia; Indonesia	Indonesia
0a5a833a-5738-4d51-b07e-7d38898b54c6_1	0a5a833a-5738-4d51-b07e-7d38898b54c6	chimaera	Female	0	chimaera Female 0	Asia; Indonesia	Indonesia
0a5dc7b5-922f-4df3-a198-2d1b7e9ba42a_0	0a5dc7b5-922f-4df3-a198-2d1b7e9ba42a	aeacus	Male	1	aeacus Male 1	Asia; Thailand	Thailand
0a5dc7b5-922f-4df3-a198-2d1b7e9ba42a_1	0a5dc7b5-922f-4df3-a198-2d1b7e9ba42a	aeacus	Male	0	aeacus Male 0	Asia; Thailand	Thailand
0a632f19-763c-4762-8249-e478dd5c76d8_0	0a632f19-763c-4762-8249-e478dd5c76d8	priamus	Male	1	priamus Male 1	Asia; Indonesia	Indonesia
0a632f19-763c-4762-8249-e478dd5c76d8_1	0a632f19-763c-4762-8249-e478dd5c76d8	priamus	Male	0	priamus Male 0	Asia; Indonesia	Indonesia
0a6c0d3d-378c-4c4f-9223-918ec97e1cb0_0	0a6c0d3d-378c-4c4f-9223-918ec97e1cb0	miranda	Male	0	miranda Male 0	Asia; Indonesia	Indonesia
0a6c0d3d-378c-4c4f-9223-918ec97e1cb0_1	0a6c0d3d-378c-4c4f-9223-918ec97e1cb0	miranda	Male	1	miranda Male 1	Asia; Indonesia	Indonesia
0a8db29b-8e26-4fab-92d2-6f4c84e4cb3e_0	0a8db29b-8e26-4fab-92d2-6f4c84e4cb3e	priamus	Female	1	priamus Female 1	Asia; Indonesia	Indonesia
0a8db29b-8e26-4fab-92d2-6f4c84e4cb3e_1	0a8db29b-8e26-4fab-92d2-6f4c84e4cb3e	priamus	Female	0	priamus Female 0	Asia; Indonesia	Indonesia
0aa44d0f-4354-45bf-9150-85d39aae6670_0	0aa44d0f-4354-45bf-9150-85d39aae6670	helena	Female	1	helena Female 1	Asia; Indonesia	Indonesia
0aa44d0f-4354-45bf-9150-85d39aae6670_1	0aa44d0f-4354-45bf-9150-85d39aae6670	helena	Female	0	helena Female 0	Asia; Indonesia	Indonesia
0abdd0d5-5fa9-411d-ab33-eab63cb985a7_0	0abdd0d5-5fa9-411d-ab33-eab63cb985a7	darsius	Male	0	darsius Male 0	Asia; Sri Lanka	Sri Lanka
0abdd0d5-5fa9-411d-ab33-eab63cb985a7_1	0abdd0d5-5fa9-411d-ab33-eab63cb985a7	darsius	Male	1	darsius Male 1	Asia; Sri Lanka	Sri Lanka
0abf7cea-ab73-4167-9bd0-affac5ce7ccc_0	0abf7cea-ab73-4167-9bd0-affac5ce7ccc	andromache	Female	0	andromache Female 0	Asia; Malaysia	Malaysia
0abf7cea-ab73-4167-9bd0-affac5ce7ccc_1	0abf7cea-ab73-4167-9bd0-affac5ce7ccc	andromache	Female	1	andromache Female 1	Asia; Malaysia	Malaysia
0ac783bd-2320-4dc6-9fb7-5d74dfd8630f_0	0ac783bd-2320-4dc6-9fb7-5d74dfd8630f	priamus	Female	1	priamus Female 1	Asia; Indonesia	Indonesia
0ac783bd-2320-4dc6-9fb7-5d74dfd8630f_1	0ac783bd-2320-4dc6-9fb7-5d74dfd8630f	priamus	Female	0	priamus Female 0	Asia; Indonesia	Indonesia
0ae76ad8-3634-44e2-951c-409f4af78922_0	0ae76ad8-3634-44e2-951c-409f4af78922	aeacus	Male	1	aeacus Male 1	Asia; China	China
0ae76ad8-3634-44e2-951c-409f4af78922_1	0ae76ad8-3634-44e2-951c-409f4af78922	aeacus	Male	0	aeacus Male 0	Asia; China	China
0ae800ef-ba97-40e8-96ea-ac00de6ff3b6_0	0ae800ef-ba97-40e8-96ea-ac00de6ff3b6	oblongomaculatus	Male	1	oblongomaculatus Male 1	Asia; Papua New Guinea	Papua New Guinea
0ae800ef-ba97-40e8-96ea-ac00de6ff3b6_1	0ae800ef-ba97-40e8-96ea-ac00de6ff3b6	oblongomaculatus	Male	0	oblongomaculatus Male 0	Asia; Papua New Guinea	Papua New Guinea
0af6b98a-b798-4f71-b297-c271379af1b0_0	0af6b98a-b798-4f71-b297-c271379af1b0	cuneifera	Male	0	cuneifera Male 0	Asia; Indonesia	Indonesia
0af6b98a-b798-4f71-b297-c271379af1b0_1	0af6b98a-b798-4f71-b297-c271379af1b0	cuneifera	Male	1	cuneifera Male 1	Asia; Indonesia	Indonesia
0afb4297-4e08-47a1-8806-ff1adb382635_0	0afb4297-4e08-47a1-8806-ff1adb382635	goliath	Male	1	goliath Male 1	Asia; Indonesia	Indonesia
0afb4297-4e08-47a1-8806-ff1adb382635_1	0afb4297-4e08-47a1-8806-ff1adb382635	goliath	Male	0	goliath Male 0	Asia; Indonesia	Indonesia
0b0bc9a5-cfae-457b-a5cc-f4879d8f6895_0	0b0bc9a5-cfae-457b-a5cc-f4879d8f6895	croesus	Male	1	croesus Male 1
0b0bc9a5-cfae-457b-a5cc-f4879d8f6895_1	0b0bc9a5-cfae-457b-a5cc-f4879d8f6895	croesus	Male	0	croesus Male 0
0b0be9eb-eb80-44a6-bfc0-f6d982e14d37_0	0b0be9eb-eb80-44a6-bfc0-f6d982e14d37	priamus	Male	1	priamus Male 1	Australia; Australia; Queensland	Australia
0b0be9eb-eb80-44a6-bfc0-f6d982e14d37_1	0b0be9eb-eb80-44a6-bfc0-f6d982e14d37	priamus	Male	0	priamus Male 0	Australia; Australia; Queensland	Australia
0b139691-13e0-4a84-b38f-083b63e71b89_0	0b139691-13e0-4a84-b38f-083b63e71b89	aeacus	Male	1	aeacus Male 1	Asia; China	China
0b139691-13e0-4a84-b38f-083b63e71b89_1	0b139691-13e0-4a84-b38f-083b63e71b89	aeacus	Male	0	aeacus Male 0	Asia; China	China
0b1d449a-4ea9-436b-ab2c-bb29556d1a2c_0	0b1d449a-4ea9-436b-ab2c-bb29556d1a2c	priamus	Female	1	priamus Female 1	Asia; Papua New Guinea	Papua New Guinea
0b1d449a-4ea9-436b-ab2c-bb29556d1a2c_1	0b1d449a-4ea9-436b-ab2c-bb29556d1a2c	priamus	Female	0	priamus Female 0	Asia; Papua New Guinea	Papua New Guinea
0b1f7f76-353e-4f26-904e-84ca9fa9d2b2_0	0b1f7f76-353e-4f26-904e-84ca9fa9d2b2	miranda	Female	0	miranda Female 0	Asia; Brunei	Brunei
0b1f7f76-353e-4f26-904e-84ca9fa9d2b2_1	0b1f7f76-353e-4f26-904e-84ca9fa9d2b2	miranda	Female	1	miranda Female 1	Asia; Brunei	Brunei
0b46a819-8a7e-47f2-9941-3919bdca6279_0	0b46a819-8a7e-47f2-9941-3919bdca6279	helena	Female	1	helena Female 1	Asia; India	India
0b46a819-8a7e-47f2-9941-3919bdca6279_1	0b46a819-8a7e-47f2-9941-3919bdca6279	helena	Female	0	helena Female 0	Asia; India	India
0b4811b8-068f-4bf4-803a-075ce302fe1e_0	0b4811b8-068f-4bf4-803a-075ce302fe1e	croesus	Female	1	croesus Female 1	Asia; Indonesia	Indonesia
0b4811b8-068f-4bf4-803a-075ce302fe1e_1	0b4811b8-068f-4bf4-803a-075ce302fe1e	croesus	Female	0	croesus Female 0	Asia; Indonesia	Indonesia
0b500e14-86ca-4b1d-aa11-5cde8d30ebea_0	0b500e14-86ca-4b1d-aa11-5cde8d30ebea	haliphron	Male	0	haliphron Male 0	Asia; Indonesia	Indonesia
0b500e14-86ca-4b1d-aa11-5cde8d30ebea_1	0b500e14-86ca-4b1d-aa11-5cde8d30ebea	haliphron	Male	1	haliphron Male 1	Asia; Indonesia	Indonesia
0b566558-3528-49aa-b6be-80907a0335cb_0	0b566558-3528-49aa-b6be-80907a0335cb	priamus	Male	1	priamus Male 1	Asia; Papua New Guinea	Papua New Guinea
0b566558-3528-49aa-b6be-80907a0335cb_1	0b566558-3528-49aa-b6be-80907a0335cb	priamus	Male	0	priamus Male 0	Asia; Papua New Guinea	Papua New Guinea
0b56a3b7-110a-40f7-ba8c-e72077bab209_0	0b56a3b7-110a-40f7-ba8c-e72077bab209	brookiana	Female	1	brookiana Female 1	Asia; Malaysia	Malaysia
0b56a3b7-110a-40f7-ba8c-e72077bab209_1	0b56a3b7-110a-40f7-ba8c-e72077bab209	brookiana	Female	0	brookiana Female 0	Asia; Malaysia	Malaysia
0b65007c-fb66-4136-977b-d99a73f8d969_0	0b65007c-fb66-4136-977b-d99a73f8d969	helena	Male	1	helena Male 1	Asia; Indonesia	Indonesia
0b65007c-fb66-4136-977b-d99a73f8d969_1	0b65007c-fb66-4136-977b-d99a73f8d969	helena	Male	0	helena Male 0	Asia; Indonesia	Indonesia
0b6555ad-3d88-416a-a9de-1fa6fa801827_0	0b6555ad-3d88-416a-a9de-1fa6fa801827	priamus	Female	1	priamus Female 1	Oceania; Solomon Islands	Solomon Islands
0b6555ad-3d88-416a-a9de-1fa6fa801827_1	0b6555ad-3d88-416a-a9de-1fa6fa801827	priamus	Female	0	priamus Female 0	Oceania; Solomon Islands	Solomon Islands
0b78d6ef-fde9-4a52-ba56-51afccf296f0_0	0b78d6ef-fde9-4a52-ba56-51afccf296f0	amphrysus	Female	0	amphrysus Female 0	Asia; Malaysia	Malaysia
0b78d6ef-fde9-4a52-ba56-51afccf296f0_1	0b78d6ef-fde9-4a52-ba56-51afccf296f0	amphrysus	Female	1	amphrysus Female 1	Asia; Malaysia	Malaysia
0b87082a-81fc-4fa8-8019-f98b7b8037b4_0	0b87082a-81fc-4fa8-8019-f98b7b8037b4	helena	Male	1	helena Male 1	Asia; India	India
0b87082a-81fc-4fa8-8019-f98b7b8037b4_1	0b87082a-81fc-4fa8-8019-f98b7b8037b4	helena	Male	0	helena Male 0	Asia; India	India
0b8990e2-1182-4709-a189-e80a6e46439f_0	0b8990e2-1182-4709-a189-e80a6e46439f	priamus	Female	1	priamus Female 1	Asia; Papua New Guinea	Papua New Guinea
0b8990e2-1182-4709-a189-e80a6e46439f_1	0b8990e2-1182-4709-a189-e80a6e46439f	priamus	Female	0	priamus Female 0	Asia; Papua New Guinea	Papua New Guinea
0b981c43-9606-4751-b808-ab8dd8d22bc1_0	0b981c43-9606-4751-b808-ab8dd8d22bc1	aeacus	Male	1	aeacus Male 1	Asia; Myanmar	Myanmar
0b981c43-9606-4751-b808-ab8dd8d22bc1_1	0b981c43-9606-4751-b808-ab8dd8d22bc1	aeacus	Male	0	aeacus Male 0	Asia; Myanmar	Myanmar
0baa4304-7a7a-4719-901c-8dbe81efe9b9_0	0baa4304-7a7a-4719-901c-8dbe81efe9b9	haliphron	Male	0	haliphron Male 0	Asia; Indonesia	Indonesia
0baa4304-7a7a-4719-901c-8dbe81efe9b9_1	0baa4304-7a7a-4719-901c-8dbe81efe9b9	haliphron	Male	1	haliphron Male 1	Asia; Indonesia	Indonesia
0bafda17-c616-42f9-ad8d-4b75be2699d8_0	0bafda17-c616-42f9-ad8d-4b75be2699d8	cuneifera	Male	0	cuneifera Male 0	Asia; Indonesia	Indonesia
0bafda17-c616-42f9-ad8d-4b75be2699d8_1	0bafda17-c616-42f9-ad8d-4b75be2699d8	cuneifera	Male	1	cuneifera Male 1	Asia; Indonesia	Indonesia
0baffc9d-627c-449b-a34e-e481bde00dee_0	0baffc9d-627c-449b-a34e-e481bde00dee	brookiana	Male	1	brookiana Male 1	Asia; Malaysia	Malaysia
0baffc9d-627c-449b-a34e-e481bde00dee_1	0baffc9d-627c-449b-a34e-e481bde00dee	brookiana	Male	0	brookiana Male 0	Asia; Malaysia	Malaysia
0bbb7c80-1452-430c-ba16-a682365ff2fc_0	0bbb7c80-1452-430c-ba16-a682365ff2fc	helena	Male	1	helena Male 1	Asia; Indonesia	Indonesia
0bbb7c80-1452-430c-ba16-a682365ff2fc_1	0bbb7c80-1452-430c-ba16-a682365ff2fc	helena	Male	0	helena Male 0	Asia; Indonesia	Indonesia
0bbf91e7-2dd5-4760-b883-00a7eb204433_0	0bbf91e7-2dd5-4760-b883-00a7eb204433	brookiana	Male	0	brookiana Male 0
0bbf91e7-2dd5-4760-b883-00a7eb204433_1	0bbf91e7-2dd5-4760-b883-00a7eb204433	brookiana	Male	1	brookiana Male 1
0bc86e5e-6f4c-4826-98d3-27427540646b_0	0bc86e5e-6f4c-4826-98d3-27427540646b	victoriae	Female	1	victoriae Female 1	Oceania; Solomon Islands	Solomon Islands
0bc86e5e-6f4c-4826-98d3-27427540646b_1	0bc86e5e-6f4c-4826-98d3-27427540646b	victoriae	Female	0	victoriae Female 0	Oceania; Solomon Islands	Solomon Islands
0bc91cdb-46a8-4ace-b8c9-3b017762a7ba_0	0bc91cdb-46a8-4ace-b8c9-3b017762a7ba	helena	Female	0	helena Female 0	Asia; Bangladesh	Bangladesh
0bc91cdb-46a8-4ace-b8c9-3b017762a7ba_1	0bc91cdb-46a8-4ace-b8c9-3b017762a7ba	helena	Female	1	helena Female 1	Asia; Bangladesh	Bangladesh
0bccdd32-cfbe-4501-8507-e8e0afe6a8d4_0	0bccdd32-cfbe-4501-8507-e8e0afe6a8d4	priamus	Male	1	priamus Male 1	Asia; Indonesia	Indonesia
0bccdd32-cfbe-4501-8507-e8e0afe6a8d4_1	0bccdd32-cfbe-4501-8507-e8e0afe6a8d4	priamus	Male	0	priamus Male 0	Asia; Indonesia	Indonesia
0bd3f103-a312-42ac-8f46-00d98df3c218_0	0bd3f103-a312-42ac-8f46-00d98df3c218	hypolitus	Male	1	hypolitus Male 1	Asia; Indonesia	Indonesia
0bd3f103-a312-42ac-8f46-00d98df3c218_1	0bd3f103-a312-42ac-8f46-00d98df3c218	hypolitus	Male	0	hypolitus Male 0	Asia; Indonesia	Indonesia
0bd689b8-f5f4-4b26-b5ea-d1211eadc0af_0	0bd689b8-f5f4-4b26-b5ea-d1211eadc0af	priamus	Female	1	priamus Female 1	Asia; Indonesia	Indonesia
0bd689b8-f5f4-4b26-b5ea-d1211eadc0af_1	0bd689b8-f5f4-4b26-b5ea-d1211eadc0af	priamus	Female	0	priamus Female 0	Asia; Indonesia	Indonesia
0bd770c0-ad36-43f5-ac34-432425bca7e4_0	0bd770c0-ad36-43f5-ac34-432425bca7e4	haliphron	Male	0	haliphron Male 0	Asia; Indonesia	Indonesia
0bd770c0-ad36-43f5-ac34-432425bca7e4_1	0bd770c0-ad36-43f5-ac34-432425bca7e4	haliphron	Male	1	haliphron Male 1	Asia; Indonesia	Indonesia
0beeb32f-efdc-45a8-a27d-b1d95efb9e3a_0	0beeb32f-efdc-45a8-a27d-b1d95efb9e3a	hypolitus	Female	1	hypolitus Female 1	Asia; Indonesia	Indonesia
0beeb32f-efdc-45a8-a27d-b1d95efb9e3a_1	0beeb32f-efdc-45a8-a27d-b1d95efb9e3a	hypolitus	Female	0	hypolitus Female 0	Asia; Indonesia	Indonesia
0bf813bd-fb88-44c8-91bf-5a0be43b1fc0_0	0bf813bd-fb88-44c8-91bf-5a0be43b1fc0	hypolitus	Male	1	hypolitus Male 1	Asia; Indonesia	Indonesia
0bf813bd-fb88-44c8-91bf-5a0be43b1fc0_1	0bf813bd-fb88-44c8-91bf-5a0be43b1fc0	hypolitus	Male	0	hypolitus Male 0	Asia; Indonesia	Indonesia
0bf9cba3-685c-432b-ac57-6a3e184883d5_0	0bf9cba3-685c-432b-ac57-6a3e184883d5	priamus	Male	1	priamus Male 1	Asia; Indonesia	Indonesia
0bf9cba3-685c-432b-ac57-6a3e184883d5_1	0bf9cba3-685c-432b-ac57-6a3e184883d5	priamus	Male	0	priamus Male 0	Asia; Indonesia	Indonesia
0c0a90fb-8839-40e4-9cb6-12c7f31f3e48_0	0c0a90fb-8839-40e4-9cb6-12c7f31f3e48	priamus	Male	1	priamus Male 1	Asia; Papua New Guinea	Papua New Guinea
0c0a90fb-8839-40e4-9cb6-12c7f31f3e48_1	0c0a90fb-8839-40e4-9cb6-12c7f31f3e48	priamus	Male	0	priamus Male 0	Asia; Papua New Guinea	Papua New Guinea
0c0cb4f8-6595-4f20-8838-d73055fc83c8_0	0c0cb4f8-6595-4f20-8838-d73055fc83c8	priamus	Male	1	priamus Male 1
0c0cb4f8-6595-4f20-8838-d73055fc83c8_1	0c0cb4f8-6595-4f20-8838-d73055fc83c8	priamus	Male	0	priamus Male 0
0c1bfb3c-b688-4af0-bd4f-f91b145207b6_0	0c1bfb3c-b688-4af0-bd4f-f91b145207b6	brookiana	Male	1	brookiana Male 1	Asia; Malaysia	Malaysia
0c1bfb3c-b688-4af0-bd4f-f91b145207b6_1	0c1bfb3c-b688-4af0-bd4f-f91b145207b6	brookiana	Male	0	brookiana Male 0	Asia; Malaysia	Malaysia
0c231f3d-77cc-4ae5-8358-3fb8388a183b_0	0c231f3d-77cc-4ae5-8358-3fb8388a183b	helena	Male	1	helena Male 1	Asia; Indonesia	Indonesia
0c231f3d-77cc-4ae5-8358-3fb8388a183b_1	0c231f3d-77cc-4ae5-8358-3fb8388a183b	helena	Male	0	helena Male 0	Asia; Indonesia	Indonesia
0c33760f-47ab-43bd-99e3-fbd7c3dd1986_0	0c33760f-47ab-43bd-99e3-fbd7c3dd1986	helena	Female	1	helena Female 1	Asia; Indonesia	Indonesia
0c33760f-47ab-43bd-99e3-fbd7c3dd1986_1	0c33760f-47ab-43bd-99e3-fbd7c3dd1986	helena	Female	0	helena Female 0	Asia; Indonesia	Indonesia
0c3a0252-5882-4f80-8ed4-486aa1544d79_0	0c3a0252-5882-4f80-8ed4-486aa1544d79	helena	Female	0	helena Female 0
0c3a0252-5882-4f80-8ed4-486aa1544d79_1	0c3a0252-5882-4f80-8ed4-486aa1544d79	helena	Female	1	helena Female 1
0c3d15b4-870d-4461-8eb0-fdee638375de_0	0c3d15b4-870d-4461-8eb0-fdee638375de	minos	Female	0	minos Female 0	Asia; India	India
0c3d15b4-870d-4461-8eb0-fdee638375de_1	0c3d15b4-870d-4461-8eb0-fdee638375de	minos	Female	1	minos Female 1	Asia; India	India
0c43c8bf-2f47-4800-97dc-2703ec8e6764_0	0c43c8bf-2f47-4800-97dc-2703ec8e6764	helena	Male	1	helena Male 1	Asia; Indonesia	Indonesia
0c43c8bf-2f47-4800-97dc-2703ec8e6764_1	0c43c8bf-2f47-4800-97dc-2703ec8e6764	helena	Male	0	helena Male 0	Asia; Indonesia	Indonesia
0c4c1972-9a26-465a-81cc-3cc0d7d81ec7_0	0c4c1972-9a26-465a-81cc-3cc0d7d81ec7	helena	Female	1	helena Female 1	Asia; Indonesia	Indonesia
0c4c1972-9a26-465a-81cc-3cc0d7d81ec7_1	0c4c1972-9a26-465a-81cc-3cc0d7d81ec7	helena	Female	0	helena Female 0	Asia; Indonesia	Indonesia
0c502126-8a21-425a-9a73-4208d2ee5fdd_0	0c502126-8a21-425a-9a73-4208d2ee5fdd	helena	Male	1	helena Male 1	Asia; Indonesia	Indonesia
0c502126-8a21-425a-9a73-4208d2ee5fdd_1	0c502126-8a21-425a-9a73-4208d2ee5fdd	helena	Male	0	helena Male 0	Asia; Indonesia	Indonesia
0c60b2da-2313-45ff-b611-964525ab129d_0	0c60b2da-2313-45ff-b611-964525ab129d	oblongomaculatus	Female	1	oblongomaculatus Female 1	Asia; Indonesia	Indonesia
0c60b2da-2313-45ff-b611-964525ab129d_1	0c60b2da-2313-45ff-b611-964525ab129d	oblongomaculatus	Female	0	oblongomaculatus Female 0	Asia; Indonesia	Indonesia
0c6233ca-8b11-4c3f-9fd1-e9ca1e138069_0	0c6233ca-8b11-4c3f-9fd1-e9ca1e138069	victoriae	Female	1	victoriae Female 1
0c6233ca-8b11-4c3f-9fd1-e9ca1e138069_1	0c6233ca-8b11-4c3f-9fd1-e9ca1e138069	victoriae	Female	0	victoriae Female 0
0c681ac1-4e53-4425-8789-06b6e603968d_0	0c681ac1-4e53-4425-8789-06b6e603968d	priamus	Male	1	priamus Male 1	Oceania; Solomon Islands; Guadalcanal	Solomon Islands
0c681ac1-4e53-4425-8789-06b6e603968d_1	0c681ac1-4e53-4425-8789-06b6e603968d	priamus	Male	0	priamus Male 0	Oceania; Solomon Islands; Guadalcanal	Solomon Islands
0c689cb7-0bc0-461e-a419-44d5cff65d04_0	0c689cb7-0bc0-461e-a419-44d5cff65d04	helena	Female	1	helena Female 1	Asia; Indonesia	Indonesia
0c689cb7-0bc0-461e-a419-44d5cff65d04_1	0c689cb7-0bc0-461e-a419-44d5cff65d04	helena	Female	0	helena Female 0	Asia; Indonesia	Indonesia
0c75b1f5-66c7-430f-85f2-ae8906138a7b_0	0c75b1f5-66c7-430f-85f2-ae8906138a7b	victoriae	Female	1	victoriae Female 1	Oceania; Solomon Islands	Solomon Islands
0c75b1f5-66c7-430f-85f2-ae8906138a7b_1	0c75b1f5-66c7-430f-85f2-ae8906138a7b	victoriae	Female	0	victoriae Female 0	Oceania; Solomon Islands	Solomon Islands
0c7bd631-b792-46b6-ae24-01b3af5c6640_0	0c7bd631-b792-46b6-ae24-01b3af5c6640	helena	Female	1	helena Female 1	Asia; Malaysia	Malaysia
0c7bd631-b792-46b6-ae24-01b3af5c6640_1	0c7bd631-b792-46b6-ae24-01b3af5c6640	helena	Female	0	helena Female 0	Asia; Malaysia	Malaysia
0c8cf3e0-f48c-4d5c-94f4-cc50d238b358_0	0c8cf3e0-f48c-4d5c-94f4-cc50d238b358	aeacus	Male	0	aeacus Male 0	Asia; Taiwan	Taiwan
0c8cf3e0-f48c-4d5c-94f4-cc50d238b358_1	0c8cf3e0-f48c-4d5c-94f4-cc50d238b358	aeacus	Male	1	aeacus Male 1	Asia; Taiwan	Taiwan
0c908c0d-1005-47d2-b4c4-88ff638a20e0_0	0c908c0d-1005-47d2-b4c4-88ff638a20e0	victoriae	Male	1	victoriae Male 1
0c908c0d-1005-47d2-b4c4-88ff638a20e0_1	0c908c0d-1005-47d2-b4c4-88ff638a20e0	victoriae	Male	0	victoriae Male 0
0c91f3c7-9d5d-4a61-a8f9-a72c0528cd87_0	0c91f3c7-9d5d-4a61-a8f9-a72c0528cd87	haliphron	Female	0	haliphron Female 0	Asia; Indonesia	Indonesia
0c91f3c7-9d5d-4a61-a8f9-a72c0528cd87_1	0c91f3c7-9d5d-4a61-a8f9-a72c0528cd87	haliphron	Female	1	haliphron Female 1	Asia; Indonesia	Indonesia
0c969535-c29a-4752-9bdc-da1339acce2e_0	0c969535-c29a-4752-9bdc-da1339acce2e	critonides	Male	0	critonides Male 0	Asia; Indonesia	Indonesia
0c969535-c29a-4752-9bdc-da1339acce2e_1	0c969535-c29a-4752-9bdc-da1339acce2e	critonides	Male	1	critonides Male 1	Asia; Indonesia	Indonesia
0c9c3afc-ca00-4e99-9f33-727699593bf2_0	0c9c3afc-ca00-4e99-9f33-727699593bf2	priamus	Male	1	priamus Male 1	Asia; Papua New Guinea	Papua New Guinea
0c9c3afc-ca00-4e99-9f33-727699593bf2_1	0c9c3afc-ca00-4e99-9f33-727699593bf2	priamus	Male	0	priamus Male 0	Asia; Papua New Guinea	Papua New Guinea
0cbab56c-f712-4c6f-bd3d-465036f84808_0	0cbab56c-f712-4c6f-bd3d-465036f84808	helena	Male	1	helena Male 1	Asia; India	India
0cbab56c-f712-4c6f-bd3d-465036f84808_1	0cbab56c-f712-4c6f-bd3d-465036f84808	helena	Male	0	helena Male 0	Asia; India	India
0cc0567f-c747-4dd6-82df-38a7dbdef867_0	0cc0567f-c747-4dd6-82df-38a7dbdef867	helena	Female	1	helena Female 1	Asia; Indonesia	Indonesia
0cc0567f-c747-4dd6-82df-38a7dbdef867_1	0cc0567f-c747-4dd6-82df-38a7dbdef867	helena	Female	0	helena Female 0	Asia; Indonesia	Indonesia
0cc6b2e7-82fa-4a21-8309-dcc7c2d650d6_0	0cc6b2e7-82fa-4a21-8309-dcc7c2d650d6	amphrysus	Male	0	amphrysus Male 0	Asia; Indonesia	Indonesia
0cc6b2e7-82fa-4a21-8309-dcc7c2d650d6_1	0cc6b2e7-82fa-4a21-8309-dcc7c2d650d6	amphrysus	Male	1	amphrysus Male 1	Asia; Indonesia	Indonesia
0cd0757b-5a17-4a04-bd14-cf7a8fa666d3_0	0cd0757b-5a17-4a04-bd14-cf7a8fa666d3	aeacus	Male	1	aeacus Male 1	Asia; Nepal	Nepal
0cd0757b-5a17-4a04-bd14-cf7a8fa666d3_1	0cd0757b-5a17-4a04-bd14-cf7a8fa666d3	aeacus	Male	0	aeacus Male 0	Asia; Nepal	Nepal
0cda380c-d8b9-4694-88ba-0772fe0b4b6f_0	0cda380c-d8b9-4694-88ba-0772fe0b4b6f	priamus	Female	1	priamus Female 1	Oceania; Solomon Islands	Solomon Islands
0cda380c-d8b9-4694-88ba-0772fe0b4b6f_1	0cda380c-d8b9-4694-88ba-0772fe0b4b6f	priamus	Female	0	priamus Female 0	Oceania; Solomon Islands	Solomon Islands
0ce0c812-e01c-4c53-9432-d51cf4dff1c7_0	0ce0c812-e01c-4c53-9432-d51cf4dff1c7	priamus	Female	1	priamus Female 1
0ce0c812-e01c-4c53-9432-d51cf4dff1c7_1	0ce0c812-e01c-4c53-9432-d51cf4dff1c7	priamus	Female	0	priamus Female 0
0cf2a066-62fd-4493-a60a-3b6992d2c230_0	0cf2a066-62fd-4493-a60a-3b6992d2c230	helena	Female	1	helena Female 1	Asia; Indonesia	Indonesia
0cf2a066-62fd-4493-a60a-3b6992d2c230_1	0cf2a066-62fd-4493-a60a-3b6992d2c230	helena	Female	0	helena Female 0	Asia; Indonesia	Indonesia
0cf63cea-95dc-4d5d-a6e4-a959f8baa372_0	0cf63cea-95dc-4d5d-a6e4-a959f8baa372	amphrysus	Male	0	amphrysus Male 0	Asia; Malaysia	Malaysia
0cf63cea-95dc-4d5d-a6e4-a959f8baa372_1	0cf63cea-95dc-4d5d-a6e4-a959f8baa372	amphrysus	Male	1	amphrysus Male 1	Asia; Malaysia	Malaysia
0cfaeae1-e372-428f-8428-03a2279cd582_0	0cfaeae1-e372-428f-8428-03a2279cd582	helena	Female	1	helena Female 1	Asia; Malaysia	Malaysia
0cfaeae1-e372-428f-8428-03a2279cd582_1	0cfaeae1-e372-428f-8428-03a2279cd582	helena	Female	0	helena Female 0	Asia; Malaysia	Malaysia
0cfb77a5-013a-4a7d-a0d3-ea8dcf94de5d_0	0cfb77a5-013a-4a7d-a0d3-ea8dcf94de5d	priamus	Female	1	priamus Female 1	Asia; Indonesia	Indonesia
0cfb77a5-013a-4a7d-a0d3-ea8dcf94de5d_1	0cfb77a5-013a-4a7d-a0d3-ea8dcf94de5d	priamus	Female	0	priamus Female 0	Asia; Indonesia	Indonesia
0cfde240-bcbe-4f8d-a950-12263b95ceb2_0	0cfde240-bcbe-4f8d-a950-12263b95ceb2	amphrysus	Female	0	amphrysus Female 0	Asia
0cfde240-bcbe-4f8d-a950-12263b95ceb2_1	0cfde240-bcbe-4f8d-a950-12263b95ceb2	amphrysus	Female	1	amphrysus Female 1	Asia
0cff7429-189f-4a3a-9a8a-07840a4c14d5_0	0cff7429-189f-4a3a-9a8a-07840a4c14d5	priamus	Female	1	priamus Female 1	Asia; Papua New Guinea	Papua New Guinea
0cff7429-189f-4a3a-9a8a-07840a4c14d5_1	0cff7429-189f-4a3a-9a8a-07840a4c14d5	priamus	Female	0	priamus Female 0	Asia; Papua New Guinea	Papua New Guinea
0cffe57e-5d13-41ed-afe6-71673e380ee2_0	0cffe57e-5d13-41ed-afe6-71673e380ee2	priamus	Male	1	priamus Male 1	Australia; Australia; Queensland	Australia
0cffe57e-5d13-41ed-afe6-71673e380ee2_1	0cffe57e-5d13-41ed-afe6-71673e380ee2	priamus	Male	0	priamus Male 0	Australia; Australia; Queensland	Australia
0d0e11a4-1b33-474c-a42e-65f610cabbf6_0	0d0e11a4-1b33-474c-a42e-65f610cabbf6	dohertyi	Male	0	dohertyi Male 0	Asia; Indonesia	Indonesia
0d0e11a4-1b33-474c-a42e-65f610cabbf6_1	0d0e11a4-1b33-474c-a42e-65f610cabbf6	dohertyi	Male	1	dohertyi Male 1	Asia; Indonesia	Indonesia
0d12dafa-8d8e-4510-b453-25245d93c1df_0	0d12dafa-8d8e-4510-b453-25245d93c1df	victoriae	Male	1	victoriae Male 1	Oceania; Solomon Islands	Solomon Islands
0d12dafa-8d8e-4510-b453-25245d93c1df_1	0d12dafa-8d8e-4510-b453-25245d93c1df	victoriae	Male	0	victoriae Male 0	Oceania; Solomon Islands	Solomon Islands
0d135403-14ae-4c25-9e62-5ce8782d0ccf_0	0d135403-14ae-4c25-9e62-5ce8782d0ccf	haliphron	Female	0	haliphron Female 0
0d135403-14ae-4c25-9e62-5ce8782d0ccf_1	0d135403-14ae-4c25-9e62-5ce8782d0ccf	haliphron	Female	1	haliphron Female 1
0d162d5d-5e86-4e12-af3f-e0e3b569ed4a_0	0d162d5d-5e86-4e12-af3f-e0e3b569ed4a	helena	Male	1	helena Male 1	Asia; Indonesia	Indonesia
0d162d5d-5e86-4e12-af3f-e0e3b569ed4a_1	0d162d5d-5e86-4e12-af3f-e0e3b569ed4a	helena	Male	0	helena Male 0	Asia; Indonesia	Indonesia
0d1636f2-226b-40b2-9404-ad7ddebc89fd_0	0d1636f2-226b-40b2-9404-ad7ddebc89fd	helena	Female	1	helena Female 1	Asia; Indonesia	Indonesia
0d1636f2-226b-40b2-9404-ad7ddebc89fd_1	0d1636f2-226b-40b2-9404-ad7ddebc89fd	helena	Female	0	helena Female 0	Asia; Indonesia	Indonesia
0d17a585-8b5c-4f0e-84b3-000cf87a3f86_0	0d17a585-8b5c-4f0e-84b3-000cf87a3f86	priamus	Male	1	priamus Male 1	Asia; Indonesia	Indonesia
0d17a585-8b5c-4f0e-84b3-000cf87a3f86_1	0d17a585-8b5c-4f0e-84b3-000cf87a3f86	priamus	Male	0	priamus Male 0	Asia; Indonesia	Indonesia
0d1fe7e1-ccf8-4d1a-b1d0-a86980b4c878_0	0d1fe7e1-ccf8-4d1a-b1d0-a86980b4c878	minos	Female	0	minos Female 0	Asia; India	India
0d1fe7e1-ccf8-4d1a-b1d0-a86980b4c878_1	0d1fe7e1-ccf8-4d1a-b1d0-a86980b4c878	minos	Female	1	minos Female 1	Asia; India	India
0d3cfbd0-79e6-4602-a5d6-6e79c2c33967_0	0d3cfbd0-79e6-4602-a5d6-6e79c2c33967	helena	Male	1	helena Male 1	Asia; Indonesia	Indonesia
0d3cfbd0-79e6-4602-a5d6-6e79c2c33967_1	0d3cfbd0-79e6-4602-a5d6-6e79c2c33967	helena	Male	0	helena Male 0	Asia; Indonesia	Indonesia
0d4327c2-392c-42fc-8cc2-3dae6e32a985_0	0d4327c2-392c-42fc-8cc2-3dae6e32a985	priamus	Female	1	priamus Female 1	Asia; Indonesia	Indonesia
0d4327c2-392c-42fc-8cc2-3dae6e32a985_1	0d4327c2-392c-42fc-8cc2-3dae6e32a985	priamus	Female	0	priamus Female 0	Asia; Indonesia	Indonesia
0d56075d-f92a-4feb-b7a8-676ebcfaff9f_0	0d56075d-f92a-4feb-b7a8-676ebcfaff9f	priamus	Male	1	priamus Male 1	Asia; Papua New Guinea	Papua New Guinea
0d56075d-f92a-4feb-b7a8-676ebcfaff9f_1	0d56075d-f92a-4feb-b7a8-676ebcfaff9f	priamus	Male	0	priamus Male 0	Asia; Papua New Guinea	Papua New Guinea
0d563828-d2f6-470b-8a83-ef263851f7a4_0	0d563828-d2f6-470b-8a83-ef263851f7a4	riedeli	Female	0	riedeli Female 0	Asia; Indonesia	Indonesia
0d563828-d2f6-470b-8a83-ef263851f7a4_1	0d563828-d2f6-470b-8a83-ef263851f7a4	riedeli	Female	1	riedeli Female 1	Asia; Indonesia	Indonesia
0d5cef4c-327e-4fb2-96bb-d42c44d0a00c_0	0d5cef4c-327e-4fb2-96bb-d42c44d0a00c	helena	Male	0	helena Male 0	Asia; Indonesia	Indonesia
0d5cef4c-327e-4fb2-96bb-d42c44d0a00c_1	0d5cef4c-327e-4fb2-96bb-d42c44d0a00c	helena	Male	1	helena Male 1	Asia; Indonesia	Indonesia
0d5f4b74-a31b-4d82-823c-61dfead1cfbf_0	0d5f4b74-a31b-4d82-823c-61dfead1cfbf	rhadamantus	Female	0	rhadamantus Female 0	Asia; Philippines	Philippines
0d5f4b74-a31b-4d82-823c-61dfead1cfbf_1	0d5f4b74-a31b-4d82-823c-61dfead1cfbf	rhadamantus	Female	1	rhadamantus Female 1	Asia; Philippines	Philippines
0d687bb3-d2bb-41e2-bc15-1006fa07dac3_0	0d687bb3-d2bb-41e2-bc15-1006fa07dac3	priamus	Female	1	priamus Female 1	Asia; Papua New Guinea	Papua New Guinea
0d687bb3-d2bb-41e2-bc15-1006fa07dac3_1	0d687bb3-d2bb-41e2-bc15-1006fa07dac3	priamus	Female	0	priamus Female 0	Asia; Papua New Guinea	Papua New Guinea
0d737cfc-87ba-4377-95f3-271bd6f06b0f_0	0d737cfc-87ba-4377-95f3-271bd6f06b0f	hypolitus	Male	1	hypolitus Male 1	Asia; Indonesia	Indonesia
0d737cfc-87ba-4377-95f3-271bd6f06b0f_1	0d737cfc-87ba-4377-95f3-271bd6f06b0f	hypolitus	Male	0	hypolitus Male 0	Asia; Indonesia	Indonesia
0d745ccc-4dd3-473e-a718-ca7f609f448e_0	0d745ccc-4dd3-473e-a718-ca7f609f448e	brookiana	Male	1	brookiana Male 1	Asia; Indonesia	Indonesia
0d745ccc-4dd3-473e-a718-ca7f609f448e_1	0d745ccc-4dd3-473e-a718-ca7f609f448e	brookiana	Male	0	brookiana Male 0	Asia; Indonesia	Indonesia
0d799025-345a-44bd-95ce-0362a13defc5_0	0d799025-345a-44bd-95ce-0362a13defc5	oblongomaculatus	Male	1	oblongomaculatus Male 1	Asia; Indonesia	Indonesia
0d799025-345a-44bd-95ce-0362a13defc5_1	0d799025-345a-44bd-95ce-0362a13defc5	oblongomaculatus	Male	0	oblongomaculatus Male 0	Asia; Indonesia	Indonesia
0d8352d9-8135-4931-9c58-be53db55a5e9_0	0d8352d9-8135-4931-9c58-be53db55a5e9	priamus	Female	1	priamus Female 1	Asia; Indonesia	Indonesia
0d8352d9-8135-4931-9c58-be53db55a5e9_1	0d8352d9-8135-4931-9c58-be53db55a5e9	priamus	Female	0	priamus Female 0	Asia; Indonesia	Indonesia
0da356d0-3f4a-4590-afe4-1ebd74de546b_0	0da356d0-3f4a-4590-afe4-1ebd74de546b	croesus	Male	1	croesus Male 1	Asia; Indonesia	Indonesia
0da356d0-3f4a-4590-afe4-1ebd74de546b_1	0da356d0-3f4a-4590-afe4-1ebd74de546b	croesus	Male	0	croesus Male 0	Asia; Indonesia	Indonesia
0db451e5-4211-4bfe-abbb-515cd29f7e91_0	0db451e5-4211-4bfe-abbb-515cd29f7e91	priamus	Female	1	priamus Female 1	Australia; Australia	Australia
0db451e5-4211-4bfe-abbb-515cd29f7e91_1	0db451e5-4211-4bfe-abbb-515cd29f7e91	priamus	Female	0	priamus Female 0	Australia; Australia	Australia
0db6265b-d7a0-427e-bc02-83ef3a40587a_0	0db6265b-d7a0-427e-bc02-83ef3a40587a	aeacus	Male	0	aeacus Male 0	Asia; Taiwan	Taiwan
0db6265b-d7a0-427e-bc02-83ef3a40587a_1	0db6265b-d7a0-427e-bc02-83ef3a40587a	aeacus	Male	1	aeacus Male 1	Asia; Taiwan	Taiwan
0db750c4-12a6-43ab-acc7-170b8681a8b1_0	0db750c4-12a6-43ab-acc7-170b8681a8b1	darsius	Male	0	darsius Male 0	Asia; Sri Lanka	Sri Lanka
0db750c4-12a6-43ab-acc7-170b8681a8b1_1	0db750c4-12a6-43ab-acc7-170b8681a8b1	darsius	Male	1	darsius Male 1	Asia; Sri Lanka	Sri Lanka
0db8735b-4706-4325-92bb-27f771024d70_0	0db8735b-4706-4325-92bb-27f771024d70	brookiana	Male	1	brookiana Male 1	Asia; Malaysia	Malaysia
0db8735b-4706-4325-92bb-27f771024d70_1	0db8735b-4706-4325-92bb-27f771024d70	brookiana	Male	0	brookiana Male 0	Asia; Malaysia	Malaysia
0dc54ec5-9f72-4368-a944-d9c085eb7263_0	0dc54ec5-9f72-4368-a944-d9c085eb7263	paradisea	Male	1	paradisea Male 1	Asia; Papua New Guinea	Papua New Guinea
0dc54ec5-9f72-4368-a944-d9c085eb7263_1	0dc54ec5-9f72-4368-a944-d9c085eb7263	paradisea	Male	0	paradisea Male 0	Asia; Papua New Guinea	Papua New Guinea
0dc75a69-fc5d-4cbe-b19e-ff18843b43c9_0	0dc75a69-fc5d-4cbe-b19e-ff18843b43c9	helena	Female	1	helena Female 1	Asia; Indonesia	Indonesia
0dc75a69-fc5d-4cbe-b19e-ff18843b43c9_1	0dc75a69-fc5d-4cbe-b19e-ff18843b43c9	helena	Female	0	helena Female 0	Asia; Indonesia	Indonesia
0dcb111c-8e1f-4f73-923f-ff6b4e8a5af5_0	0dcb111c-8e1f-4f73-923f-ff6b4e8a5af5	helena	Female	1	helena Female 1	Asia; Indonesia	Indonesia
0dcb111c-8e1f-4f73-923f-ff6b4e8a5af5_1	0dcb111c-8e1f-4f73-923f-ff6b4e8a5af5	helena	Female	0	helena Female 0	Asia; Indonesia	Indonesia
0dcddc6f-18d4-459d-9bab-e3e41478dfea_0	0dcddc6f-18d4-459d-9bab-e3e41478dfea	cuneifera	Male	0	cuneifera Male 0	Asia; Indonesia	Indonesia
0dcddc6f-18d4-459d-9bab-e3e41478dfea_1	0dcddc6f-18d4-459d-9bab-e3e41478dfea	cuneifera	Male	1	cuneifera Male 1	Asia; Indonesia	Indonesia
0dd57e54-bc7f-494c-aa2a-fcb5088ead8a_0	0dd57e54-bc7f-494c-aa2a-fcb5088ead8a	priamus	Male	1	priamus Male 1	Asia; Indonesia	Indonesia
0dd57e54-bc7f-494c-aa2a-fcb5088ead8a_1	0dd57e54-bc7f-494c-aa2a-fcb5088ead8a	priamus	Male	0	priamus Male 0	Asia; Indonesia	Indonesia
0de507fd-718b-4298-84eb-1efbc3407de5_0	0de507fd-718b-4298-84eb-1efbc3407de5	andromache	Female	0	andromache Female 0	Asia; Malaysia	Malaysia
0de507fd-718b-4298-84eb-1efbc3407de5_1	0de507fd-718b-4298-84eb-1efbc3407de5	andromache	Female	1	andromache Female 1	Asia; Malaysia	Malaysia
0de645fb-e386-4f11-981a-683d189f1d31_0	0de645fb-e386-4f11-981a-683d189f1d31	priamus	Male	1	priamus Male 1	Asia; Indonesia	Indonesia
0de645fb-e386-4f11-981a-683d189f1d31_1	0de645fb-e386-4f11-981a-683d189f1d31	priamus	Male	0	priamus Male 0	Asia; Indonesia	Indonesia
0dea1926-ca51-42eb-b793-63872e379526_0	0dea1926-ca51-42eb-b793-63872e379526	helena	Male	1	helena Male 1	Asia; India	India
0dea1926-ca51-42eb-b793-63872e379526_1	0dea1926-ca51-42eb-b793-63872e379526	helena	Male	0	helena Male 0	Asia; India	India
0e0a3f17-65a1-4c0a-a2f4-0ea91dd30797_0	0e0a3f17-65a1-4c0a-a2f4-0ea91dd30797	criton	Male	0	criton Male 0	Asia; Indonesia	Indonesia
0e0a3f17-65a1-4c0a-a2f4-0ea91dd30797_1	0e0a3f17-65a1-4c0a-a2f4-0ea91dd30797	criton	Male	1	criton Male 1	Asia; Indonesia	Indonesia
0e0bc3c8-c77d-4ccd-81a3-041c6d894761_0	0e0bc3c8-c77d-4ccd-81a3-041c6d894761	vandepolli	Male	0	vandepolli Male 0	Asia; Indonesia	Indonesia
0e0bc3c8-c77d-4ccd-81a3-041c6d894761_1	0e0bc3c8-c77d-4ccd-81a3-041c6d894761	vandepolli	Male	1	vandepolli Male 1	Asia; Indonesia	Indonesia
0e0e53f1-bcd0-4ee9-b7a3-007da1cc23c9_0	0e0e53f1-bcd0-4ee9-b7a3-007da1cc23c9	priamus	Female	1	priamus Female 1	Oceania; Solomon Islands; Isabel	Solomon Islands
0e0e53f1-bcd0-4ee9-b7a3-007da1cc23c9_1	0e0e53f1-bcd0-4ee9-b7a3-007da1cc23c9	priamus	Female	0	priamus Female 0	Oceania; Solomon Islands; Isabel	Solomon Islands
0e0f39e4-185c-413a-94b9-ebe540e5ed18_0	0e0f39e4-185c-413a-94b9-ebe540e5ed18	chimaera	Male	1	chimaera Male 1	Asia; Papua New Guinea	Papua New Guinea
0e0f39e4-185c-413a-94b9-ebe540e5ed18_1	0e0f39e4-185c-413a-94b9-ebe540e5ed18	chimaera	Male	0	chimaera Male 0	Asia; Papua New Guinea	Papua New Guinea
0e209071-9529-451a-97f2-41de8f8884fe_0	0e209071-9529-451a-97f2-41de8f8884fe	amphrysus	Male	0	amphrysus Male 0	Asia; Malaysia	Malaysia
0e209071-9529-451a-97f2-41de8f8884fe_1	0e209071-9529-451a-97f2-41de8f8884fe	amphrysus	Male	1	amphrysus Male 1	Asia; Malaysia	Malaysia
0e377e8c-8b2a-4c2b-a48d-970c11b747ac_0	0e377e8c-8b2a-4c2b-a48d-970c11b747ac	priamus	Female	1	priamus Female 1	Asia; Indonesia	Indonesia
0e377e8c-8b2a-4c2b-a48d-970c11b747ac_1	0e377e8c-8b2a-4c2b-a48d-970c11b747ac	priamus	Female	0	priamus Female 0	Asia; Indonesia	Indonesia
0e3c75b0-5f71-4957-9e69-770978aab043_0	0e3c75b0-5f71-4957-9e69-770978aab043	haliphron	Male	0	haliphron Male 0	Asia; Indonesia	Indonesia
0e3c75b0-5f71-4957-9e69-770978aab043_1	0e3c75b0-5f71-4957-9e69-770978aab043	haliphron	Male	1	haliphron Male 1	Asia; Indonesia	Indonesia
0e4c58a7-eec1-43e4-9aff-acdc2ab1bbcf_0	0e4c58a7-eec1-43e4-9aff-acdc2ab1bbcf	rhadamantus	Female	0	rhadamantus Female 0	Asia; Philippines	Philippines
0e4c58a7-eec1-43e4-9aff-acdc2ab1bbcf_1	0e4c58a7-eec1-43e4-9aff-acdc2ab1bbcf	rhadamantus	Female	1	rhadamantus Female 1	Asia; Philippines	Philippines
0e538428-9d4a-4c84-940b-b7f2df7475e9_0	0e538428-9d4a-4c84-940b-b7f2df7475e9	priamus	Male	1	priamus Male 1	Asia; Papua New Guinea	Papua New Guinea
0e538428-9d4a-4c84-940b-b7f2df7475e9_1	0e538428-9d4a-4c84-940b-b7f2df7475e9	priamus	Male	0	priamus Male 0	Asia; Papua New Guinea	Papua New Guinea
0e5547d3-4d76-48b4-9e6e-55de2522dba7_0	0e5547d3-4d76-48b4-9e6e-55de2522dba7	priamus	Male	1	priamus Male 1	Asia; Indonesia	Indonesia
0e5547d3-4d76-48b4-9e6e-55de2522dba7_1	0e5547d3-4d76-48b4-9e6e-55de2522dba7	priamus	Male	0	priamus Male 0	Asia; Indonesia	Indonesia
0e5e84ee-1eb1-4bf5-9d43-8886b7eb3258_0	0e5e84ee-1eb1-4bf5-9d43-8886b7eb3258	amphrysus	Male	0	amphrysus Male 0	Asia; Indonesia	Indonesia
0e5e84ee-1eb1-4bf5-9d43-8886b7eb3258_1	0e5e84ee-1eb1-4bf5-9d43-8886b7eb3258	amphrysus	Male	1	amphrysus Male 1	Asia; Indonesia	Indonesia
0e5e92e8-97be-45ee-90fb-743dcac1a51e_0	0e5e92e8-97be-45ee-90fb-743dcac1a51e	hypolitus	Female	1	hypolitus Female 1	Asia; Indonesia	Indonesia
0e5e92e8-97be-45ee-90fb-743dcac1a51e_1	0e5e92e8-97be-45ee-90fb-743dcac1a51e	hypolitus	Female	0	hypolitus Female 0	Asia; Indonesia	Indonesia
0e6732b9-8a2a-4d89-b445-791925190692_0	0e6732b9-8a2a-4d89-b445-791925190692	minos	Male	0	minos Male 0
0e6732b9-8a2a-4d89-b445-791925190692_1	0e6732b9-8a2a-4d89-b445-791925190692	minos	Male	1	minos Male 1
0e798e51-ad87-498d-ba6a-e89e6e7a73e9_0	0e798e51-ad87-498d-ba6a-e89e6e7a73e9	brookiana	Male	1	brookiana Male 1	Asia; Malaysia	Malaysia
0e798e51-ad87-498d-ba6a-e89e6e7a73e9_1	0e798e51-ad87-498d-ba6a-e89e6e7a73e9	brookiana	Male	0	brookiana Male 0	Asia; Malaysia	Malaysia
0e80aa0c-9baa-4762-9faf-ebd80c326311_0	0e80aa0c-9baa-4762-9faf-ebd80c326311	amphrysus	Male	0	amphrysus Male 0	Asia; Indonesia	Indonesia
0e80aa0c-9baa-4762-9faf-ebd80c326311_1	0e80aa0c-9baa-4762-9faf-ebd80c326311	amphrysus	Male	1	amphrysus Male 1	Asia; Indonesia	Indonesia
0e9be18a-80a8-463d-accb-6d78812099e2_0	0e9be18a-80a8-463d-accb-6d78812099e2	croesus	Male	1	croesus Male 1	Asia; Indonesia	Indonesia
0e9be18a-80a8-463d-accb-6d78812099e2_1	0e9be18a-80a8-463d-accb-6d78812099e2	croesus	Male	0	croesus Male 0	Asia; Indonesia	Indonesia
0ea715c1-c6f9-4bca-8c6d-304b6499c837_0	0ea715c1-c6f9-4bca-8c6d-304b6499c837	cuneifera	Male	0	cuneifera Male 0	Asia; Indonesia	Indonesia
0ea715c1-c6f9-4bca-8c6d-304b6499c837_1	0ea715c1-c6f9-4bca-8c6d-304b6499c837	cuneifera	Male	1	cuneifera Male 1	Asia; Indonesia	Indonesia
0eb06c4e-6752-4fb6-9100-f3a9faad9c74_0	0eb06c4e-6752-4fb6-9100-f3a9faad9c74	miranda	Male	0	miranda Male 0	Asia; Malaysia	Malaysia
0eb06c4e-6752-4fb6-9100-f3a9faad9c74_1	0eb06c4e-6752-4fb6-9100-f3a9faad9c74	miranda	Male	1	miranda Male 1	Asia; Malaysia	Malaysia
0eb95a85-4a13-4581-8b24-f19c7b0da292_0	0eb95a85-4a13-4581-8b24-f19c7b0da292	amphrysus	Female	0	amphrysus Female 0	Asia; Indonesia	Indonesia
0eb95a85-4a13-4581-8b24-f19c7b0da292_1	0eb95a85-4a13-4581-8b24-f19c7b0da292	amphrysus	Female	1	amphrysus Female 1	Asia; Indonesia	Indonesia
0eba8e66-d430-4ce6-87ff-d77c5e851b39_0	0eba8e66-d430-4ce6-87ff-d77c5e851b39	helena	Female	1	helena Female 1	Asia; India	India
0eba8e66-d430-4ce6-87ff-d77c5e851b39_1	0eba8e66-d430-4ce6-87ff-d77c5e851b39	helena	Female	0	helena Female 0	Asia; India	India
0ec3c1f5-1c7f-4f89-b7ec-09a121145510_0	0ec3c1f5-1c7f-4f89-b7ec-09a121145510	rhadamantus	Male	0	rhadamantus Male 0	Asia; Philippines	Philippines
0ec3c1f5-1c7f-4f89-b7ec-09a121145510_1	0ec3c1f5-1c7f-4f89-b7ec-09a121145510	rhadamantus	Male	1	rhadamantus Male 1	Asia; Philippines	Philippines
0ec6552f-b19e-42ad-9aeb-0d783b32e2db_0	0ec6552f-b19e-42ad-9aeb-0d783b32e2db	miranda	Male	0	miranda Male 0	Asia; Malaysia	Malaysia
0ec6552f-b19e-42ad-9aeb-0d783b32e2db_1	0ec6552f-b19e-42ad-9aeb-0d783b32e2db	miranda	Male	1	miranda Male 1	Asia; Malaysia	Malaysia
0ed0b891-0ecd-42da-9019-191e1271c379_0	0ed0b891-0ecd-42da-9019-191e1271c379	hypolitus	Female	1	hypolitus Female 1	Asia; Indonesia	Indonesia
0ed0b891-0ecd-42da-9019-191e1271c379_1	0ed0b891-0ecd-42da-9019-191e1271c379	hypolitus	Female	0	hypolitus Female 0	Asia; Indonesia	Indonesia
0ed13423-ecac-4797-9a31-72e9a205668b_0	0ed13423-ecac-4797-9a31-72e9a205668b	croesus	Female	1	croesus Female 1	Asia; Indonesia	Indonesia
0ed13423-ecac-4797-9a31-72e9a205668b_1	0ed13423-ecac-4797-9a31-72e9a205668b	croesus	Female	0	croesus Female 0	Asia; Indonesia	Indonesia
0ed1b400-c39a-48d6-b3af-140256c66e5a_0	0ed1b400-c39a-48d6-b3af-140256c66e5a	helena	Male	1	helena Male 1	Asia; India	India
0ed1b400-c39a-48d6-b3af-140256c66e5a_1	0ed1b400-c39a-48d6-b3af-140256c66e5a	helena	Male	0	helena Male 0	Asia; India	India
0ed946e4-d8e9-4596-ac02-8127a053cdb2_0	0ed946e4-d8e9-4596-ac02-8127a053cdb2	priamus	Male	1	priamus Male 1	Asia; Papua New Guinea	Papua New Guinea
0ed946e4-d8e9-4596-ac02-8127a053cdb2_1	0ed946e4-d8e9-4596-ac02-8127a053cdb2	priamus	Male	0	priamus Male 0	Asia; Papua New Guinea	Papua New Guinea
0ee923ca-3c4f-4f94-84dc-74d09963247d_0	0ee923ca-3c4f-4f94-84dc-74d09963247d	hypolitus	Female	1	hypolitus Female 1	Asia; Indonesia	Indonesia
0ee923ca-3c4f-4f94-84dc-74d09963247d_1	0ee923ca-3c4f-4f94-84dc-74d09963247d	hypolitus	Female	0	hypolitus Female 0	Asia; Indonesia	Indonesia
0eef8371-51e9-49ab-8632-3e680cb77725_0	0eef8371-51e9-49ab-8632-3e680cb77725	vandepolli	Male	0	vandepolli Male 0	Asia; Indonesia	Indonesia
0eef8371-51e9-49ab-8632-3e680cb77725_1	0eef8371-51e9-49ab-8632-3e680cb77725	vandepolli	Male	1	vandepolli Male 1	Asia; Indonesia	Indonesia
0efe0954-c62c-43c1-98a3-fb21ec64968c_0	0efe0954-c62c-43c1-98a3-fb21ec64968c	priamus	Male	0	priamus Male 0	Australia; Australia	Australia
0efe0954-c62c-43c1-98a3-fb21ec64968c_1	0efe0954-c62c-43c1-98a3-fb21ec64968c	priamus	Male	1	priamus Male 1	Australia; Australia	Australia
0f034f63-db07-4df2-ad21-0a0c89007a72_0	0f034f63-db07-4df2-ad21-0a0c89007a72	rhadamantus	Male	0	rhadamantus Male 0	Asia; Philippines	Philippines
0f034f63-db07-4df2-ad21-0a0c89007a72_1	0f034f63-db07-4df2-ad21-0a0c89007a72	rhadamantus	Male	1	rhadamantus Male 1	Asia; Philippines	Philippines
0f077d0e-e3de-48c7-8235-c6712fb3cdbd_0	0f077d0e-e3de-48c7-8235-c6712fb3cdbd	priamus	Male	1	priamus Male 1	Asia; Papua New Guinea	Papua New Guinea
0f077d0e-e3de-48c7-8235-c6712fb3cdbd_1	0f077d0e-e3de-48c7-8235-c6712fb3cdbd	priamus	Male	0	priamus Male 0	Asia; Papua New Guinea	Papua New Guinea
0f08a38e-1ce7-43b1-887b-e26fe36a4bd9_0	0f08a38e-1ce7-43b1-887b-e26fe36a4bd9	priamus	Male	0	priamus Male 0
0f08a38e-1ce7-43b1-887b-e26fe36a4bd9_1	0f08a38e-1ce7-43b1-887b-e26fe36a4bd9	priamus	Male	1	priamus Male 1
0f18c0f4-4597-42a3-b824-aa1ed3a305c2_0	0f18c0f4-4597-42a3-b824-aa1ed3a305c2	helena	Female	1	helena Female 1	Asia
0f18c0f4-4597-42a3-b824-aa1ed3a305c2_1	0f18c0f4-4597-42a3-b824-aa1ed3a305c2	helena	Female	0	helena Female 0	Asia
0f1920d2-1869-49b6-ae11-f89ab5564a38_0	0f1920d2-1869-49b6-ae11-f89ab5564a38	dohertyi	Female	0	dohertyi Female 0	Asia; Indonesia	Indonesia
0f1920d2-1869-49b6-ae11-f89ab5564a38_1	0f1920d2-1869-49b6-ae11-f89ab5564a38	dohertyi	Female	1	dohertyi Female 1	Asia; Indonesia	Indonesia
0f25bc78-6f99-4385-acdd-feca6709a0d4_0	0f25bc78-6f99-4385-acdd-feca6709a0d4	paradisea	Female	1	paradisea Female 1	Asia; Papua New Guinea	Papua New Guinea
0f25bc78-6f99-4385-acdd-feca6709a0d4_1	0f25bc78-6f99-4385-acdd-feca6709a0d4	paradisea	Female	0	paradisea Female 0	Asia; Papua New Guinea	Papua New Guinea
0f28242a-8475-4062-95f6-963f28023263_0	0f28242a-8475-4062-95f6-963f28023263	amphrysus	Male	0	amphrysus Male 0	Asia; Malaysia	Malaysia
0f28242a-8475-4062-95f6-963f28023263_1	0f28242a-8475-4062-95f6-963f28023263	amphrysus	Male	1	amphrysus Male 1	Asia; Malaysia	Malaysia
0f381823-5d15-4f77-ab52-b72188f36db3_0	0f381823-5d15-4f77-ab52-b72188f36db3	darsius	Male	0	darsius Male 0	Asia; Sri Lanka	Sri Lanka
0f381823-5d15-4f77-ab52-b72188f36db3_1	0f381823-5d15-4f77-ab52-b72188f36db3	darsius	Male	1	darsius Male 1	Asia; Sri Lanka	Sri Lanka
0f3b9774-6b45-49e1-90b8-22ccd27cae78_0	0f3b9774-6b45-49e1-90b8-22ccd27cae78	brookiana	Female	1	brookiana Female 1	Asia
0f3b9774-6b45-49e1-90b8-22ccd27cae78_1	0f3b9774-6b45-49e1-90b8-22ccd27cae78	brookiana	Female	0	brookiana Female 0	Asia
0f3dcc2a-f868-46a1-adaa-e280d5d505a7_0	0f3dcc2a-f868-46a1-adaa-e280d5d505a7	priamus	Male	1	priamus Male 1	Asia; Indonesia	Indonesia
0f3dcc2a-f868-46a1-adaa-e280d5d505a7_1	0f3dcc2a-f868-46a1-adaa-e280d5d505a7	priamus	Male	0	priamus Male 0	Asia; Indonesia	Indonesia
0f3e5a9f-a2bc-412f-b7d7-1e3c1218c333_0	0f3e5a9f-a2bc-412f-b7d7-1e3c1218c333	darsius	Female	0	darsius Female 0	Asia; India	India
0f3e5a9f-a2bc-412f-b7d7-1e3c1218c333_1	0f3e5a9f-a2bc-412f-b7d7-1e3c1218c333	darsius	Female	1	darsius Female 1	Asia; India	India
0f4103fa-a95e-447f-b8eb-b70cd4c63178_0	0f4103fa-a95e-447f-b8eb-b70cd4c63178	oblongomaculatus	Female	1	oblongomaculatus Female 1	Asia; Indonesia	Indonesia
0f4103fa-a95e-447f-b8eb-b70cd4c63178_1	0f4103fa-a95e-447f-b8eb-b70cd4c63178	oblongomaculatus	Female	0	oblongomaculatus Female 0	Asia; Indonesia	Indonesia
0f4d3e83-53d1-4789-b749-7622c354111a_0	0f4d3e83-53d1-4789-b749-7622c354111a	haliphron	Female	0	haliphron Female 0	Asia; Indonesia	Indonesia
0f4d3e83-53d1-4789-b749-7622c354111a_1	0f4d3e83-53d1-4789-b749-7622c354111a	haliphron	Female	1	haliphron Female 1	Asia; Indonesia	Indonesia
0f508712-5d3d-4444-85b8-038163db3851_0	0f508712-5d3d-4444-85b8-038163db3851	miranda	Male	0	miranda Male 0	Asia; Malaysia	Malaysia
0f508712-5d3d-4444-85b8-038163db3851_1	0f508712-5d3d-4444-85b8-038163db3851	miranda	Male	1	miranda Male 1	Asia; Malaysia	Malaysia
0f51ffd7-3703-42cd-84bf-2d4a1dcf7fef_0	0f51ffd7-3703-42cd-84bf-2d4a1dcf7fef	helena	Male	1	helena Male 1	Asia; India	India
0f51ffd7-3703-42cd-84bf-2d4a1dcf7fef_1	0f51ffd7-3703-42cd-84bf-2d4a1dcf7fef	helena	Male	0	helena Male 0	Asia; India	India
0f52b3db-0ca5-4d3b-8d97-e2540fc84e99_0	0f52b3db-0ca5-4d3b-8d97-e2540fc84e99	haliphron	Female	0	haliphron Female 0	Asia; Indonesia	Indonesia
0f52b3db-0ca5-4d3b-8d97-e2540fc84e99_1	0f52b3db-0ca5-4d3b-8d97-e2540fc84e99	haliphron	Female	1	haliphron Female 1	Asia; Indonesia	Indonesia
0f602ec7-9154-4b6a-8396-70ae17b99de1_0	0f602ec7-9154-4b6a-8396-70ae17b99de1	helena	Female	1	helena Female 1	Asia; Malaysia	Malaysia
0f602ec7-9154-4b6a-8396-70ae17b99de1_1	0f602ec7-9154-4b6a-8396-70ae17b99de1	helena	Female	0	helena Female 0	Asia; Malaysia	Malaysia
0f62257e-06d7-4ba5-b677-f7a2210003d4_0	0f62257e-06d7-4ba5-b677-f7a2210003d4	priamus	Male	1	priamus Male 1	Asia; Papua New Guinea; New Ireland	Papua New Guinea
0f62257e-06d7-4ba5-b677-f7a2210003d4_1	0f62257e-06d7-4ba5-b677-f7a2210003d4	priamus	Male	0	priamus Male 0	Asia; Papua New Guinea; New Ireland	Papua New Guinea
0f761427-5e9d-47a4-8dd0-3ad1aff4b4c4_0	0f761427-5e9d-47a4-8dd0-3ad1aff4b4c4	helena	Male	1	helena Male 1	Asia; Indonesia	Indonesia
0f761427-5e9d-47a4-8dd0-3ad1aff4b4c4_1	0f761427-5e9d-47a4-8dd0-3ad1aff4b4c4	helena	Male	0	helena Male 0	Asia; Indonesia	Indonesia
0f92e984-b09e-4ce7-89b7-380288a00e82_0	0f92e984-b09e-4ce7-89b7-380288a00e82	helena	Male	1	helena Male 1	Asia; Indonesia	Indonesia
0f92e984-b09e-4ce7-89b7-380288a00e82_1	0f92e984-b09e-4ce7-89b7-380288a00e82	helena	Male	0	helena Male 0	Asia; Indonesia	Indonesia
0f94b597-846c-4e36-8771-c9bb3437723d_0	0f94b597-846c-4e36-8771-c9bb3437723d	paradisea	Male	1	paradisea Male 1	Asia; Papua New Guinea	Papua New Guinea
0f94b597-846c-4e36-8771-c9bb3437723d_1	0f94b597-846c-4e36-8771-c9bb3437723d	paradisea	Male	0	paradisea Male 0	Asia; Papua New Guinea	Papua New Guinea
0fa21ce7-3cc5-44ca-b30c-e6075cffa95d_0	0fa21ce7-3cc5-44ca-b30c-e6075cffa95d	helena	Female	1	helena Female 1	Asia; Indonesia	Indonesia
0fa21ce7-3cc5-44ca-b30c-e6075cffa95d_1	0fa21ce7-3cc5-44ca-b30c-e6075cffa95d	helena	Female	0	helena Female 0	Asia; Indonesia	Indonesia
0fa9c680-a489-4655-a535-4a2835ac1487_0	0fa9c680-a489-4655-a535-4a2835ac1487	priamus	Male	0	priamus Male 0
0fa9c680-a489-4655-a535-4a2835ac1487_1	0fa9c680-a489-4655-a535-4a2835ac1487	priamus	Male	1	priamus Male 1
0fc2eb13-fab4-4795-a476-40da1eb7ba33_0	0fc2eb13-fab4-4795-a476-40da1eb7ba33	croesus	Male	1	croesus Male 1	Asia; Indonesia	Indonesia
0fc2eb13-fab4-4795-a476-40da1eb7ba33_1	0fc2eb13-fab4-4795-a476-40da1eb7ba33	croesus	Male	0	croesus Male 0	Asia; Indonesia	Indonesia
0fc36794-c2d3-4fac-b976-452775c9facf_0	0fc36794-c2d3-4fac-b976-452775c9facf	croesus	Female	1	croesus Female 1	Asia; Indonesia	Indonesia
0fc36794-c2d3-4fac-b976-452775c9facf_1	0fc36794-c2d3-4fac-b976-452775c9facf	croesus	Female	0	croesus Female 0	Asia; Indonesia	Indonesia
0fcfd97a-e202-41aa-b680-f13a90f1c010_0	0fcfd97a-e202-41aa-b680-f13a90f1c010	vandepolli	Female	0	vandepolli Female 0	Asia; Indonesia	Indonesia
0fcfd97a-e202-41aa-b680-f13a90f1c010_1	0fcfd97a-e202-41aa-b680-f13a90f1c010	vandepolli	Female	1	vandepolli Female 1	Asia; Indonesia	Indonesia
0fdb9362-3570-4c88-9ad4-049f4df9af5a_0	0fdb9362-3570-4c88-9ad4-049f4df9af5a	priamus	Female	1	priamus Female 1	Asia; Papua New Guinea	Papua New Guinea
0fdb9362-3570-4c88-9ad4-049f4df9af5a_1	0fdb9362-3570-4c88-9ad4-049f4df9af5a	priamus	Female	0	priamus Female 0	Asia; Papua New Guinea	Papua New Guinea
0fdd4f0f-215d-491d-b053-8fa424e35550_0	0fdd4f0f-215d-491d-b053-8fa424e35550	amphrysus	Male	0	amphrysus Male 0	Asia
0fdd4f0f-215d-491d-b053-8fa424e35550_1	0fdd4f0f-215d-491d-b053-8fa424e35550	amphrysus	Male	1	amphrysus Male 1	Asia
0fe9eed8-08fc-47d1-94a5-339ca94820d1_0	0fe9eed8-08fc-47d1-94a5-339ca94820d1	priamus	Male	1	priamus Male 1	Asia; Indonesia	Indonesia
0fe9eed8-08fc-47d1-94a5-339ca94820d1_1	0fe9eed8-08fc-47d1-94a5-339ca94820d1	priamus	Male	0	priamus Male 0	Asia; Indonesia	Indonesia
0fedcfa9-3558-4bb4-a883-9714881f0d23_0	0fedcfa9-3558-4bb4-a883-9714881f0d23	helena	Female	1	helena Female 1	Asia; Malaysia	Malaysia
0fedcfa9-3558-4bb4-a883-9714881f0d23_1	0fedcfa9-3558-4bb4-a883-9714881f0d23	helena	Female	0	helena Female 0	Asia; Malaysia	Malaysia
100401a8-557b-4ff5-ab1c-27182b4b3dc4_0	100401a8-557b-4ff5-ab1c-27182b4b3dc4	miranda	Female	0	miranda Female 0	Asia; Malaysia	Malaysia
100401a8-557b-4ff5-ab1c-27182b4b3dc4_1	100401a8-557b-4ff5-ab1c-27182b4b3dc4	miranda	Female	1	miranda Female 1	Asia; Malaysia	Malaysia
10073f73-24f1-4913-b6d8-f129f4daa083_0	10073f73-24f1-4913-b6d8-f129f4daa083	priamus	Male	1	priamus Male 1	Oceania; Solomon Islands	Solomon Islands
10073f73-24f1-4913-b6d8-f129f4daa083_1	10073f73-24f1-4913-b6d8-f129f4daa083	priamus	Male	0	priamus Male 0	Oceania; Solomon Islands	Solomon Islands
100787f2-51e9-40c0-a648-6ddbe0fe4c78_0	100787f2-51e9-40c0-a648-6ddbe0fe4c78	priamus	Female	1	priamus Female 1	Asia; Indonesia	Indonesia
100787f2-51e9-40c0-a648-6ddbe0fe4c78_1	100787f2-51e9-40c0-a648-6ddbe0fe4c78	priamus	Female	0	priamus Female 0	Asia; Indonesia	Indonesia
100dbdb3-9e3d-4ea8-ade0-15e43587fe12_0	100dbdb3-9e3d-4ea8-ade0-15e43587fe12	amphrysus	Female	0	amphrysus Female 0	Asia; Indonesia	Indonesia
100dbdb3-9e3d-4ea8-ade0-15e43587fe12_1	100dbdb3-9e3d-4ea8-ade0-15e43587fe12	amphrysus	Female	1	amphrysus Female 1	Asia; Indonesia	Indonesia
1018b836-dde2-4fdb-ad9e-a90059d598c7_0	1018b836-dde2-4fdb-ad9e-a90059d598c7	victoriae	Female	1	victoriae Female 1	Oceania; Solomon Islands	Solomon Islands
1018b836-dde2-4fdb-ad9e-a90059d598c7_1	1018b836-dde2-4fdb-ad9e-a90059d598c7	victoriae	Female	0	victoriae Female 0	Oceania; Solomon Islands	Solomon Islands
1022500b-0601-46d9-a473-86d6751efff7_0	1022500b-0601-46d9-a473-86d6751efff7	priamus	Male	1	priamus Male 1	Asia; Indonesia	Indonesia
1022500b-0601-46d9-a473-86d6751efff7_1	1022500b-0601-46d9-a473-86d6751efff7	priamus	Male	0	priamus Male 0	Asia; Indonesia	Indonesia
102250a2-640d-44b0-b736-c0ab16d42d7c_0	102250a2-640d-44b0-b736-c0ab16d42d7c	minos	Male	0	minos Male 0	Asia; India	India
102250a2-640d-44b0-b736-c0ab16d42d7c_1	102250a2-640d-44b0-b736-c0ab16d42d7c	minos	Male	1	minos Male 1	Asia; India	India
1022775e-f15b-4af9-9fd5-fa8b4db12669_0	1022775e-f15b-4af9-9fd5-fa8b4db12669	rhadamantus	Female	0	rhadamantus Female 0	Asia; Philippines	Philippines
1022775e-f15b-4af9-9fd5-fa8b4db12669_1	1022775e-f15b-4af9-9fd5-fa8b4db12669	rhadamantus	Female	1	rhadamantus Female 1	Asia; Philippines	Philippines
1030c442-8c1f-4dcd-bd4f-31fb4ff72a0d_0	1030c442-8c1f-4dcd-bd4f-31fb4ff72a0d	helena	Male	1	helena Male 1	Asia; Indonesia	Indonesia
1030c442-8c1f-4dcd-bd4f-31fb4ff72a0d_1	1030c442-8c1f-4dcd-bd4f-31fb4ff72a0d	helena	Male	0	helena Male 0	Asia; Indonesia	Indonesia
1034debc-afdc-4c8e-967a-a81273a6f906_0	1034debc-afdc-4c8e-967a-a81273a6f906	priamus	Female	1	priamus Female 1	Asia; Papua New Guinea	Papua New Guinea
1034debc-afdc-4c8e-967a-a81273a6f906_1	1034debc-afdc-4c8e-967a-a81273a6f906	priamus	Female	0	priamus Female 0	Asia; Papua New Guinea	Papua New Guinea
1039bd8b-59b8-482c-95b2-fb846f2eb71f_0	1039bd8b-59b8-482c-95b2-fb846f2eb71f	dohertyi	Male	0	dohertyi Male 0	Asia; Indonesia	Indonesia
1039bd8b-59b8-482c-95b2-fb846f2eb71f_1	1039bd8b-59b8-482c-95b2-fb846f2eb71f	dohertyi	Male	1	dohertyi Male 1	Asia; Indonesia	Indonesia
103a3430-dee4-4910-bbe1-8dc7f51357ce_0	103a3430-dee4-4910-bbe1-8dc7f51357ce	miranda	Male	0	miranda Male 0	Asia; Malaysia	Malaysia
103a3430-dee4-4910-bbe1-8dc7f51357ce_1	103a3430-dee4-4910-bbe1-8dc7f51357ce	miranda	Male	1	miranda Male 1	Asia; Malaysia	Malaysia
104402cc-851a-40e1-b709-e46f7a23001a_0	104402cc-851a-40e1-b709-e46f7a23001a	priamus	Male	1	priamus Male 1	Asia; Indonesia	Indonesia
104402cc-851a-40e1-b709-e46f7a23001a_1	104402cc-851a-40e1-b709-e46f7a23001a	priamus	Male	0	priamus Male 0	Asia; Indonesia	Indonesia
104575a2-0ec0-4912-8058-57f4646e7df1_0	104575a2-0ec0-4912-8058-57f4646e7df1	amphrysus	Female	0	amphrysus Female 0	Asia; Malaysia	Malaysia
104575a2-0ec0-4912-8058-57f4646e7df1_1	104575a2-0ec0-4912-8058-57f4646e7df1	amphrysus	Female	1	amphrysus Female 1	Asia; Malaysia	Malaysia
104a82a1-bb5b-4363-ac62-f2e2385cdb96_0	104a82a1-bb5b-4363-ac62-f2e2385cdb96	paradisea	Male	1	paradisea Male 1	Asia; Papua New Guinea	Papua New Guinea
104a82a1-bb5b-4363-ac62-f2e2385cdb96_1	104a82a1-bb5b-4363-ac62-f2e2385cdb96	paradisea	Male	0	paradisea Male 0	Asia; Papua New Guinea	Papua New Guinea
104c3020-f2d6-411b-a3a0-e712a14fffba_0	104c3020-f2d6-411b-a3a0-e712a14fffba	priamus	Male	1	priamus Male 1	Asia; Indonesia	Indonesia
104c3020-f2d6-411b-a3a0-e712a14fffba_1	104c3020-f2d6-411b-a3a0-e712a14fffba	priamus	Male	0	priamus Male 0	Asia; Indonesia	Indonesia
1055d93e-65e0-4f90-b9d8-420103b38a7e_0	1055d93e-65e0-4f90-b9d8-420103b38a7e	priamus	Male	1	priamus Male 1	Asia; Papua New Guinea	Papua New Guinea
1055d93e-65e0-4f90-b9d8-420103b38a7e_1	1055d93e-65e0-4f90-b9d8-420103b38a7e	priamus	Male	0	priamus Male 0	Asia; Papua New Guinea	Papua New Guinea
1058004e-a82a-4c97-b403-ccbcca05a1a0_0	1058004e-a82a-4c97-b403-ccbcca05a1a0	brookiana	Male	1	brookiana Male 1	Asia; Malaysia	Malaysia
1058004e-a82a-4c97-b403-ccbcca05a1a0_1	1058004e-a82a-4c97-b403-ccbcca05a1a0	brookiana	Male	0	brookiana Male 0	Asia; Malaysia	Malaysia
1077e547-ee5b-416a-bac9-c4e6c5f27f27_0	1077e547-ee5b-416a-bac9-c4e6c5f27f27	minos	Male	0	minos Male 0
1077e547-ee5b-416a-bac9-c4e6c5f27f27_1	1077e547-ee5b-416a-bac9-c4e6c5f27f27	minos	Male	1	minos Male 1
107a2026-e2a5-42fd-9c99-a8d9a75f2ace_0	107a2026-e2a5-42fd-9c99-a8d9a75f2ace	priamus	Female	1	priamus Female 1	Asia; Indonesia	Indonesia
107a2026-e2a5-42fd-9c99-a8d9a75f2ace_1	107a2026-e2a5-42fd-9c99-a8d9a75f2ace	priamus	Female	0	priamus Female 0	Asia; Indonesia	Indonesia
109148bd-a7dd-474e-ba30-64222859fc4c_0	109148bd-a7dd-474e-ba30-64222859fc4c	helena	Female	1	helena Female 1	Asia; Indonesia	Indonesia
109148bd-a7dd-474e-ba30-64222859fc4c_1	109148bd-a7dd-474e-ba30-64222859fc4c	helena	Female	0	helena Female 0	Asia; Indonesia	Indonesia
10a6dacd-b344-4636-9390-2ca0b27b317f_0	10a6dacd-b344-4636-9390-2ca0b27b317f	priamus	Male	1	priamus Male 1	Asia; Papua New Guinea	Papua New Guinea
10a6dacd-b344-4636-9390-2ca0b27b317f_1	10a6dacd-b344-4636-9390-2ca0b27b317f	priamus	Male	0	priamus Male 0	Asia; Papua New Guinea	Papua New Guinea
10a9dbcf-0e36-4c81-8cd7-575cd624ac91_0	10a9dbcf-0e36-4c81-8cd7-575cd624ac91	helena	Female	0	helena Female 0
10a9dbcf-0e36-4c81-8cd7-575cd624ac91_1	10a9dbcf-0e36-4c81-8cd7-575cd624ac91	helena	Female	1	helena Female 1
10b36f55-ef5f-49d7-8c59-4812344b73f1_0	10b36f55-ef5f-49d7-8c59-4812344b73f1	helena	Male	1	helena Male 1	Asia; India	India
10b36f55-ef5f-49d7-8c59-4812344b73f1_1	10b36f55-ef5f-49d7-8c59-4812344b73f1	helena	Male	0	helena Male 0	Asia; India	India
10b56a91-253b-4cdf-a82a-b21f181a0201_0	10b56a91-253b-4cdf-a82a-b21f181a0201	helena	Male	1	helena Male 1	Asia; Indonesia	Indonesia
10b56a91-253b-4cdf-a82a-b21f181a0201_1	10b56a91-253b-4cdf-a82a-b21f181a0201	helena	Male	0	helena Male 0	Asia; Indonesia	Indonesia
10ba845d-4a08-42b1-9e6b-f45476792f00_0	10ba845d-4a08-42b1-9e6b-f45476792f00	dohertyi	Female	0	dohertyi Female 0	Asia; Indonesia	Indonesia
10ba845d-4a08-42b1-9e6b-f45476792f00_1	10ba845d-4a08-42b1-9e6b-f45476792f00	dohertyi	Female	1	dohertyi Female 1	Asia; Indonesia	Indonesia
10bea960-c3cb-441b-a276-859e3fc530ea_0	10bea960-c3cb-441b-a276-859e3fc530ea	brookiana	Female	1	brookiana Female 1	Asia
10bea960-c3cb-441b-a276-859e3fc530ea_1	10bea960-c3cb-441b-a276-859e3fc530ea	brookiana	Female	0	brookiana Female 0	Asia
10c015c4-7e73-419f-aee0-5c48cd3df279_0	10c015c4-7e73-419f-aee0-5c48cd3df279	victoriae	Female	1	victoriae Female 1	Oceania; Solomon Islands	Solomon Islands
10c015c4-7e73-419f-aee0-5c48cd3df279_1	10c015c4-7e73-419f-aee0-5c48cd3df279	victoriae	Female	0	victoriae Female 0	Oceania; Solomon Islands	Solomon Islands
10c04506-7a7a-4705-9407-3a47a5aed2b0_0	10c04506-7a7a-4705-9407-3a47a5aed2b0	croesus	Female	1	croesus Female 1	Asia; Indonesia	Indonesia
10c04506-7a7a-4705-9407-3a47a5aed2b0_1	10c04506-7a7a-4705-9407-3a47a5aed2b0	croesus	Female	0	croesus Female 0	Asia; Indonesia	Indonesia
10cd5fc0-d7a3-451b-8376-ab5100187234_0	10cd5fc0-d7a3-451b-8376-ab5100187234	priamus	Female	1	priamus Female 1	Asia; Papua New Guinea	Papua New Guinea
10cd5fc0-d7a3-451b-8376-ab5100187234_1	10cd5fc0-d7a3-451b-8376-ab5100187234	priamus	Female	0	priamus Female 0	Asia; Papua New Guinea	Papua New Guinea
10d6e5c4-11b6-4fc4-9483-367502f87b70_0	10d6e5c4-11b6-4fc4-9483-367502f87b70	priamus	Female	1	priamus Female 1
10d6e5c4-11b6-4fc4-9483-367502f87b70_1	10d6e5c4-11b6-4fc4-9483-367502f87b70	priamus	Female	0	priamus Female 0
10dedb19-b963-47fa-87d8-d20ce87832b2_0	10dedb19-b963-47fa-87d8-d20ce87832b2	hypolitus	Male	1	hypolitus Male 1	Asia; Indonesia	Indonesia
10dedb19-b963-47fa-87d8-d20ce87832b2_1	10dedb19-b963-47fa-87d8-d20ce87832b2	hypolitus	Male	0	hypolitus Male 0	Asia; Indonesia	Indonesia
10e4fc16-f124-4e65-bd1c-8a597650c489_0	10e4fc16-f124-4e65-bd1c-8a597650c489	aeacus	Male	1	aeacus Male 1	Asia; Thailand	Thailand
10e4fc16-f124-4e65-bd1c-8a597650c489_1	10e4fc16-f124-4e65-bd1c-8a597650c489	aeacus	Male	0	aeacus Male 0	Asia; Thailand	Thailand
10e68028-f6d5-4c39-947d-e3dc49b46b74_0	10e68028-f6d5-4c39-947d-e3dc49b46b74	helena	Female	1	helena Female 1	Asia; Indonesia	Indonesia
10e68028-f6d5-4c39-947d-e3dc49b46b74_1	10e68028-f6d5-4c39-947d-e3dc49b46b74	helena	Female	0	helena Female 0	Asia; Indonesia	Indonesia
10f6d021-04ff-4e12-b2d0-56a6a84e466e_0	10f6d021-04ff-4e12-b2d0-56a6a84e466e	oblongomaculatus	Male	1	oblongomaculatus Male 1	Asia; Indonesia	Indonesia
10f6d021-04ff-4e12-b2d0-56a6a84e466e_1	10f6d021-04ff-4e12-b2d0-56a6a84e466e	oblongomaculatus	Male	0	oblongomaculatus Male 0	Asia; Indonesia	Indonesia
11023037-4a15-4420-9579-7068fc85ba6b_0	11023037-4a15-4420-9579-7068fc85ba6b	victoriae	Female	1	victoriae Female 1
11023037-4a15-4420-9579-7068fc85ba6b_1	11023037-4a15-4420-9579-7068fc85ba6b	victoriae	Female	0	victoriae Female 0
1106fb60-02d6-4fa4-9c23-70b38ddc86c4_0	1106fb60-02d6-4fa4-9c23-70b38ddc86c4	croesus	Male	1	croesus Male 1	Asia; Indonesia	Indonesia
1106fb60-02d6-4fa4-9c23-70b38ddc86c4_1	1106fb60-02d6-4fa4-9c23-70b38ddc86c4	croesus	Male	0	croesus Male 0	Asia; Indonesia	Indonesia
110ddc8b-7120-4601-a0c3-274f26caa780_0	110ddc8b-7120-4601-a0c3-274f26caa780	helena	Female	1	helena Female 1	Asia; Thailand	Thailand
110ddc8b-7120-4601-a0c3-274f26caa780_1	110ddc8b-7120-4601-a0c3-274f26caa780	helena	Female	0	helena Female 0	Asia; Thailand	Thailand
1117dde7-8301-4e63-8233-0581b6ec77a8_0	1117dde7-8301-4e63-8233-0581b6ec77a8	oblongomaculatus	Female	1	oblongomaculatus Female 1	Asia; Papua New Guinea	Papua New Guinea
1117dde7-8301-4e63-8233-0581b6ec77a8_1	1117dde7-8301-4e63-8233-0581b6ec77a8	oblongomaculatus	Female	0	oblongomaculatus Female 0	Asia; Papua New Guinea	Papua New Guinea
1125efb2-6fc5-4e1f-9690-3b2e85762534_0	1125efb2-6fc5-4e1f-9690-3b2e85762534	amphrysus	Male	0	amphrysus Male 0	Asia; Indonesia	Indonesia
1125efb2-6fc5-4e1f-9690-3b2e85762534_1	1125efb2-6fc5-4e1f-9690-3b2e85762534	amphrysus	Male	1	amphrysus Male 1	Asia; Indonesia	Indonesia
11292e2c-980a-48b9-8e32-354c6a8bb3d2_0	11292e2c-980a-48b9-8e32-354c6a8bb3d2	helena	Female	1	helena Female 1
11292e2c-980a-48b9-8e32-354c6a8bb3d2_1	11292e2c-980a-48b9-8e32-354c6a8bb3d2	helena	Female	0	helena Female 0
1133dc98-62fb-4f7a-8b28-479ad663ee49_0	1133dc98-62fb-4f7a-8b28-479ad663ee49	miranda	Male	0	miranda Male 0	Asia; Malaysia	Malaysia
1133dc98-62fb-4f7a-8b28-479ad663ee49_1	1133dc98-62fb-4f7a-8b28-479ad663ee49	miranda	Male	1	miranda Male 1	Asia; Malaysia	Malaysia
1134573b-f600-4289-a4e3-68ce1e73504e_0	1134573b-f600-4289-a4e3-68ce1e73504e	minos	Male	0	minos Male 0	Asia; India	India
1134573b-f600-4289-a4e3-68ce1e73504e_1	1134573b-f600-4289-a4e3-68ce1e73504e	minos	Male	1	minos Male 1	Asia; India	India
114ad887-eb92-402f-987b-61c5feba494d_0	114ad887-eb92-402f-987b-61c5feba494d	haliphron	Male	0	haliphron Male 0	Asia; Indonesia	Indonesia
114ad887-eb92-402f-987b-61c5feba494d_1	114ad887-eb92-402f-987b-61c5feba494d	haliphron	Male	1	haliphron Male 1	Asia; Indonesia	Indonesia
114be6a7-21c6-40fa-8407-696286d6dd56_0	114be6a7-21c6-40fa-8407-696286d6dd56	priamus	Male	1	priamus Male 1	Asia; Papua New Guinea; New Ireland	Papua New Guinea
114be6a7-21c6-40fa-8407-696286d6dd56_1	114be6a7-21c6-40fa-8407-696286d6dd56	priamus	Male	0	priamus Male 0	Asia; Papua New Guinea; New Ireland	Papua New Guinea
1150aa89-6555-4029-ba07-0ba99e51cac3_0	1150aa89-6555-4029-ba07-0ba99e51cac3	helena	Female	1	helena Female 1	Asia; Indonesia	Indonesia
1150aa89-6555-4029-ba07-0ba99e51cac3_1	1150aa89-6555-4029-ba07-0ba99e51cac3	helena	Female	0	helena Female 0	Asia; Indonesia	Indonesia
1155467e-875e-44ba-8ece-d2f5086ec532_0	1155467e-875e-44ba-8ece-d2f5086ec532	brookiana	Male	1	brookiana Male 1	Asia; Indonesia	Indonesia
1155467e-875e-44ba-8ece-d2f5086ec532_1	1155467e-875e-44ba-8ece-d2f5086ec532	brookiana	Male	0	brookiana Male 0	Asia; Indonesia	Indonesia
1159fc7c-221e-49dc-863b-c226b36b3193_0	1159fc7c-221e-49dc-863b-c226b36b3193	croesus	Female	1	croesus Female 1	Asia; Indonesia	Indonesia
1159fc7c-221e-49dc-863b-c226b36b3193_1	1159fc7c-221e-49dc-863b-c226b36b3193	croesus	Female	0	croesus Female 0	Asia; Indonesia	Indonesia
11607b5a-88b7-42c5-b0b4-580f2ee45aaa_0	11607b5a-88b7-42c5-b0b4-580f2ee45aaa	croesus	Female	1	croesus Female 1	Asia; Indonesia	Indonesia
11607b5a-88b7-42c5-b0b4-580f2ee45aaa_1	11607b5a-88b7-42c5-b0b4-580f2ee45aaa	croesus	Female	0	croesus Female 0	Asia; Indonesia	Indonesia
1169a7f0-52e7-4e6b-8935-579c623ea008_0	1169a7f0-52e7-4e6b-8935-579c623ea008	hypolitus	Female	1	hypolitus Female 1	Asia; Indonesia	Indonesia
1169a7f0-52e7-4e6b-8935-579c623ea008_1	1169a7f0-52e7-4e6b-8935-579c623ea008	hypolitus	Female	0	hypolitus Female 0	Asia; Indonesia	Indonesia
116b5728-5bec-4ba2-bfa0-4b3dd13de8c3_0	116b5728-5bec-4ba2-bfa0-4b3dd13de8c3	amphrysus	Male	0	amphrysus Male 0	Asia; Indonesia	Indonesia
116b5728-5bec-4ba2-bfa0-4b3dd13de8c3_1	116b5728-5bec-4ba2-bfa0-4b3dd13de8c3	amphrysus	Male	1	amphrysus Male 1	Asia; Indonesia	Indonesia
11739e05-fbbc-4fd4-92ef-6590d8762ea1_0	11739e05-fbbc-4fd4-92ef-6590d8762ea1	oblongomaculatus	Male	1	oblongomaculatus Male 1	Asia; Indonesia	Indonesia
11739e05-fbbc-4fd4-92ef-6590d8762ea1_1	11739e05-fbbc-4fd4-92ef-6590d8762ea1	oblongomaculatus	Male	0	oblongomaculatus Male 0	Asia; Indonesia	Indonesia
11744c23-1741-46e8-a335-856e0dff3646_0	11744c23-1741-46e8-a335-856e0dff3646	priamus	Female	1	priamus Female 1	Asia; Papua New Guinea	Papua New Guinea
11744c23-1741-46e8-a335-856e0dff3646_1	11744c23-1741-46e8-a335-856e0dff3646	priamus	Female	0	priamus Female 0	Asia; Papua New Guinea	Papua New Guinea
11843c42-f784-4cf8-8dc5-a52c4a6c9521_0	11843c42-f784-4cf8-8dc5-a52c4a6c9521	priamus	Female	1	priamus Female 1	Asia; Indonesia	Indonesia
11843c42-f784-4cf8-8dc5-a52c4a6c9521_1	11843c42-f784-4cf8-8dc5-a52c4a6c9521	priamus	Female	0	priamus Female 0	Asia; Indonesia	Indonesia
118ce34a-08be-4585-9f54-feda65086262_0	118ce34a-08be-4585-9f54-feda65086262	darsius	Male	0	darsius Male 0	Asia; Sri Lanka	Sri Lanka
118ce34a-08be-4585-9f54-feda65086262_1	118ce34a-08be-4585-9f54-feda65086262	darsius	Male	1	darsius Male 1	Asia; Sri Lanka	Sri Lanka
1190cfcf-79ce-4098-9bab-11597326f1f4_0	1190cfcf-79ce-4098-9bab-11597326f1f4	rothschildi	Female	1	rothschildi Female 1	Asia; Indonesia	Indonesia
1190cfcf-79ce-4098-9bab-11597326f1f4_1	1190cfcf-79ce-4098-9bab-11597326f1f4	rothschildi	Female	0	rothschildi Female 0	Asia; Indonesia	Indonesia
1198fd84-22ea-4590-b954-731ba080fb3f_0	1198fd84-22ea-4590-b954-731ba080fb3f	victoriae	Female	1	victoriae Female 1	Oceania; Solomon Islands	Solomon Islands
1198fd84-22ea-4590-b954-731ba080fb3f_1	1198fd84-22ea-4590-b954-731ba080fb3f	victoriae	Female	0	victoriae Female 0	Oceania; Solomon Islands	Solomon Islands
119aab13-17ff-45c5-9337-c4036f86cfce_0	119aab13-17ff-45c5-9337-c4036f86cfce	helena	Male	1	helena Male 1	Asia
119aab13-17ff-45c5-9337-c4036f86cfce_1	119aab13-17ff-45c5-9337-c4036f86cfce	helena	Male	0	helena Male 0	Asia
11c37493-e053-4e4a-b2f9-21a717e64422_0	11c37493-e053-4e4a-b2f9-21a717e64422	chimaera	Female	1	chimaera Female 1	Asia; Indonesia	Indonesia
11c37493-e053-4e4a-b2f9-21a717e64422_1	11c37493-e053-4e4a-b2f9-21a717e64422	chimaera	Female	0	chimaera Female 0	Asia; Indonesia	Indonesia
11d1152c-de9d-48d4-85c9-a5d90842c25d_0	11d1152c-de9d-48d4-85c9-a5d90842c25d	priamus	Male	0	priamus Male 0	Australia; Australia	Australia
11d1152c-de9d-48d4-85c9-a5d90842c25d_1	11d1152c-de9d-48d4-85c9-a5d90842c25d	priamus	Male	1	priamus Male 1	Australia; Australia	Australia
11d667fe-badd-4616-981d-4acb7c3b0b79_0	11d667fe-badd-4616-981d-4acb7c3b0b79	helena	Female	0	helena Female 0	Asia; Indonesia	Indonesia
11d667fe-badd-4616-981d-4acb7c3b0b79_1	11d667fe-badd-4616-981d-4acb7c3b0b79	helena	Female	1	helena Female 1	Asia; Indonesia	Indonesia
11dc5a2a-0fd9-48c4-a1b2-0bae7cc56bb3_0	11dc5a2a-0fd9-48c4-a1b2-0bae7cc56bb3	priamus	Female	1	priamus Female 1	Asia; Papua New Guinea	Papua New Guinea
11dc5a2a-0fd9-48c4-a1b2-0bae7cc56bb3_1	11dc5a2a-0fd9-48c4-a1b2-0bae7cc56bb3	priamus	Female	0	priamus Female 0	Asia; Papua New Guinea	Papua New Guinea
12015d15-8567-46af-b754-6aa8c3d711b5_0	12015d15-8567-46af-b754-6aa8c3d711b5	aeacus	Male	1	aeacus Male 1	Asia; Myanmar	Myanmar
12015d15-8567-46af-b754-6aa8c3d711b5_1	12015d15-8567-46af-b754-6aa8c3d711b5	aeacus	Male	0	aeacus Male 0	Asia; Myanmar	Myanmar
12142f00-6f42-4a8f-9dc7-0b81fae6fb72_0	12142f00-6f42-4a8f-9dc7-0b81fae6fb72	hypolitus	Male	1	hypolitus Male 1	Asia; Indonesia	Indonesia
12142f00-6f42-4a8f-9dc7-0b81fae6fb72_1	12142f00-6f42-4a8f-9dc7-0b81fae6fb72	hypolitus	Male	0	hypolitus Male 0	Asia; Indonesia	Indonesia
1214f459-745e-4b13-aa56-0b3c6b01ef55_0	1214f459-745e-4b13-aa56-0b3c6b01ef55	darsius	Female	0	darsius Female 0	Asia; Sri Lanka	Sri Lanka
1214f459-745e-4b13-aa56-0b3c6b01ef55_1	1214f459-745e-4b13-aa56-0b3c6b01ef55	darsius	Female	1	darsius Female 1	Asia; Sri Lanka	Sri Lanka
1216ff77-43d0-4b6f-bdb4-4b3e7bbd0ac3_0	1216ff77-43d0-4b6f-bdb4-4b3e7bbd0ac3	priamus	Male	1	priamus Male 1	Asia; Indonesia	Indonesia
1216ff77-43d0-4b6f-bdb4-4b3e7bbd0ac3_1	1216ff77-43d0-4b6f-bdb4-4b3e7bbd0ac3	priamus	Male	0	priamus Male 0	Asia; Indonesia	Indonesia
12188e8c-c9f1-457f-bc00-5af63c4b097a_0	12188e8c-c9f1-457f-bc00-5af63c4b097a	victoriae	Female	1	victoriae Female 1	Oceania; Solomon Islands	Solomon Islands
12188e8c-c9f1-457f-bc00-5af63c4b097a_1	12188e8c-c9f1-457f-bc00-5af63c4b097a	victoriae	Female	0	victoriae Female 0	Oceania; Solomon Islands	Solomon Islands
121b4229-559e-4bb8-a6e6-5220abde3b95_0	121b4229-559e-4bb8-a6e6-5220abde3b95	helena	Male	1	helena Male 1	Asia; Indonesia	Indonesia
121b4229-559e-4bb8-a6e6-5220abde3b95_1	121b4229-559e-4bb8-a6e6-5220abde3b95	helena	Male	0	helena Male 0	Asia; Indonesia	Indonesia
1228c417-423e-44fb-a5f1-d849c341a3f0_0	1228c417-423e-44fb-a5f1-d849c341a3f0	victoriae	Female	1	victoriae Female 1	Oceania; Solomon Islands	Solomon Islands
1228c417-423e-44fb-a5f1-d849c341a3f0_1	1228c417-423e-44fb-a5f1-d849c341a3f0	victoriae	Female	0	victoriae Female 0	Oceania; Solomon Islands	Solomon Islands
122c1430-cf24-4566-b8de-e501e533d92f_0	122c1430-cf24-4566-b8de-e501e533d92f	victoriae	Male	1	victoriae Male 1	Oceania; Solomon Islands; Central; Tulagi	Solomon Islands
122c1430-cf24-4566-b8de-e501e533d92f_1	122c1430-cf24-4566-b8de-e501e533d92f	victoriae	Male	0	victoriae Male 0	Oceania; Solomon Islands; Central; Tulagi	Solomon Islands
122fba6b-c554-45b3-a90a-f9e822d2d70b_0	122fba6b-c554-45b3-a90a-f9e822d2d70b	priamus	Male	1	priamus Male 1	Asia; Indonesia	Indonesia
122fba6b-c554-45b3-a90a-f9e822d2d70b_1	122fba6b-c554-45b3-a90a-f9e822d2d70b	priamus	Male	0	priamus Male 0	Asia; Indonesia	Indonesia
12368b39-b558-4a35-aedc-c0a4c0a35a20_0	12368b39-b558-4a35-aedc-c0a4c0a35a20	priamus	Male	1	priamus Male 1	Asia; Papua New Guinea	Papua New Guinea
12368b39-b558-4a35-aedc-c0a4c0a35a20_1	12368b39-b558-4a35-aedc-c0a4c0a35a20	priamus	Male	0	priamus Male 0	Asia; Papua New Guinea	Papua New Guinea
12376a5d-a9cc-4d9f-8d1c-8b6831fba189_0	12376a5d-a9cc-4d9f-8d1c-8b6831fba189	brookiana	Male	1	brookiana Male 1	Asia; Indonesia	Indonesia
12376a5d-a9cc-4d9f-8d1c-8b6831fba189_1	12376a5d-a9cc-4d9f-8d1c-8b6831fba189	brookiana	Male	0	brookiana Male 0	Asia; Indonesia	Indonesia
123a17ca-1f45-4f78-8ddb-a72cf7bd2371_0	123a17ca-1f45-4f78-8ddb-a72cf7bd2371	victoriae	Female	1	victoriae Female 1	Oceania; Solomon Islands	Solomon Islands
123a17ca-1f45-4f78-8ddb-a72cf7bd2371_1	123a17ca-1f45-4f78-8ddb-a72cf7bd2371	victoriae	Female	0	victoriae Female 0	Oceania; Solomon Islands	Solomon Islands
1243f67b-82c4-45da-8f8f-2b4748138da0_0	1243f67b-82c4-45da-8f8f-2b4748138da0	priamus	Female	1	priamus Female 1	Asia; Papua New Guinea	Papua New Guinea
1243f67b-82c4-45da-8f8f-2b4748138da0_1	1243f67b-82c4-45da-8f8f-2b4748138da0	priamus	Female	0	priamus Female 0	Asia; Papua New Guinea	Papua New Guinea
1254892e-97dc-4889-a1ab-9e4b80d521cd_0	1254892e-97dc-4889-a1ab-9e4b80d521cd	oblongomaculatus	Male	1	oblongomaculatus Male 1	Asia; Papua New Guinea	Papua New Guinea
1254892e-97dc-4889-a1ab-9e4b80d521cd_1	1254892e-97dc-4889-a1ab-9e4b80d521cd	oblongomaculatus	Male	0	oblongomaculatus Male 0	Asia; Papua New Guinea	Papua New Guinea
125ff3f3-5353-4a5d-863d-554a3e5e557b_0	125ff3f3-5353-4a5d-863d-554a3e5e557b	priamus	Male	1	priamus Male 1	Asia; Papua New Guinea	Papua New Guinea
125ff3f3-5353-4a5d-863d-554a3e5e557b_1	125ff3f3-5353-4a5d-863d-554a3e5e557b	priamus	Male	0	priamus Male 0	Asia; Papua New Guinea	Papua New Guinea
126a1f87-8599-4151-a321-3faeed79f920_0	126a1f87-8599-4151-a321-3faeed79f920	dohertyi	Female	0	dohertyi Female 0	Asia; Indonesia	Indonesia
126a1f87-8599-4151-a321-3faeed79f920_1	126a1f87-8599-4151-a321-3faeed79f920	dohertyi	Female	1	dohertyi Female 1	Asia; Indonesia	Indonesia
127389e9-472e-49a1-a167-7a6801192470_0	127389e9-472e-49a1-a167-7a6801192470	haliphron	Male	0	haliphron Male 0	Asia; Indonesia	Indonesia
127389e9-472e-49a1-a167-7a6801192470_1	127389e9-472e-49a1-a167-7a6801192470	haliphron	Male	1	haliphron Male 1	Asia; Indonesia	Indonesia
127781d8-cf5a-49cf-8327-0f70a3c23953_0	127781d8-cf5a-49cf-8327-0f70a3c23953	cuneifera	Female	0	cuneifera Female 0	Asia; Indonesia	Indonesia
127781d8-cf5a-49cf-8327-0f70a3c23953_1	127781d8-cf5a-49cf-8327-0f70a3c23953	cuneifera	Female	1	cuneifera Female 1	Asia; Indonesia	Indonesia
1280bdfe-747d-4102-baf1-340ddedbb893_0	1280bdfe-747d-4102-baf1-340ddedbb893	aeacus	Male	1	aeacus Male 1	Asia; India	India
1280bdfe-747d-4102-baf1-340ddedbb893_1	1280bdfe-747d-4102-baf1-340ddedbb893	aeacus	Male	0	aeacus Male 0	Asia; India	India
12845cec-795d-40de-aa8a-23e36eef5a7d_0	12845cec-795d-40de-aa8a-23e36eef5a7d	minos	Female	0	minos Female 0
12845cec-795d-40de-aa8a-23e36eef5a7d_1	12845cec-795d-40de-aa8a-23e36eef5a7d	minos	Female	1	minos Female 1
128dfd7f-2338-4cc1-8e1e-d7183086bcfb_0	128dfd7f-2338-4cc1-8e1e-d7183086bcfb	amphrysus	Male	0	amphrysus Male 0	Asia; Malaysia	Malaysia
128dfd7f-2338-4cc1-8e1e-d7183086bcfb_1	128dfd7f-2338-4cc1-8e1e-d7183086bcfb	amphrysus	Male	1	amphrysus Male 1	Asia; Malaysia	Malaysia
12a9b933-6766-479a-8d73-f010c6f8bd75_0	12a9b933-6766-479a-8d73-f010c6f8bd75	oblongomaculatus	Male	1	oblongomaculatus Male 1	Asia; Papua New Guinea	Papua New Guinea
12a9b933-6766-479a-8d73-f010c6f8bd75_1	12a9b933-6766-479a-8d73-f010c6f8bd75	oblongomaculatus	Male	0	oblongomaculatus Male 0	Asia; Papua New Guinea	Papua New Guinea
12ae2623-0b5e-479b-ae07-3d47df35fe28_0	12ae2623-0b5e-479b-ae07-3d47df35fe28	victoriae	Female	1	victoriae Female 1	Oceania; Solomon Islands; Guadalcanal	Solomon Islands
12ae2623-0b5e-479b-ae07-3d47df35fe28_1	12ae2623-0b5e-479b-ae07-3d47df35fe28	victoriae	Female	0	victoriae Female 0	Oceania; Solomon Islands; Guadalcanal	Solomon Islands
12ae3c0c-aff5-4fca-8b3a-34eb07287467_0	12ae3c0c-aff5-4fca-8b3a-34eb07287467	minos	Male	0	minos Male 0	Asia; India	India
12ae3c0c-aff5-4fca-8b3a-34eb07287467_1	12ae3c0c-aff5-4fca-8b3a-34eb07287467	minos	Male	1	minos Male 1	Asia; India	India
12b0d6e7-53c8-46da-8801-ddfa3a4d7550_0	12b0d6e7-53c8-46da-8801-ddfa3a4d7550	criton	Male	0	criton Male 0	Asia; Indonesia	Indonesia
12b0d6e7-53c8-46da-8801-ddfa3a4d7550_1	12b0d6e7-53c8-46da-8801-ddfa3a4d7550	criton	Male	1	criton Male 1	Asia; Indonesia	Indonesia
12b45cda-2917-46f9-bb70-b26575f4788b_0	12b45cda-2917-46f9-bb70-b26575f4788b	priamus	Female	1	priamus Female 1	Asia; Papua New Guinea	Papua New Guinea
12b45cda-2917-46f9-bb70-b26575f4788b_1	12b45cda-2917-46f9-bb70-b26575f4788b	priamus	Female	0	priamus Female 0	Asia; Papua New Guinea	Papua New Guinea
12b4a394-3258-424a-a588-1541d5a20473_0	12b4a394-3258-424a-a588-1541d5a20473	priamus	Female	1	priamus Female 1
12b4a394-3258-424a-a588-1541d5a20473_1	12b4a394-3258-424a-a588-1541d5a20473	priamus	Female	0	priamus Female 0
12badf10-706c-497b-ac4c-b76a88d35ca9_0	12badf10-706c-497b-ac4c-b76a88d35ca9	hypolitus	Female	1	hypolitus Female 1	Asia; Indonesia	Indonesia
12badf10-706c-497b-ac4c-b76a88d35ca9_1	12badf10-706c-497b-ac4c-b76a88d35ca9	hypolitus	Female	0	hypolitus Female 0	Asia; Indonesia	Indonesia
12c7ec5b-ff20-4985-b600-9d52732aa9bb_0	12c7ec5b-ff20-4985-b600-9d52732aa9bb	helena	Male	1	helena Male 1	Asia; Myanmar	Myanmar
12c7ec5b-ff20-4985-b600-9d52732aa9bb_1	12c7ec5b-ff20-4985-b600-9d52732aa9bb	helena	Male	0	helena Male 0	Asia; Myanmar	Myanmar
12cde5c2-cb25-46c6-b60a-b2a8f994a260_0	12cde5c2-cb25-46c6-b60a-b2a8f994a260	goliath	Male	1	goliath Male 1	Asia; Indonesia	Indonesia
12cde5c2-cb25-46c6-b60a-b2a8f994a260_1	12cde5c2-cb25-46c6-b60a-b2a8f994a260	goliath	Male	0	goliath Male 0	Asia; Indonesia	Indonesia
12de156d-bdff-43ce-bd2a-0e07580888c9_0	12de156d-bdff-43ce-bd2a-0e07580888c9	brookiana	Male	0	brookiana Male 0	Asia; Malaysia	Malaysia
12de156d-bdff-43ce-bd2a-0e07580888c9_1	12de156d-bdff-43ce-bd2a-0e07580888c9	brookiana	Male	1	brookiana Male 1	Asia; Malaysia	Malaysia
12dee317-aa49-4c5c-95b9-7e83d183627f_0	12dee317-aa49-4c5c-95b9-7e83d183627f	cuneifera	Male	0	cuneifera Male 0	Asia; Indonesia	Indonesia
12dee317-aa49-4c5c-95b9-7e83d183627f_1	12dee317-aa49-4c5c-95b9-7e83d183627f	cuneifera	Male	1	cuneifera Male 1	Asia; Indonesia	Indonesia
12e4244a-030e-47c7-a4cf-a97254483d0c_0	12e4244a-030e-47c7-a4cf-a97254483d0c	haliphron	Male	0	haliphron Male 0	Asia; Indonesia	Indonesia
12e4244a-030e-47c7-a4cf-a97254483d0c_1	12e4244a-030e-47c7-a4cf-a97254483d0c	haliphron	Male	1	haliphron Male 1	Asia; Indonesia	Indonesia
12e463d4-bd04-4fda-ae23-8206cdb326a1_0	12e463d4-bd04-4fda-ae23-8206cdb326a1	priamus	Female	1	priamus Female 1	Asia; Indonesia	Indonesia
12e463d4-bd04-4fda-ae23-8206cdb326a1_1	12e463d4-bd04-4fda-ae23-8206cdb326a1	priamus	Female	0	priamus Female 0	Asia; Indonesia	Indonesia
12e78066-295d-4a1d-bd3e-84fe9e593273_0	12e78066-295d-4a1d-bd3e-84fe9e593273	rhadamantus	Male	0	rhadamantus Male 0	Asia; Philippines	Philippines
12e78066-295d-4a1d-bd3e-84fe9e593273_1	12e78066-295d-4a1d-bd3e-84fe9e593273	rhadamantus	Male	1	rhadamantus Male 1	Asia; Philippines	Philippines
12eb2c77-a3db-40a1-b37a-16cda713d421_0	12eb2c77-a3db-40a1-b37a-16cda713d421	helena	Male	1	helena Male 1	Asia; Indonesia	Indonesia
12eb2c77-a3db-40a1-b37a-16cda713d421_1	12eb2c77-a3db-40a1-b37a-16cda713d421	helena	Male	0	helena Male 0	Asia; Indonesia	Indonesia
12ec1f58-d1e0-4067-8ae7-42f157e0ebfd_0	12ec1f58-d1e0-4067-8ae7-42f157e0ebfd	priamus	Female	1	priamus Female 1	Asia; Indonesia	Indonesia
12ec1f58-d1e0-4067-8ae7-42f157e0ebfd_1	12ec1f58-d1e0-4067-8ae7-42f157e0ebfd	priamus	Female	0	priamus Female 0	Asia; Indonesia	Indonesia
12ef1ab0-4fe6-492b-a3af-0f091e049a50_0	12ef1ab0-4fe6-492b-a3af-0f091e049a50	darsius	Female	0	darsius Female 0	Asia; Sri Lanka	Sri Lanka
12ef1ab0-4fe6-492b-a3af-0f091e049a50_1	12ef1ab0-4fe6-492b-a3af-0f091e049a50	darsius	Female	1	darsius Female 1	Asia; Sri Lanka	Sri Lanka
12f5fcd6-ddbe-4305-9066-ea6beb728459_0	12f5fcd6-ddbe-4305-9066-ea6beb728459	helena	Male	1	helena Male 1	Asia; Indonesia	Indonesia
12f5fcd6-ddbe-4305-9066-ea6beb728459_1	12f5fcd6-ddbe-4305-9066-ea6beb728459	helena	Male	0	helena Male 0	Asia; Indonesia	Indonesia
12f950c1-8d93-4c7d-aeeb-377c585ee120_0	12f950c1-8d93-4c7d-aeeb-377c585ee120	croesus	Female	1	croesus Female 1	Asia; Indonesia	Indonesia
12f950c1-8d93-4c7d-aeeb-377c585ee120_1	12f950c1-8d93-4c7d-aeeb-377c585ee120	croesus	Female	0	croesus Female 0	Asia; Indonesia	Indonesia
12fce934-91a4-477c-b33f-afbb39d0fdb0_0	12fce934-91a4-477c-b33f-afbb39d0fdb0	brookiana	Male	1	brookiana Male 1
12fce934-91a4-477c-b33f-afbb39d0fdb0_1	12fce934-91a4-477c-b33f-afbb39d0fdb0	brookiana	Male	0	brookiana Male 0
130d12e5-8892-48ae-afe5-d4d1472da622_0	130d12e5-8892-48ae-afe5-d4d1472da622	cuneifera	Male	0	cuneifera Male 0	Asia; Indonesia	Indonesia
130d12e5-8892-48ae-afe5-d4d1472da622_1	130d12e5-8892-48ae-afe5-d4d1472da622	cuneifera	Male	1	cuneifera Male 1	Asia; Indonesia	Indonesia
130ed72c-8686-4d12-bd06-8b62590930d9_0	130ed72c-8686-4d12-bd06-8b62590930d9	priamus	Female	1	priamus Female 1	Asia; Papua New Guinea	Papua New Guinea
130ed72c-8686-4d12-bd06-8b62590930d9_1	130ed72c-8686-4d12-bd06-8b62590930d9	priamus	Female	0	priamus Female 0	Asia; Papua New Guinea	Papua New Guinea
13193455-45ca-41b9-b5b2-4396b264f041_0	13193455-45ca-41b9-b5b2-4396b264f041	aeacus	Female	0	aeacus Female 0	Asia; Malaysia	Malaysia
13193455-45ca-41b9-b5b2-4396b264f041_1	13193455-45ca-41b9-b5b2-4396b264f041	aeacus	Female	1	aeacus Female 1	Asia; Malaysia	Malaysia
131dacbe-2368-49e8-b88f-260bff3e064a_0	131dacbe-2368-49e8-b88f-260bff3e064a	cuneifera	Male	0	cuneifera Male 0	Asia; Indonesia	Indonesia
131dacbe-2368-49e8-b88f-260bff3e064a_1	131dacbe-2368-49e8-b88f-260bff3e064a	cuneifera	Male	1	cuneifera Male 1	Asia; Indonesia	Indonesia
1328c79a-1cee-48e1-83da-1da0b0b4a8d9_0	1328c79a-1cee-48e1-83da-1da0b0b4a8d9	priamus	Female	1	priamus Female 1	Asia; Papua New Guinea	Papua New Guinea
1328c79a-1cee-48e1-83da-1da0b0b4a8d9_1	1328c79a-1cee-48e1-83da-1da0b0b4a8d9	priamus	Female	0	priamus Female 0	Asia; Papua New Guinea	Papua New Guinea
133100aa-9c35-4a82-a3a9-5b1a290a7592_0	133100aa-9c35-4a82-a3a9-5b1a290a7592	priamus	Male	1	priamus Male 1	Asia; Papua New Guinea	Papua New Guinea
133100aa-9c35-4a82-a3a9-5b1a290a7592_1	133100aa-9c35-4a82-a3a9-5b1a290a7592	priamus	Male	0	priamus Male 0	Asia; Papua New Guinea	Papua New Guinea
1336782c-31c7-433d-93de-12abb937cd8d_0	1336782c-31c7-433d-93de-12abb937cd8d	aeacus	Male	1	aeacus Male 1	Asia; India	India
1336782c-31c7-433d-93de-12abb937cd8d_1	1336782c-31c7-433d-93de-12abb937cd8d	aeacus	Male	0	aeacus Male 0	Asia; India	India
1340b353-bf4c-4f58-8f42-6fed0be2ad41_0	1340b353-bf4c-4f58-8f42-6fed0be2ad41	priamus	Female	1	priamus Female 1	Asia; Indonesia	Indonesia
1340b353-bf4c-4f58-8f42-6fed0be2ad41_1	1340b353-bf4c-4f58-8f42-6fed0be2ad41	priamus	Female	0	priamus Female 0	Asia; Indonesia	Indonesia
1348145e-c8dc-4348-82ec-2f30eb46146c_0	1348145e-c8dc-4348-82ec-2f30eb46146c	haliphron	Male	0	haliphron Male 0	Asia; Indonesia	Indonesia
1348145e-c8dc-4348-82ec-2f30eb46146c_1	1348145e-c8dc-4348-82ec-2f30eb46146c	haliphron	Male	1	haliphron Male 1	Asia; Indonesia	Indonesia
134af63f-0cd8-4dca-9edb-ae9bb0a68531_0	134af63f-0cd8-4dca-9edb-ae9bb0a68531	hypolitus	Female	1	hypolitus Female 1	Asia; Indonesia	Indonesia
134af63f-0cd8-4dca-9edb-ae9bb0a68531_1	134af63f-0cd8-4dca-9edb-ae9bb0a68531	hypolitus	Female	0	hypolitus Female 0	Asia; Indonesia	Indonesia
134b5e12-0704-44e8-a091-2342e52bde8d_0	134b5e12-0704-44e8-a091-2342e52bde8d	amphrysus	Female	0	amphrysus Female 0	Asia; Malaysia	Malaysia
134b5e12-0704-44e8-a091-2342e52bde8d_1	134b5e12-0704-44e8-a091-2342e52bde8d	amphrysus	Female	1	amphrysus Female 1	Asia; Malaysia	Malaysia
134e0e77-9214-4449-a4d8-0c3f5f3598d9_0	134e0e77-9214-4449-a4d8-0c3f5f3598d9	criton	Male	0	criton Male 0	Asia; Indonesia	Indonesia
134e0e77-9214-4449-a4d8-0c3f5f3598d9_1	134e0e77-9214-4449-a4d8-0c3f5f3598d9	criton	Male	1	criton Male 1	Asia; Indonesia	Indonesia
1367964f-34f1-4c25-b811-9b648f0ef39e_0	1367964f-34f1-4c25-b811-9b648f0ef39e	priamus	Male	0	priamus Male 0	Oceania; Solomon Islands	Solomon Islands
1367964f-34f1-4c25-b811-9b648f0ef39e_1	1367964f-34f1-4c25-b811-9b648f0ef39e	priamus	Male	1	priamus Male 1	Oceania; Solomon Islands	Solomon Islands
1368cab7-fd57-4572-aed1-46d2ea63fad1_0	1368cab7-fd57-4572-aed1-46d2ea63fad1	helena	Female	1	helena Female 1	Asia; Myanmar	Myanmar
1368cab7-fd57-4572-aed1-46d2ea63fad1_1	1368cab7-fd57-4572-aed1-46d2ea63fad1	helena	Female	0	helena Female 0	Asia; Myanmar	Myanmar
137d80fc-4bda-4353-b62c-55e556afc0de_0	137d80fc-4bda-4353-b62c-55e556afc0de	brookiana	Female	1	brookiana Female 1	Asia; Malaysia	Malaysia
137d80fc-4bda-4353-b62c-55e556afc0de_1	137d80fc-4bda-4353-b62c-55e556afc0de	brookiana	Female	0	brookiana Female 0	Asia; Malaysia	Malaysia
1381889d-b4e4-4937-a205-fe8a367d34f6_0	1381889d-b4e4-4937-a205-fe8a367d34f6	hypolitus	Female	1	hypolitus Female 1	Asia; Indonesia	Indonesia
1381889d-b4e4-4937-a205-fe8a367d34f6_1	1381889d-b4e4-4937-a205-fe8a367d34f6	hypolitus	Female	0	hypolitus Female 0	Asia; Indonesia	Indonesia
1381aa0b-feca-4bac-9f3d-b5d728dbe2c1_0	1381aa0b-feca-4bac-9f3d-b5d728dbe2c1	aeacus	Female	1	aeacus Female 1	Asia; Thailand	Thailand
1381aa0b-feca-4bac-9f3d-b5d728dbe2c1_1	1381aa0b-feca-4bac-9f3d-b5d728dbe2c1	aeacus	Female	0	aeacus Female 0	Asia; Thailand	Thailand
13928c19-6cc5-4194-859a-02cbc6e8d303_0	13928c19-6cc5-4194-859a-02cbc6e8d303	helena	Female	1	helena Female 1	Asia; India	India
13928c19-6cc5-4194-859a-02cbc6e8d303_1	13928c19-6cc5-4194-859a-02cbc6e8d303	helena	Female	0	helena Female 0	Asia; India	India
139a0f4f-1185-4099-a610-788d6b026609_0	139a0f4f-1185-4099-a610-788d6b026609	rhadamantus	Male	0	rhadamantus Male 0
139a0f4f-1185-4099-a610-788d6b026609_1	139a0f4f-1185-4099-a610-788d6b026609	rhadamantus	Male	1	rhadamantus Male 1
13a0b41a-0a40-45b2-9caf-a87b9f45a27e_0	13a0b41a-0a40-45b2-9caf-a87b9f45a27e	priamus	Male	1	priamus Male 1	Asia; Papua New Guinea	Papua New Guinea
13a0b41a-0a40-45b2-9caf-a87b9f45a27e_1	13a0b41a-0a40-45b2-9caf-a87b9f45a27e	priamus	Male	0	priamus Male 0	Asia; Papua New Guinea	Papua New Guinea
13b6f05c-e10a-4faf-aa38-502a725db871_0	13b6f05c-e10a-4faf-aa38-502a725db871	hypolitus	Female	1	hypolitus Female 1	Asia; Indonesia	Indonesia
13b6f05c-e10a-4faf-aa38-502a725db871_1	13b6f05c-e10a-4faf-aa38-502a725db871	hypolitus	Female	0	hypolitus Female 0	Asia; Indonesia	Indonesia
13bd798e-21dc-43ef-9216-dc34c6f8be52_0	13bd798e-21dc-43ef-9216-dc34c6f8be52	amphrysus	Female	0	amphrysus Female 0	Asia; Malaysia	Malaysia
13bd798e-21dc-43ef-9216-dc34c6f8be52_1	13bd798e-21dc-43ef-9216-dc34c6f8be52	amphrysus	Female	1	amphrysus Female 1	Asia; Malaysia	Malaysia
13cd7353-0d05-4adb-9a77-d50f1ddc4cfa_0	13cd7353-0d05-4adb-9a77-d50f1ddc4cfa	priamus	Male	1	priamus Male 1	Asia; Papua New Guinea	Papua New Guinea
13cd7353-0d05-4adb-9a77-d50f1ddc4cfa_1	13cd7353-0d05-4adb-9a77-d50f1ddc4cfa	priamus	Male	0	priamus Male 0	Asia; Papua New Guinea	Papua New Guinea
13d63ead-b6ca-47fa-b51c-357696f74d6b_0	13d63ead-b6ca-47fa-b51c-357696f74d6b	criton	Female	0	criton Female 0	Asia; Indonesia	Indonesia
13d63ead-b6ca-47fa-b51c-357696f74d6b_1	13d63ead-b6ca-47fa-b51c-357696f74d6b	criton	Female	1	criton Female 1	Asia; Indonesia	Indonesia
13e9737f-80ee-4600-9ceb-60427ec6416c_0	13e9737f-80ee-4600-9ceb-60427ec6416c	helena	Female	1	helena Female 1	Asia; Indonesia	Indonesia
13e9737f-80ee-4600-9ceb-60427ec6416c_1	13e9737f-80ee-4600-9ceb-60427ec6416c	helena	Female	0	helena Female 0	Asia; Indonesia	Indonesia
13eb4154-916f-4f41-ac4e-978b5a3bf526_0	13eb4154-916f-4f41-ac4e-978b5a3bf526	vandepolli	Male	0	vandepolli Male 0	Asia; Indonesia	Indonesia
13eb4154-916f-4f41-ac4e-978b5a3bf526_1	13eb4154-916f-4f41-ac4e-978b5a3bf526	vandepolli	Male	1	vandepolli Male 1	Asia; Indonesia	Indonesia
13fc0ebe-d5c4-4399-8f55-54cf0b359b6d_0	13fc0ebe-d5c4-4399-8f55-54cf0b359b6d	priamus	Male	1	priamus Male 1	Asia; Indonesia	Indonesia
13fc0ebe-d5c4-4399-8f55-54cf0b359b6d_1	13fc0ebe-d5c4-4399-8f55-54cf0b359b6d	priamus	Male	0	priamus Male 0	Asia; Indonesia	Indonesia
13ff756a-7bdb-42f2-b410-18541ccc1288_0	13ff756a-7bdb-42f2-b410-18541ccc1288	rhadamanthus	Male	0	rhadamanthus Male 0	Asia; Philippines	Philippines
13ff756a-7bdb-42f2-b410-18541ccc1288_1	13ff756a-7bdb-42f2-b410-18541ccc1288	rhadamanthus	Male	1	rhadamanthus Male 1	Asia; Philippines	Philippines
14022395-b386-4ab6-9430-1676dd6d972f_0	14022395-b386-4ab6-9430-1676dd6d972f	priamus	Male	1	priamus Male 1	Oceania; Solomon Islands	Solomon Islands
14022395-b386-4ab6-9430-1676dd6d972f_1	14022395-b386-4ab6-9430-1676dd6d972f	priamus	Male	0	priamus Male 0	Oceania; Solomon Islands	Solomon Islands
14027f8b-af2a-47ca-b8aa-698f50131213_0	14027f8b-af2a-47ca-b8aa-698f50131213	chimaera	Male	1	chimaera Male 1	Asia; Papua New Guinea	Papua New Guinea
14027f8b-af2a-47ca-b8aa-698f50131213_1	14027f8b-af2a-47ca-b8aa-698f50131213	chimaera	Male	0	chimaera Male 0	Asia; Papua New Guinea	Papua New Guinea
140b448f-1060-43db-9bb0-087fcc749296_0	140b448f-1060-43db-9bb0-087fcc749296	brookiana	Male	1	brookiana Male 1	Asia; Malaysia	Malaysia
140b448f-1060-43db-9bb0-087fcc749296_1	140b448f-1060-43db-9bb0-087fcc749296	brookiana	Male	0	brookiana Male 0	Asia; Malaysia	Malaysia
140e8ed1-747e-4eed-b351-bd640f7e9b7a_0	140e8ed1-747e-4eed-b351-bd640f7e9b7a	victoriae	Female	1	victoriae Female 1	Oceania; Solomon Islands	Solomon Islands
140e8ed1-747e-4eed-b351-bd640f7e9b7a_1	140e8ed1-747e-4eed-b351-bd640f7e9b7a	victoriae	Female	0	victoriae Female 0	Oceania; Solomon Islands	Solomon Islands
1415090f-2d78-446b-a9ec-a86dee32c8f7_0	1415090f-2d78-446b-a9ec-a86dee32c8f7	tithonus	Male	1	tithonus Male 1	Asia; Indonesia	Indonesia
1415090f-2d78-446b-a9ec-a86dee32c8f7_1	1415090f-2d78-446b-a9ec-a86dee32c8f7	tithonus	Male	0	tithonus Male 0	Asia; Indonesia	Indonesia
14173723-35b7-497c-9570-1a6c6678b240_0	14173723-35b7-497c-9570-1a6c6678b240	helena	Female	1	helena Female 1	Asia; India	India
14173723-35b7-497c-9570-1a6c6678b240_1	14173723-35b7-497c-9570-1a6c6678b240	helena	Female	0	helena Female 0	Asia; India	India
1419651b-49e1-43f7-b245-15a6f24985e4_0	1419651b-49e1-43f7-b245-15a6f24985e4	priamus	Male	1	priamus Male 1	Asia; Indonesia	Indonesia
1419651b-49e1-43f7-b245-15a6f24985e4_1	1419651b-49e1-43f7-b245-15a6f24985e4	priamus	Male	0	priamus Male 0	Asia; Indonesia	Indonesia
1424d235-4481-48fe-a0ac-8ab9e3e7a749_0	1424d235-4481-48fe-a0ac-8ab9e3e7a749	victoriae	Female	1	victoriae Female 1	Oceania; Solomon Islands	Solomon Islands
1424d235-4481-48fe-a0ac-8ab9e3e7a749_1	1424d235-4481-48fe-a0ac-8ab9e3e7a749	victoriae	Female	0	victoriae Female 0	Oceania; Solomon Islands	Solomon Islands
142a22b1-31af-46e3-a54c-a8e9f2293a7b_0	142a22b1-31af-46e3-a54c-a8e9f2293a7b	helena	Male	1	helena Male 1	Asia; Indonesia	Indonesia
142a22b1-31af-46e3-a54c-a8e9f2293a7b_1	142a22b1-31af-46e3-a54c-a8e9f2293a7b	helena	Male	0	helena Male 0	Asia; Indonesia	Indonesia
142e6f26-90d2-4c81-a427-50719b46878d_0	142e6f26-90d2-4c81-a427-50719b46878d	victoriae	Female	1	victoriae Female 1	Oceania; Solomon Islands	Solomon Islands
142e6f26-90d2-4c81-a427-50719b46878d_1	142e6f26-90d2-4c81-a427-50719b46878d	victoriae	Female	0	victoriae Female 0	Oceania; Solomon Islands	Solomon Islands
14313271-1493-427b-a798-8cefae62a5fd_0	14313271-1493-427b-a798-8cefae62a5fd	critonides	Female	0	critonides Female 0	Asia; Indonesia	Indonesia
14313271-1493-427b-a798-8cefae62a5fd_1	14313271-1493-427b-a798-8cefae62a5fd	critonides	Female	1	critonides Female 1	Asia; Indonesia	Indonesia
14315d45-b3f6-4652-a1d9-b2bbfc266bcc_0	14315d45-b3f6-4652-a1d9-b2bbfc266bcc	critonides	Male	0	critonides Male 0	Asia; Indonesia	Indonesia
14315d45-b3f6-4652-a1d9-b2bbfc266bcc_1	14315d45-b3f6-4652-a1d9-b2bbfc266bcc	critonides	Male	1	critonides Male 1	Asia; Indonesia	Indonesia
1432d215-4046-4607-b8b7-db55891d434c_0	1432d215-4046-4607-b8b7-db55891d434c	priamus	Female	1	priamus Female 1	Asia; Indonesia	Indonesia
1432d215-4046-4607-b8b7-db55891d434c_1	1432d215-4046-4607-b8b7-db55891d434c	priamus	Female	0	priamus Female 0	Asia; Indonesia	Indonesia
143d6b3b-c906-4d68-ae61-6b8ce0f8e50e_0	143d6b3b-c906-4d68-ae61-6b8ce0f8e50e	priamus	Female	1	priamus Female 1	Asia; Indonesia	Indonesia
143d6b3b-c906-4d68-ae61-6b8ce0f8e50e_1	143d6b3b-c906-4d68-ae61-6b8ce0f8e50e	priamus	Female	0	priamus Female 0	Asia; Indonesia	Indonesia
14429c61-e019-4640-9f06-025297b5e48c_0	14429c61-e019-4640-9f06-025297b5e48c	criton	Male	0	criton Male 0	Asia; Indonesia	Indonesia
14429c61-e019-4640-9f06-025297b5e48c_1	14429c61-e019-4640-9f06-025297b5e48c	criton	Male	1	criton Male 1	Asia; Indonesia	Indonesia
1447aefc-66c0-439d-8da2-ca8eae0005c1_0	1447aefc-66c0-439d-8da2-ca8eae0005c1	dohertyi	Male	0	dohertyi Male 0	Asia; Indonesia	Indonesia
1447aefc-66c0-439d-8da2-ca8eae0005c1_1	1447aefc-66c0-439d-8da2-ca8eae0005c1	dohertyi	Male	1	dohertyi Male 1	Asia; Indonesia	Indonesia
1447cc4d-2fca-4260-a66d-ffdbd4141826_0	1447cc4d-2fca-4260-a66d-ffdbd4141826	rhadamantus	Male	0	rhadamantus Male 0	Asia; Philippines	Philippines
1447cc4d-2fca-4260-a66d-ffdbd4141826_1	1447cc4d-2fca-4260-a66d-ffdbd4141826	rhadamantus	Male	1	rhadamantus Male 1	Asia; Philippines	Philippines
144ebd2e-5528-4d2f-98e3-90c5f91f7dc3_0	144ebd2e-5528-4d2f-98e3-90c5f91f7dc3	miranda	Male	0	miranda Male 0	Asia; Malaysia	Malaysia
144ebd2e-5528-4d2f-98e3-90c5f91f7dc3_1	144ebd2e-5528-4d2f-98e3-90c5f91f7dc3	miranda	Male	1	miranda Male 1	Asia; Malaysia	Malaysia
146635a7-af51-432d-b4b0-b63e368b293a_0	146635a7-af51-432d-b4b0-b63e368b293a	priamus	Male	1	priamus Male 1	Asia; Papua New Guinea	Papua New Guinea
146635a7-af51-432d-b4b0-b63e368b293a_1	146635a7-af51-432d-b4b0-b63e368b293a	priamus	Male	0	priamus Male 0	Asia; Papua New Guinea	Papua New Guinea
14664873-7696-4315-a7d7-4c96e27ad834_0	14664873-7696-4315-a7d7-4c96e27ad834	haliphron	Male	0	haliphron Male 0	Asia; Indonesia	Indonesia
14664873-7696-4315-a7d7-4c96e27ad834_1	14664873-7696-4315-a7d7-4c96e27ad834	haliphron	Male	1	haliphron Male 1	Asia; Indonesia	Indonesia
147d2bf5-c5bc-496d-bec1-a58aa28217e3_0	147d2bf5-c5bc-496d-bec1-a58aa28217e3	brookiana	Male	1	brookiana Male 1	Asia; Malaysia	Malaysia
147d2bf5-c5bc-496d-bec1-a58aa28217e3_1	147d2bf5-c5bc-496d-bec1-a58aa28217e3	brookiana	Male	0	brookiana Male 0	Asia; Malaysia	Malaysia
147de958-3089-4d24-9197-c600cef80dfc_0	147de958-3089-4d24-9197-c600cef80dfc	dohertyi	Female	0	dohertyi Female 0	Asia; Indonesia	Indonesia
147de958-3089-4d24-9197-c600cef80dfc_1	147de958-3089-4d24-9197-c600cef80dfc	dohertyi	Female	1	dohertyi Female 1	Asia; Indonesia	Indonesia
147e35a6-9ef5-4aa2-8435-a7268198a71c_0	147e35a6-9ef5-4aa2-8435-a7268198a71c	victoriae	Female	1	victoriae Female 1	Oceania; Solomon Islands	Solomon Islands
147e35a6-9ef5-4aa2-8435-a7268198a71c_1	147e35a6-9ef5-4aa2-8435-a7268198a71c	victoriae	Female	0	victoriae Female 0	Oceania; Solomon Islands	Solomon Islands
148aac20-21f4-44df-934d-abadded6df07_0	148aac20-21f4-44df-934d-abadded6df07	priamus	Female	1	priamus Female 1	Australia; Australia	Australia
148aac20-21f4-44df-934d-abadded6df07_1	148aac20-21f4-44df-934d-abadded6df07	priamus	Female	0	priamus Female 0	Australia; Australia	Australia
149187ee-0806-4ceb-83e2-7f2794966bc3_0	149187ee-0806-4ceb-83e2-7f2794966bc3	brookiana	Male	1	brookiana Male 1
149187ee-0806-4ceb-83e2-7f2794966bc3_1	149187ee-0806-4ceb-83e2-7f2794966bc3	brookiana	Male	0	brookiana Male 0
1497ad79-b3f3-447d-9280-f147e140dc81_0	1497ad79-b3f3-447d-9280-f147e140dc81	oblongomaculatus	Male	1	oblongomaculatus Male 1	Asia; Papua New Guinea	Papua New Guinea
1497ad79-b3f3-447d-9280-f147e140dc81_1	1497ad79-b3f3-447d-9280-f147e140dc81	oblongomaculatus	Male	0	oblongomaculatus Male 0	Asia; Papua New Guinea	Papua New Guinea
149f7184-eb64-4f3b-a359-aeba8cf8cdad_0	149f7184-eb64-4f3b-a359-aeba8cf8cdad	haliphron	Female	0	haliphron Female 0	Asia; Indonesia	Indonesia
149f7184-eb64-4f3b-a359-aeba8cf8cdad_1	149f7184-eb64-4f3b-a359-aeba8cf8cdad	haliphron	Female	1	haliphron Female 1	Asia; Indonesia	Indonesia
149fadb8-4d9a-4036-9403-3985f511427a_0	149fadb8-4d9a-4036-9403-3985f511427a	priamus	Male	1	priamus Male 1	Asia; Indonesia	Indonesia
149fadb8-4d9a-4036-9403-3985f511427a_1	149fadb8-4d9a-4036-9403-3985f511427a	priamus	Male	0	priamus Male 0	Asia; Indonesia	Indonesia
14a2f65d-1675-4fab-896f-76ddb5f3e9b6_0	14a2f65d-1675-4fab-896f-76ddb5f3e9b6	priamus	Female	1	priamus Female 1	Australia; Australia; Queensland	Australia
14a2f65d-1675-4fab-896f-76ddb5f3e9b6_1	14a2f65d-1675-4fab-896f-76ddb5f3e9b6	priamus	Female	0	priamus Female 0	Australia; Australia; Queensland	Australia
14a6f458-d292-417a-a012-8c7ceb46dddf_0	14a6f458-d292-417a-a012-8c7ceb46dddf	criton	Male	0	criton Male 0	Asia; Indonesia	Indonesia
14a6f458-d292-417a-a012-8c7ceb46dddf_1	14a6f458-d292-417a-a012-8c7ceb46dddf	criton	Male	1	criton Male 1	Asia; Indonesia	Indonesia
14b229e7-39cf-45f1-9ab3-2ee7d729100a_0	14b229e7-39cf-45f1-9ab3-2ee7d729100a	priamus	Male	1	priamus Male 1	Asia; Papua New Guinea; New Ireland	Papua New Guinea
14b229e7-39cf-45f1-9ab3-2ee7d729100a_1	14b229e7-39cf-45f1-9ab3-2ee7d729100a	priamus	Male	0	priamus Male 0	Asia; Papua New Guinea; New Ireland	Papua New Guinea
14b7fc21-e560-4175-a734-de9c60cd53e9_0	14b7fc21-e560-4175-a734-de9c60cd53e9	haliphron	Female	0	haliphron Female 0	Asia; Indonesia	Indonesia
14b7fc21-e560-4175-a734-de9c60cd53e9_1	14b7fc21-e560-4175-a734-de9c60cd53e9	haliphron	Female	1	haliphron Female 1	Asia; Indonesia	Indonesia
14c30546-ab28-4843-82cb-9bb7c5596c88_0	14c30546-ab28-4843-82cb-9bb7c5596c88	alexandrae	Female	1	alexandrae Female 1	Asia; Papua New Guinea	Papua New Guinea
14c30546-ab28-4843-82cb-9bb7c5596c88_1	14c30546-ab28-4843-82cb-9bb7c5596c88	alexandrae	Female	0	alexandrae Female 0	Asia; Papua New Guinea	Papua New Guinea
14c61eb4-a49c-4669-b30c-e4e48836bb77_0	14c61eb4-a49c-4669-b30c-e4e48836bb77	dohertyi	Female	0	dohertyi Female 0	Asia; Indonesia	Indonesia
14c61eb4-a49c-4669-b30c-e4e48836bb77_1	14c61eb4-a49c-4669-b30c-e4e48836bb77	dohertyi	Female	1	dohertyi Female 1	Asia; Indonesia	Indonesia
14db34bb-65c8-494d-b63a-de75b400748e_0	14db34bb-65c8-494d-b63a-de75b400748e	haliphron	Male	0	haliphron Male 0	Asia; Indonesia	Indonesia
14db34bb-65c8-494d-b63a-de75b400748e_1	14db34bb-65c8-494d-b63a-de75b400748e	haliphron	Male	1	haliphron Male 1	Asia; Indonesia	Indonesia
14e4f9c2-bc0e-43a7-80dc-af77a4802e1c_0	14e4f9c2-bc0e-43a7-80dc-af77a4802e1c	helena	Male	1	helena Male 1	Asia; Indonesia	Indonesia
14e4f9c2-bc0e-43a7-80dc-af77a4802e1c_1	14e4f9c2-bc0e-43a7-80dc-af77a4802e1c	helena	Male	0	helena Male 0	Asia; Indonesia	Indonesia
14e81ea3-335e-49ea-9b0e-c98458037f50_0	14e81ea3-335e-49ea-9b0e-c98458037f50	brookiana	Male	0	brookiana Male 0	Asia; Myanmar	Myanmar
14e81ea3-335e-49ea-9b0e-c98458037f50_1	14e81ea3-335e-49ea-9b0e-c98458037f50	brookiana	Male	1	brookiana Male 1	Asia; Myanmar	Myanmar
14f3c158-bb1a-486e-b50f-619678e04902_0	14f3c158-bb1a-486e-b50f-619678e04902	priamus	Male	1	priamus Male 1	Asia; Indonesia	Indonesia
14f3c158-bb1a-486e-b50f-619678e04902_1	14f3c158-bb1a-486e-b50f-619678e04902	priamus	Male	0	priamus Male 0	Asia; Indonesia	Indonesia
14f56fd8-bbf4-4a9a-9f22-bbadd0ae1241_0	14f56fd8-bbf4-4a9a-9f22-bbadd0ae1241	priamus	Female	1	priamus Female 1	Australia; Australia	Australia
14f56fd8-bbf4-4a9a-9f22-bbadd0ae1241_1	14f56fd8-bbf4-4a9a-9f22-bbadd0ae1241	priamus	Female	0	priamus Female 0	Australia; Australia	Australia
150f2562-4ea5-421d-b539-cec9873e1332_0	150f2562-4ea5-421d-b539-cec9873e1332	priamus	Male	1	priamus Male 1	Asia; Papua New Guinea	Papua New Guinea
150f2562-4ea5-421d-b539-cec9873e1332_1	150f2562-4ea5-421d-b539-cec9873e1332	priamus	Male	0	priamus Male 0	Asia; Papua New Guinea	Papua New Guinea
1510afb3-594e-42d9-b487-bcd070599ce3_0	1510afb3-594e-42d9-b487-bcd070599ce3	priamus	Male	1	priamus Male 1	Oceania; Solomon Islands	Solomon Islands
1510afb3-594e-42d9-b487-bcd070599ce3_1	1510afb3-594e-42d9-b487-bcd070599ce3	priamus	Male	0	priamus Male 0	Oceania; Solomon Islands	Solomon Islands
151682cc-cc75-4fbe-91b9-ff60db33c864_0	151682cc-cc75-4fbe-91b9-ff60db33c864	priamus	Male	1	priamus Male 1	Asia; Indonesia	Indonesia
151682cc-cc75-4fbe-91b9-ff60db33c864_1	151682cc-cc75-4fbe-91b9-ff60db33c864	priamus	Male	0	priamus Male 0	Asia; Indonesia	Indonesia
151ab125-21cc-45f5-943b-42ea6177a3eb_0	151ab125-21cc-45f5-943b-42ea6177a3eb	helena	Male	1	helena Male 1	Asia; Indonesia	Indonesia
151ab125-21cc-45f5-943b-42ea6177a3eb_1	151ab125-21cc-45f5-943b-42ea6177a3eb	helena	Male	0	helena Male 0	Asia; Indonesia	Indonesia
151b7bdf-ba53-4f45-b3a8-8857ae735b24_0	151b7bdf-ba53-4f45-b3a8-8857ae735b24	brookiana	Male	1	brookiana Male 1	Asia; Malaysia	Malaysia
151b7bdf-ba53-4f45-b3a8-8857ae735b24_1	151b7bdf-ba53-4f45-b3a8-8857ae735b24	brookiana	Male	0	brookiana Male 0	Asia; Malaysia	Malaysia
151e1441-b251-4f3b-a45c-076375300132_0	151e1441-b251-4f3b-a45c-076375300132	haliphron	Male	0	haliphron Male 0	Asia; Indonesia	Indonesia
151e1441-b251-4f3b-a45c-076375300132_1	151e1441-b251-4f3b-a45c-076375300132	haliphron	Male	1	haliphron Male 1	Asia; Indonesia	Indonesia
1520bb38-9caf-403e-a703-4eeb85753bd7_0	1520bb38-9caf-403e-a703-4eeb85753bd7	amphrysus	Male	0	amphrysus Male 0	Asia; Indonesia	Indonesia
1520bb38-9caf-403e-a703-4eeb85753bd7_1	1520bb38-9caf-403e-a703-4eeb85753bd7	amphrysus	Male	1	amphrysus Male 1	Asia; Indonesia	Indonesia
15259ba4-0e8e-49c5-a66e-863d22148429_0	15259ba4-0e8e-49c5-a66e-863d22148429	minos	Male	0	minos Male 0	Asia; India	India
15259ba4-0e8e-49c5-a66e-863d22148429_1	15259ba4-0e8e-49c5-a66e-863d22148429	minos	Male	1	minos Male 1	Asia; India	India
152d224f-457f-48f0-9010-bc1858fe0b70_0	152d224f-457f-48f0-9010-bc1858fe0b70	priamus	Female	1	priamus Female 1	Oceania; Solomon Islands	Solomon Islands
152d224f-457f-48f0-9010-bc1858fe0b70_1	152d224f-457f-48f0-9010-bc1858fe0b70	priamus	Female	0	priamus Female 0	Oceania; Solomon Islands	Solomon Islands
1541e201-441c-45c1-bd7c-c9b6ff05c3c3_0	1541e201-441c-45c1-bd7c-c9b6ff05c3c3	critonides	Female	0	critonides Female 0	Asia; Indonesia	Indonesia
1541e201-441c-45c1-bd7c-c9b6ff05c3c3_1	1541e201-441c-45c1-bd7c-c9b6ff05c3c3	critonides	Female	1	critonides Female 1	Asia; Indonesia	Indonesia
1544d48d-ca18-4a52-b825-f1aee4d51a97_0	1544d48d-ca18-4a52-b825-f1aee4d51a97	victoriae	Male	1	victoriae Male 1	Oceania; Solomon Islands	Solomon Islands
1544d48d-ca18-4a52-b825-f1aee4d51a97_1	1544d48d-ca18-4a52-b825-f1aee4d51a97	victoriae	Male	0	victoriae Male 0	Oceania; Solomon Islands	Solomon Islands
15499194-27c3-4992-8bfb-fd700d8f669d_0	15499194-27c3-4992-8bfb-fd700d8f669d	priamus	Male	1	priamus Male 1	Asia; Papua New Guinea	Papua New Guinea
15499194-27c3-4992-8bfb-fd700d8f669d_1	15499194-27c3-4992-8bfb-fd700d8f669d	priamus	Male	0	priamus Male 0	Asia; Papua New Guinea	Papua New Guinea
1550c254-1729-480a-bb49-25ad73b35487_0	1550c254-1729-480a-bb49-25ad73b35487	priamus	Female	1	priamus Female 1	Asia; Papua New Guinea	Papua New Guinea
1550c254-1729-480a-bb49-25ad73b35487_1	1550c254-1729-480a-bb49-25ad73b35487	priamus	Female	0	priamus Female 0	Asia; Papua New Guinea	Papua New Guinea
15515129-f662-47a6-8272-9741293d33a9_0	15515129-f662-47a6-8272-9741293d33a9	chimaera	Female	1	chimaera Female 1	Asia; Indonesia	Indonesia
15515129-f662-47a6-8272-9741293d33a9_1	15515129-f662-47a6-8272-9741293d33a9	chimaera	Female	0	chimaera Female 0	Asia; Indonesia	Indonesia
155478f7-4a4e-40bf-bed9-eba7fdcb80e7_0	155478f7-4a4e-40bf-bed9-eba7fdcb80e7	helena	Male	1	helena Male 1
155478f7-4a4e-40bf-bed9-eba7fdcb80e7_1	155478f7-4a4e-40bf-bed9-eba7fdcb80e7	helena	Male	0	helena Male 0
15674f55-aefe-4aa9-a04e-a0ef17d05cf9_0	15674f55-aefe-4aa9-a04e-a0ef17d05cf9	priamus	Male	1	priamus Male 1	Australia; Australia; Queensland	Australia
15674f55-aefe-4aa9-a04e-a0ef17d05cf9_1	15674f55-aefe-4aa9-a04e-a0ef17d05cf9	priamus	Male	0	priamus Male 0	Australia; Australia; Queensland	Australia
156e51b4-2efe-4273-a19a-4cc53817599c_0	156e51b4-2efe-4273-a19a-4cc53817599c	helena	Male	1	helena Male 1	Asia; Indonesia	Indonesia
156e51b4-2efe-4273-a19a-4cc53817599c_1	156e51b4-2efe-4273-a19a-4cc53817599c	helena	Male	0	helena Male 0	Asia; Indonesia	Indonesia
157464e0-d4d3-4c59-b579-3da393255a73_0	157464e0-d4d3-4c59-b579-3da393255a73	haliphron	Male	0	haliphron Male 0	Asia; Indonesia	Indonesia
157464e0-d4d3-4c59-b579-3da393255a73_1	157464e0-d4d3-4c59-b579-3da393255a73	haliphron	Male	1	haliphron Male 1	Asia; Indonesia	Indonesia
1577f2ec-8942-4297-9f7d-086658faa9ed_0	1577f2ec-8942-4297-9f7d-086658faa9ed	helena	Male	1	helena Male 1	Asia; Indonesia	Indonesia
1577f2ec-8942-4297-9f7d-086658faa9ed_1	1577f2ec-8942-4297-9f7d-086658faa9ed	helena	Male	0	helena Male 0	Asia; Indonesia	Indonesia
1578bb01-6569-4b4d-87e1-b58972c6b1cd_0	1578bb01-6569-4b4d-87e1-b58972c6b1cd	haliphron	Male	0	haliphron Male 0	Asia; Indonesia	Indonesia
1578bb01-6569-4b4d-87e1-b58972c6b1cd_1	1578bb01-6569-4b4d-87e1-b58972c6b1cd	haliphron	Male	1	haliphron Male 1	Asia; Indonesia	Indonesia
158ccc71-5ff3-4bcb-9240-9f36140aec1a_0	158ccc71-5ff3-4bcb-9240-9f36140aec1a	hypolitus	Female	1	hypolitus Female 1	Asia; Indonesia	Indonesia
158ccc71-5ff3-4bcb-9240-9f36140aec1a_1	158ccc71-5ff3-4bcb-9240-9f36140aec1a	hypolitus	Female	0	hypolitus Female 0	Asia; Indonesia	Indonesia
15925931-5633-417b-a5de-4c9b6bb30af0_0	15925931-5633-417b-a5de-4c9b6bb30af0	haliphron	Female	0	haliphron Female 0	Asia; Indonesia	Indonesia
15925931-5633-417b-a5de-4c9b6bb30af0_1	15925931-5633-417b-a5de-4c9b6bb30af0	haliphron	Female	1	haliphron Female 1	Asia; Indonesia	Indonesia
15927129-6557-4ef1-ab86-32a5687ced94_0	15927129-6557-4ef1-ab86-32a5687ced94	goliath	Female	1	goliath Female 1	Asia; Indonesia	Indonesia
15927129-6557-4ef1-ab86-32a5687ced94_1	15927129-6557-4ef1-ab86-32a5687ced94	goliath	Female	0	goliath Female 0	Asia; Indonesia	Indonesia
15958bd7-8e6c-4cc8-95bf-37ee8f12023b_0	15958bd7-8e6c-4cc8-95bf-37ee8f12023b	tithonus	Female	1	tithonus Female 1	Asia; Indonesia	Indonesia
15958bd7-8e6c-4cc8-95bf-37ee8f12023b_1	15958bd7-8e6c-4cc8-95bf-37ee8f12023b	tithonus	Female	0	tithonus Female 0	Asia; Indonesia	Indonesia
159fe58d-cbeb-4dcf-a847-11c04981a195_0	159fe58d-cbeb-4dcf-a847-11c04981a195	priamus	Female	1	priamus Female 1	Asia; Indonesia	Indonesia
159fe58d-cbeb-4dcf-a847-11c04981a195_1	159fe58d-cbeb-4dcf-a847-11c04981a195	priamus	Female	0	priamus Female 0	Asia; Indonesia	Indonesia
15a6bd8e-94a1-449a-9d55-6f1328c64205_0	15a6bd8e-94a1-449a-9d55-6f1328c64205	amphrysus	Female	0	amphrysus Female 0	Asia; Malaysia	Malaysia
15a6bd8e-94a1-449a-9d55-6f1328c64205_1	15a6bd8e-94a1-449a-9d55-6f1328c64205	amphrysus	Female	1	amphrysus Female 1	Asia; Malaysia	Malaysia
15a73324-3f74-48f9-bb9a-410d94b2f2f7_0	15a73324-3f74-48f9-bb9a-410d94b2f2f7	priamus	Female	1	priamus Female 1	Asia; Indonesia	Indonesia
15a73324-3f74-48f9-bb9a-410d94b2f2f7_1	15a73324-3f74-48f9-bb9a-410d94b2f2f7	priamus	Female	0	priamus Female 0	Asia; Indonesia	Indonesia
15a9298b-0bcf-406d-85f9-c74ce94dd3d8_0	15a9298b-0bcf-406d-85f9-c74ce94dd3d8	helena	Female	1	helena Female 1	Asia; India	India
15a9298b-0bcf-406d-85f9-c74ce94dd3d8_1	15a9298b-0bcf-406d-85f9-c74ce94dd3d8	helena	Female	0	helena Female 0	Asia; India	India
15b2d813-ce2b-4eee-bc33-079c2625137b_0	15b2d813-ce2b-4eee-bc33-079c2625137b	haliphron	Female	0	haliphron Female 0	Asia; Indonesia	Indonesia
15b2d813-ce2b-4eee-bc33-079c2625137b_1	15b2d813-ce2b-4eee-bc33-079c2625137b	haliphron	Female	1	haliphron Female 1	Asia; Indonesia	Indonesia
15baa47e-b06b-4a70-a362-de014452d639_0	15baa47e-b06b-4a70-a362-de014452d639	minos	Male	0	minos Male 0	Asia; Myanmar	Myanmar
15baa47e-b06b-4a70-a362-de014452d639_1	15baa47e-b06b-4a70-a362-de014452d639	minos	Male	1	minos Male 1	Asia; Myanmar	Myanmar
15cf0bcc-ce23-40a4-8b77-a6682fd9f647_0	15cf0bcc-ce23-40a4-8b77-a6682fd9f647	helena	Male	1	helena Male 1	Asia; Indonesia	Indonesia
15cf0bcc-ce23-40a4-8b77-a6682fd9f647_1	15cf0bcc-ce23-40a4-8b77-a6682fd9f647	helena	Male	0	helena Male 0	Asia; Indonesia	Indonesia
15d56738-45c8-4414-b928-304231bb7f71_0	15d56738-45c8-4414-b928-304231bb7f71	brookiana	Male	1	brookiana Male 1	Asia; Malaysia	Malaysia
15d56738-45c8-4414-b928-304231bb7f71_1	15d56738-45c8-4414-b928-304231bb7f71	brookiana	Male	0	brookiana Male 0	Asia; Malaysia	Malaysia
15e2ef64-ce9c-473c-a259-c6657acfa6f6_0	15e2ef64-ce9c-473c-a259-c6657acfa6f6	tithonus	Female	1	tithonus Female 1	Asia; Indonesia	Indonesia
15e2ef64-ce9c-473c-a259-c6657acfa6f6_1	15e2ef64-ce9c-473c-a259-c6657acfa6f6	tithonus	Female	0	tithonus Female 0	Asia; Indonesia	Indonesia
15e5edd5-bac3-4a4c-84b9-77a426906361_0	15e5edd5-bac3-4a4c-84b9-77a426906361	helena	Female	1	helena Female 1	Asia; Indonesia	Indonesia
15e5edd5-bac3-4a4c-84b9-77a426906361_1	15e5edd5-bac3-4a4c-84b9-77a426906361	helena	Female	0	helena Female 0	Asia; Indonesia	Indonesia
15ea5a41-cbb8-4944-9570-5018b7550a51_0	15ea5a41-cbb8-4944-9570-5018b7550a51	oblongomaculatus	Female	1	oblongomaculatus Female 1	Asia; Papua New Guinea	Papua New Guinea
15ea5a41-cbb8-4944-9570-5018b7550a51_1	15ea5a41-cbb8-4944-9570-5018b7550a51	oblongomaculatus	Female	0	oblongomaculatus Female 0	Asia; Papua New Guinea	Papua New Guinea
15eb6df6-3ff2-43c7-8878-2cad53527185_0	15eb6df6-3ff2-43c7-8878-2cad53527185	criton	Male	0	criton Male 0	Asia; Indonesia	Indonesia
15eb6df6-3ff2-43c7-8878-2cad53527185_1	15eb6df6-3ff2-43c7-8878-2cad53527185	criton	Male	1	criton Male 1	Asia; Indonesia	Indonesia
15f4ff1b-ae86-48cd-b570-43ae7c6ba413_0	15f4ff1b-ae86-48cd-b570-43ae7c6ba413	amphrysus	Female	0	amphrysus Female 0	Asia; Indonesia	Indonesia
15f4ff1b-ae86-48cd-b570-43ae7c6ba413_1	15f4ff1b-ae86-48cd-b570-43ae7c6ba413	amphrysus	Female	1	amphrysus Female 1	Asia; Indonesia	Indonesia
15f70caa-9be6-43ec-b64b-138007550cdd_0	15f70caa-9be6-43ec-b64b-138007550cdd	haliphron	Male	0	haliphron Male 0	Asia; Indonesia	Indonesia
15f70caa-9be6-43ec-b64b-138007550cdd_1	15f70caa-9be6-43ec-b64b-138007550cdd	haliphron	Male	1	haliphron Male 1	Asia; Indonesia	Indonesia
160bb05f-229a-45ff-9e11-394bb0754438_0	160bb05f-229a-45ff-9e11-394bb0754438	aeacus	Female	1	aeacus Female 1	Asia; Thailand	Thailand
160bb05f-229a-45ff-9e11-394bb0754438_1	160bb05f-229a-45ff-9e11-394bb0754438	aeacus	Female	0	aeacus Female 0	Asia; Thailand	Thailand
1611cc99-1aec-4228-9bbd-90db20d80b9c_0	1611cc99-1aec-4228-9bbd-90db20d80b9c	amphrysus	Female	0	amphrysus Female 0	Asia; Indonesia	Indonesia
1611cc99-1aec-4228-9bbd-90db20d80b9c_1	1611cc99-1aec-4228-9bbd-90db20d80b9c	amphrysus	Female	1	amphrysus Female 1	Asia; Indonesia	Indonesia
1614b6f6-3384-42eb-977d-da7591b0885c_0	1614b6f6-3384-42eb-977d-da7591b0885c	priamus	Male	1	priamus Male 1	Australia; Australia; Queensland	Australia
1614b6f6-3384-42eb-977d-da7591b0885c_1	1614b6f6-3384-42eb-977d-da7591b0885c	priamus	Male	0	priamus Male 0	Australia; Australia; Queensland	Australia
161f225c-52f2-4675-9c64-f75a99c1bf74_0	161f225c-52f2-4675-9c64-f75a99c1bf74	alexandrae	Male	1	alexandrae Male 1	Asia; Papua New Guinea	Papua New Guinea
161f225c-52f2-4675-9c64-f75a99c1bf74_1	161f225c-52f2-4675-9c64-f75a99c1bf74	alexandrae	Male	0	alexandrae Male 0	Asia; Papua New Guinea	Papua New Guinea
16208bad-87df-4a56-9c06-2aee01264e32_0	16208bad-87df-4a56-9c06-2aee01264e32	aeacus	Female	0	aeacus Female 0	Asia; Thailand	Thailand
16208bad-87df-4a56-9c06-2aee01264e32_1	16208bad-87df-4a56-9c06-2aee01264e32	aeacus	Female	1	aeacus Female 1	Asia; Thailand	Thailand
162dbb7e-1b70-4335-8510-947ed2d30082_0	162dbb7e-1b70-4335-8510-947ed2d30082	criton	Male	0	criton Male 0	Asia; Indonesia	Indonesia
162dbb7e-1b70-4335-8510-947ed2d30082_1	162dbb7e-1b70-4335-8510-947ed2d30082	criton	Male	1	criton Male 1	Asia; Indonesia	Indonesia
1635899e-d458-40d8-8198-44fed580cf30_0	1635899e-d458-40d8-8198-44fed580cf30	helena	Male	1	helena Male 1	Asia; China	China
1635899e-d458-40d8-8198-44fed580cf30_1	1635899e-d458-40d8-8198-44fed580cf30	helena	Male	0	helena Male 0	Asia; China	China
1647deec-bf79-4cce-918d-632645956e58_0	1647deec-bf79-4cce-918d-632645956e58	helena	Male	1	helena Male 1	Asia; India	India
1647deec-bf79-4cce-918d-632645956e58_1	1647deec-bf79-4cce-918d-632645956e58	helena	Male	0	helena Male 0	Asia; India	India
1648dcf4-8019-407b-87f3-2622332c1320_0	1648dcf4-8019-407b-87f3-2622332c1320	priamus	Male	1	priamus Male 1	Asia; Indonesia	Indonesia
1648dcf4-8019-407b-87f3-2622332c1320_1	1648dcf4-8019-407b-87f3-2622332c1320	priamus	Male	0	priamus Male 0	Asia; Indonesia	Indonesia
164a4b91-efa5-4414-b137-ff610cd6c941_0	164a4b91-efa5-4414-b137-ff610cd6c941	croesus	Female	1	croesus Female 1	Asia; Indonesia	Indonesia
164a4b91-efa5-4414-b137-ff610cd6c941_1	164a4b91-efa5-4414-b137-ff610cd6c941	croesus	Female	0	croesus Female 0	Asia; Indonesia	Indonesia
1651d810-788d-4632-b736-206479f1126b_0	1651d810-788d-4632-b736-206479f1126b	paradisea	Male	1	paradisea Male 1	Asia; Indonesia	Indonesia
1651d810-788d-4632-b736-206479f1126b_1	1651d810-788d-4632-b736-206479f1126b	paradisea	Male	0	paradisea Male 0	Asia; Indonesia	Indonesia
16529756-5058-4c2a-88b0-41be24958ccc_0	16529756-5058-4c2a-88b0-41be24958ccc	brookiana	Male	0	brookiana Male 0	Asia; Malaysia	Malaysia
16529756-5058-4c2a-88b0-41be24958ccc_1	16529756-5058-4c2a-88b0-41be24958ccc	brookiana	Male	1	brookiana Male 1	Asia; Malaysia	Malaysia
165fa50f-807d-4ce7-9b2b-f763acadcdae_0	165fa50f-807d-4ce7-9b2b-f763acadcdae	aeacus	Male	1	aeacus Male 1	Asia; Malaysia	Malaysia
165fa50f-807d-4ce7-9b2b-f763acadcdae_1	165fa50f-807d-4ce7-9b2b-f763acadcdae	aeacus	Male	0	aeacus Male 0	Asia; Malaysia	Malaysia
1663f132-ea36-4e69-ad56-8dd0e20f938f_0	1663f132-ea36-4e69-ad56-8dd0e20f938f	priamus	Female	1	priamus Female 1	Australia; Australia	Australia
1663f132-ea36-4e69-ad56-8dd0e20f938f_1	1663f132-ea36-4e69-ad56-8dd0e20f938f	priamus	Female	0	priamus Female 0	Australia; Australia	Australia
166838d3-f7e3-4660-9e2c-31156402bc98_0	166838d3-f7e3-4660-9e2c-31156402bc98	minos	Female	0	minos Female 0	Asia; India	India
166838d3-f7e3-4660-9e2c-31156402bc98_1	166838d3-f7e3-4660-9e2c-31156402bc98	minos	Female	1	minos Female 1	Asia; India	India
16685a91-d0c5-4f68-a2cd-529b060b2ccc_0	16685a91-d0c5-4f68-a2cd-529b060b2ccc	brookiana	Male	0	brookiana Male 0	Asia; Malaysia	Malaysia
16685a91-d0c5-4f68-a2cd-529b060b2ccc_1	16685a91-d0c5-4f68-a2cd-529b060b2ccc	brookiana	Male	1	brookiana Male 1	Asia; Malaysia	Malaysia
166d66ac-eaee-439f-8f96-8f06359cf05d_0	166d66ac-eaee-439f-8f96-8f06359cf05d	helena	Female	1	helena Female 1	Asia; Bhutan	Bhutan
166d66ac-eaee-439f-8f96-8f06359cf05d_1	166d66ac-eaee-439f-8f96-8f06359cf05d	helena	Female	0	helena Female 0	Asia; Bhutan	Bhutan
16802b99-d00d-4c30-b580-6a7d2d6bd2a3_0	16802b99-d00d-4c30-b580-6a7d2d6bd2a3	priamus	Male	1	priamus Male 1	Oceania; Solomon Islands	Solomon Islands
16802b99-d00d-4c30-b580-6a7d2d6bd2a3_1	16802b99-d00d-4c30-b580-6a7d2d6bd2a3	priamus	Male	0	priamus Male 0	Oceania; Solomon Islands	Solomon Islands
1686e2ad-d793-4f06-87e0-b25d344f8d0c_0	1686e2ad-d793-4f06-87e0-b25d344f8d0c	rhadamanthus	Female	0	rhadamanthus Female 0	Asia; Philippines	Philippines
1686e2ad-d793-4f06-87e0-b25d344f8d0c_1	1686e2ad-d793-4f06-87e0-b25d344f8d0c	rhadamanthus	Female	1	rhadamanthus Female 1	Asia; Philippines	Philippines
168ea01a-9d80-448a-ac09-6b6d7231db2a_0	168ea01a-9d80-448a-ac09-6b6d7231db2a	priamus	Female	1	priamus Female 1
168ea01a-9d80-448a-ac09-6b6d7231db2a_1	168ea01a-9d80-448a-ac09-6b6d7231db2a	priamus	Female	0	priamus Female 0
169d5d89-c18e-4857-ba11-457d476068c4_0	169d5d89-c18e-4857-ba11-457d476068c4	priamus	Male	1	priamus Male 1
169d5d89-c18e-4857-ba11-457d476068c4_1	169d5d89-c18e-4857-ba11-457d476068c4	priamus	Male	0	priamus Male 0
16a2394b-5c5e-4ca6-9083-1af0ae07694b_0	16a2394b-5c5e-4ca6-9083-1af0ae07694b	brookiana	Female	1	brookiana Female 1	Asia
16a2394b-5c5e-4ca6-9083-1af0ae07694b_1	16a2394b-5c5e-4ca6-9083-1af0ae07694b	brookiana	Female	0	brookiana Female 0	Asia
16a74998-9b96-4f90-91cd-39a0b2814e33_0	16a74998-9b96-4f90-91cd-39a0b2814e33	helena	Female	1	helena Female 1	Asia; Indonesia	Indonesia
16a74998-9b96-4f90-91cd-39a0b2814e33_1	16a74998-9b96-4f90-91cd-39a0b2814e33	helena	Female	0	helena Female 0	Asia; Indonesia	Indonesia
16b46f8c-4f20-476f-8fe8-937198d78798_0	16b46f8c-4f20-476f-8fe8-937198d78798	priamus	Female	1	priamus Female 1	Asia; Indonesia	Indonesia
16b46f8c-4f20-476f-8fe8-937198d78798_1	16b46f8c-4f20-476f-8fe8-937198d78798	priamus	Female	0	priamus Female 0	Asia; Indonesia	Indonesia
16b6da22-9bce-42e3-a824-34bd453b5f00_0	16b6da22-9bce-42e3-a824-34bd453b5f00	criton	Female	0	criton Female 0	Asia; Indonesia	Indonesia
16b6da22-9bce-42e3-a824-34bd453b5f00_1	16b6da22-9bce-42e3-a824-34bd453b5f00	criton	Female	1	criton Female 1	Asia; Indonesia	Indonesia
16c8b071-5e30-49cb-9957-0d9b7791ee2b_0	16c8b071-5e30-49cb-9957-0d9b7791ee2b	priamus	Female	1	priamus Female 1	Oceania; Solomon Islands; Guadalcanal	Solomon Islands
16c8b071-5e30-49cb-9957-0d9b7791ee2b_1	16c8b071-5e30-49cb-9957-0d9b7791ee2b	priamus	Female	0	priamus Female 0	Oceania; Solomon Islands; Guadalcanal	Solomon Islands
16dd0a5e-368a-41e6-9ff2-13d6fe08f392_0	16dd0a5e-368a-41e6-9ff2-13d6fe08f392	brookiana	Male	0	brookiana Male 0	Asia; Malaysia	Malaysia
16dd0a5e-368a-41e6-9ff2-13d6fe08f392_1	16dd0a5e-368a-41e6-9ff2-13d6fe08f392	brookiana	Male	1	brookiana Male 1	Asia; Malaysia	Malaysia
16e03bc9-cd74-4841-9226-0990b09a7625_0	16e03bc9-cd74-4841-9226-0990b09a7625	priamus	Female	1	priamus Female 1	North America; United States; North Carolina; New Hanover	United States
16e03bc9-cd74-4841-9226-0990b09a7625_1	16e03bc9-cd74-4841-9226-0990b09a7625	priamus	Female	0	priamus Female 0	North America; United States; North Carolina; New Hanover	United States
16e97e6b-b4d3-479f-9bad-28186b901459_0	16e97e6b-b4d3-479f-9bad-28186b901459	darsius	Male	1	darsius Male 1	Asia; Sri Lanka	Sri Lanka
16e97e6b-b4d3-479f-9bad-28186b901459_1	16e97e6b-b4d3-479f-9bad-28186b901459	darsius	Male	0	darsius Male 0	Asia; Sri Lanka	Sri Lanka
16f6c397-c17d-479d-9f32-7cfaed02d90a_0	16f6c397-c17d-479d-9f32-7cfaed02d90a	victoriae	Female	1	victoriae Female 1	Oceania; Solomon Islands	Solomon Islands
16f6c397-c17d-479d-9f32-7cfaed02d90a_1	16f6c397-c17d-479d-9f32-7cfaed02d90a	victoriae	Female	0	victoriae Female 0	Oceania; Solomon Islands	Solomon Islands
16f7e7fe-72f6-422d-9ba5-fb19755a0fba_0	16f7e7fe-72f6-422d-9ba5-fb19755a0fba	minos	Female	0	minos Female 0	Asia; India	India
16f7e7fe-72f6-422d-9ba5-fb19755a0fba_1	16f7e7fe-72f6-422d-9ba5-fb19755a0fba	minos	Female	1	minos Female 1	Asia; India	India
16fd0c31-809e-4697-92f3-2d355ccc67f2_0	16fd0c31-809e-4697-92f3-2d355ccc67f2	helena	Male	1	helena Male 1	Asia; Indonesia	Indonesia
16fd0c31-809e-4697-92f3-2d355ccc67f2_1	16fd0c31-809e-4697-92f3-2d355ccc67f2	helena	Male	0	helena Male 0	Asia; Indonesia	Indonesia
1704771a-b0b2-4c7a-a95b-c371e4027e06_0	1704771a-b0b2-4c7a-a95b-c371e4027e06	helena	Female	1	helena Female 1	Asia; Indonesia	Indonesia
1704771a-b0b2-4c7a-a95b-c371e4027e06_1	1704771a-b0b2-4c7a-a95b-c371e4027e06	helena	Female	0	helena Female 0	Asia; Indonesia	Indonesia
170d30bc-3de2-4f61-8306-9a6618b52beb_0	170d30bc-3de2-4f61-8306-9a6618b52beb	helena	Female	1	helena Female 1	Asia; India	India
170d30bc-3de2-4f61-8306-9a6618b52beb_1	170d30bc-3de2-4f61-8306-9a6618b52beb	helena	Female	0	helena Female 0	Asia; India	India
171263e8-d90d-4bbf-b797-dff13e6e4ff0_0	171263e8-d90d-4bbf-b797-dff13e6e4ff0	cuneifera	Female	0	cuneifera Female 0	Asia; Indonesia	Indonesia
171263e8-d90d-4bbf-b797-dff13e6e4ff0_1	171263e8-d90d-4bbf-b797-dff13e6e4ff0	cuneifera	Female	1	cuneifera Female 1	Asia; Indonesia	Indonesia
1713c439-1d51-4840-b8be-cc0a6fab2fc6_0	1713c439-1d51-4840-b8be-cc0a6fab2fc6	priamus	Female	1	priamus Female 1	Asia; Indonesia	Indonesia
1713c439-1d51-4840-b8be-cc0a6fab2fc6_1	1713c439-1d51-4840-b8be-cc0a6fab2fc6	priamus	Female	0	priamus Female 0	Asia; Indonesia	Indonesia
1719f26b-becc-46d0-b04a-ca30044ec306_0	1719f26b-becc-46d0-b04a-ca30044ec306	croesus	Female	1	croesus Female 1	Asia; Indonesia	Indonesia
1719f26b-becc-46d0-b04a-ca30044ec306_1	1719f26b-becc-46d0-b04a-ca30044ec306	croesus	Female	0	croesus Female 0	Asia; Indonesia	Indonesia
171a7402-da53-47ff-bc52-821e6df3ac9b_0	171a7402-da53-47ff-bc52-821e6df3ac9b	priamus	Male	1	priamus Male 1
171a7402-da53-47ff-bc52-821e6df3ac9b_1	171a7402-da53-47ff-bc52-821e6df3ac9b	priamus	Male	0	priamus Male 0
172826ce-5a5c-41bd-a6ba-557fbf8e26a7_0	172826ce-5a5c-41bd-a6ba-557fbf8e26a7	priamus	Female	1	priamus Female 1	Asia; Indonesia	Indonesia
172826ce-5a5c-41bd-a6ba-557fbf8e26a7_1	172826ce-5a5c-41bd-a6ba-557fbf8e26a7	priamus	Female	0	priamus Female 0	Asia; Indonesia	Indonesia
172b9f73-0d54-4ac5-997d-2da828efd9a9_0	172b9f73-0d54-4ac5-997d-2da828efd9a9	amphrysus	Male	0	amphrysus Male 0	Asia; Indonesia	Indonesia
172b9f73-0d54-4ac5-997d-2da828efd9a9_1	172b9f73-0d54-4ac5-997d-2da828efd9a9	amphrysus	Male	1	amphrysus Male 1	Asia; Indonesia	Indonesia
172d2ece-a207-4146-b6ca-9ad7bcfa4e8f_0	172d2ece-a207-4146-b6ca-9ad7bcfa4e8f	haliphron	Male	0	haliphron Male 0	Asia; Indonesia	Indonesia
172d2ece-a207-4146-b6ca-9ad7bcfa4e8f_1	172d2ece-a207-4146-b6ca-9ad7bcfa4e8f	haliphron	Male	1	haliphron Male 1	Asia; Indonesia	Indonesia
1732070e-f5ea-4fa3-a9b2-2316b9734f7f_0	1732070e-f5ea-4fa3-a9b2-2316b9734f7f	helena	Female	1	helena Female 1	Asia; Indonesia	Indonesia
1732070e-f5ea-4fa3-a9b2-2316b9734f7f_1	1732070e-f5ea-4fa3-a9b2-2316b9734f7f	helena	Female	0	helena Female 0	Asia; Indonesia	Indonesia
173806f7-2684-4d06-bb53-904bbd1a1f8a_0	173806f7-2684-4d06-bb53-904bbd1a1f8a	priamus	Female	1	priamus Female 1	Asia; Indonesia	Indonesia
173806f7-2684-4d06-bb53-904bbd1a1f8a_1	173806f7-2684-4d06-bb53-904bbd1a1f8a	priamus	Female	0	priamus Female 0	Asia; Indonesia	Indonesia
1738b7ca-6a65-4024-bbf0-cb756b9c7a6a_0	1738b7ca-6a65-4024-bbf0-cb756b9c7a6a	oblongomaculatus	Male	1	oblongomaculatus Male 1	Asia; Papua New Guinea	Papua New Guinea
1738b7ca-6a65-4024-bbf0-cb756b9c7a6a_1	1738b7ca-6a65-4024-bbf0-cb756b9c7a6a	oblongomaculatus	Male	0	oblongomaculatus Male 0	Asia; Papua New Guinea	Papua New Guinea
173d34fc-f17f-48ca-9bdd-7137de4d3c81_0	173d34fc-f17f-48ca-9bdd-7137de4d3c81	priamus	Male	1	priamus Male 1	Asia; Indonesia	Indonesia
173d34fc-f17f-48ca-9bdd-7137de4d3c81_1	173d34fc-f17f-48ca-9bdd-7137de4d3c81	priamus	Male	0	priamus Male 0	Asia; Indonesia	Indonesia
17466465-1eeb-4eb9-bc9c-04bbc1a5a71d_0	17466465-1eeb-4eb9-bc9c-04bbc1a5a71d	oblongomaculatus	Female	1	oblongomaculatus Female 1	Asia; Indonesia	Indonesia
17466465-1eeb-4eb9-bc9c-04bbc1a5a71d_1	17466465-1eeb-4eb9-bc9c-04bbc1a5a71d	oblongomaculatus	Female	0	oblongomaculatus Female 0	Asia; Indonesia	Indonesia
1751a032-9231-4624-9172-067ae9cc689b_0	1751a032-9231-4624-9172-067ae9cc689b	priamus	Female	1	priamus Female 1	Asia; Papua New Guinea; New Ireland	Papua New Guinea
1751a032-9231-4624-9172-067ae9cc689b_1	1751a032-9231-4624-9172-067ae9cc689b	priamus	Female	0	priamus Female 0	Asia; Papua New Guinea; New Ireland	Papua New Guinea
1758f3f0-5ff4-4386-9783-97be20f3b575_0	1758f3f0-5ff4-4386-9783-97be20f3b575	priamus	Female	1	priamus Female 1	Australia; Australia; New South Wales	Australia
1758f3f0-5ff4-4386-9783-97be20f3b575_1	1758f3f0-5ff4-4386-9783-97be20f3b575	priamus	Female	0	priamus Female 0	Australia; Australia; New South Wales	Australia
1761d3f3-ad08-4aeb-ae94-d3f7e7e00583_0	1761d3f3-ad08-4aeb-ae94-d3f7e7e00583	hypolitus	Female	1	hypolitus Female 1	Asia; Indonesia	Indonesia
1761d3f3-ad08-4aeb-ae94-d3f7e7e00583_1	1761d3f3-ad08-4aeb-ae94-d3f7e7e00583	hypolitus	Female	0	hypolitus Female 0	Asia; Indonesia	Indonesia
17639f81-c4fb-4af5-8c1d-3244d2b5f2d5_0	17639f81-c4fb-4af5-8c1d-3244d2b5f2d5	priamus	Female	1	priamus Female 1	Asia; Indonesia	Indonesia
17639f81-c4fb-4af5-8c1d-3244d2b5f2d5_1	17639f81-c4fb-4af5-8c1d-3244d2b5f2d5	priamus	Female	0	priamus Female 0	Asia; Indonesia	Indonesia
176ab991-37cc-43e5-a411-40cc7cde9321_0	176ab991-37cc-43e5-a411-40cc7cde9321	priamus	Female	1	priamus Female 1	Oceania; Solomon Islands	Solomon Islands
176ab991-37cc-43e5-a411-40cc7cde9321_1	176ab991-37cc-43e5-a411-40cc7cde9321	priamus	Female	0	priamus Female 0	Oceania; Solomon Islands	Solomon Islands
17770adf-178e-45b2-84b3-8965dabcc48b_0	17770adf-178e-45b2-84b3-8965dabcc48b	oblongomaculatus	Male	1	oblongomaculatus Male 1	Asia; Papua New Guinea	Papua New Guinea
17770adf-178e-45b2-84b3-8965dabcc48b_1	17770adf-178e-45b2-84b3-8965dabcc48b	oblongomaculatus	Male	0	oblongomaculatus Male 0	Asia; Papua New Guinea	Papua New Guinea
1793991c-0663-405e-b8f3-c2a5b6d0b84c_0	1793991c-0663-405e-b8f3-c2a5b6d0b84c	priamus	Female	1	priamus Female 1	Asia; Indonesia	Indonesia
1793991c-0663-405e-b8f3-c2a5b6d0b84c_1	1793991c-0663-405e-b8f3-c2a5b6d0b84c	priamus	Female	0	priamus Female 0	Asia; Indonesia	Indonesia
1798fbf0-5059-4813-86d5-f4c21ef0c131_0	1798fbf0-5059-4813-86d5-f4c21ef0c131	helena	Female	1	helena Female 1	Asia; Indonesia	Indonesia
1798fbf0-5059-4813-86d5-f4c21ef0c131_1	1798fbf0-5059-4813-86d5-f4c21ef0c131	helena	Female	0	helena Female 0	Asia; Indonesia	Indonesia
17a38e7c-4b9a-4029-97a4-62079373fca0_0	17a38e7c-4b9a-4029-97a4-62079373fca0	priamus	Female	1	priamus Female 1	Asia; Indonesia	Indonesia
17a38e7c-4b9a-4029-97a4-62079373fca0_1	17a38e7c-4b9a-4029-97a4-62079373fca0	priamus	Female	0	priamus Female 0	Asia; Indonesia	Indonesia
17a8050f-af9e-4fba-91cf-0bdac492947d_0	17a8050f-af9e-4fba-91cf-0bdac492947d	priamus	Male	1	priamus Male 1	Australia; Australia	Australia
17a8050f-af9e-4fba-91cf-0bdac492947d_1	17a8050f-af9e-4fba-91cf-0bdac492947d	priamus	Male	0	priamus Male 0	Australia; Australia	Australia
17bdc88a-4e1a-4e87-aec5-7c6fb2cbbeb4_0	17bdc88a-4e1a-4e87-aec5-7c6fb2cbbeb4	priamus	Female	1	priamus Female 1	Asia; Papua New Guinea	Papua New Guinea
17bdc88a-4e1a-4e87-aec5-7c6fb2cbbeb4_1	17bdc88a-4e1a-4e87-aec5-7c6fb2cbbeb4	priamus	Female	0	priamus Female 0	Asia; Papua New Guinea	Papua New Guinea
17c2a971-5aa8-4e78-96b0-5501d9b580bf_0	17c2a971-5aa8-4e78-96b0-5501d9b580bf	andromache	Male	0	andromache Male 0	Asia; Malaysia	Malaysia
17c2a971-5aa8-4e78-96b0-5501d9b580bf_1	17c2a971-5aa8-4e78-96b0-5501d9b580bf	andromache	Male	1	andromache Male 1	Asia; Malaysia	Malaysia
17d50eff-bc5a-4720-8593-0c120636a05e_0	17d50eff-bc5a-4720-8593-0c120636a05e	helena	Female	1	helena Female 1	Asia; Indonesia	Indonesia
17d50eff-bc5a-4720-8593-0c120636a05e_1	17d50eff-bc5a-4720-8593-0c120636a05e	helena	Female	0	helena Female 0	Asia; Indonesia	Indonesia
17d54f99-3549-44ed-a07d-ce2f66bbdd0a_0	17d54f99-3549-44ed-a07d-ce2f66bbdd0a	aeacus	Female	0	aeacus Female 0	Asia; Thailand	Thailand
17d54f99-3549-44ed-a07d-ce2f66bbdd0a_1	17d54f99-3549-44ed-a07d-ce2f66bbdd0a	aeacus	Female	1	aeacus Female 1	Asia; Thailand	Thailand
17d7d5c1-e865-45e2-af3a-7802042ad7a2_0	17d7d5c1-e865-45e2-af3a-7802042ad7a2	oblongomaculatus	Male	1	oblongomaculatus Male 1	Asia; Indonesia	Indonesia
17d7d5c1-e865-45e2-af3a-7802042ad7a2_1	17d7d5c1-e865-45e2-af3a-7802042ad7a2	oblongomaculatus	Male	0	oblongomaculatus Male 0	Asia; Indonesia	Indonesia
17e65910-7a28-4dc2-ab5a-e6c8f944d9ae_0	17e65910-7a28-4dc2-ab5a-e6c8f944d9ae	priamus	Male	1	priamus Male 1	Asia; Indonesia	Indonesia
17e65910-7a28-4dc2-ab5a-e6c8f944d9ae_1	17e65910-7a28-4dc2-ab5a-e6c8f944d9ae	priamus	Male	0	priamus Male 0	Asia; Indonesia	Indonesia
17ee5f70-fd58-4367-abad-fdaf95e9cceb_0	17ee5f70-fd58-4367-abad-fdaf95e9cceb	helena	Male	1	helena Male 1	Asia; Indonesia	Indonesia
17ee5f70-fd58-4367-abad-fdaf95e9cceb_1	17ee5f70-fd58-4367-abad-fdaf95e9cceb	helena	Male	0	helena Male 0	Asia; Indonesia	Indonesia
17fa28d5-83fb-4ee7-9577-48ebecb99abd_0	17fa28d5-83fb-4ee7-9577-48ebecb99abd	helena	Male	1	helena Male 1	Asia; Indonesia	Indonesia
17fa28d5-83fb-4ee7-9577-48ebecb99abd_1	17fa28d5-83fb-4ee7-9577-48ebecb99abd	helena	Male	0	helena Male 0	Asia; Indonesia	Indonesia
18043b4e-7ca6-44ec-81c2-e6db3fab9f4c_0	18043b4e-7ca6-44ec-81c2-e6db3fab9f4c	helena	Male	0	helena Male 0	Asia; Malaysia	Malaysia
18043b4e-7ca6-44ec-81c2-e6db3fab9f4c_1	18043b4e-7ca6-44ec-81c2-e6db3fab9f4c	helena	Male	1	helena Male 1	Asia; Malaysia	Malaysia
18277bb8-5282-421e-8562-3123de7a5951_0	18277bb8-5282-421e-8562-3123de7a5951	helena	Female	1	helena Female 1	Asia; Indonesia	Indonesia
18277bb8-5282-421e-8562-3123de7a5951_1	18277bb8-5282-421e-8562-3123de7a5951	helena	Female	0	helena Female 0	Asia; Indonesia	Indonesia
1828625d-d274-4efe-ad77-d42370279717_0	1828625d-d274-4efe-ad77-d42370279717	priamus	Female	1	priamus Female 1	Oceania; Solomon Islands	Solomon Islands
1828625d-d274-4efe-ad77-d42370279717_1	1828625d-d274-4efe-ad77-d42370279717	priamus	Female	0	priamus Female 0	Oceania; Solomon Islands	Solomon Islands
182f3c4f-13f4-4d21-896b-9f45398570c2_0	182f3c4f-13f4-4d21-896b-9f45398570c2	rhadamanthus	Female	0	rhadamanthus Female 0	Asia; Philippines	Philippines
182f3c4f-13f4-4d21-896b-9f45398570c2_1	182f3c4f-13f4-4d21-896b-9f45398570c2	rhadamanthus	Female	1	rhadamanthus Female 1	Asia; Philippines	Philippines
18417311-a537-48c7-8e70-fce266f3c954_0	18417311-a537-48c7-8e70-fce266f3c954	oblongomaculatus	Male	1	oblongomaculatus Male 1	Asia; Papua New Guinea	Papua New Guinea
18417311-a537-48c7-8e70-fce266f3c954_1	18417311-a537-48c7-8e70-fce266f3c954	oblongomaculatus	Male	0	oblongomaculatus Male 0	Asia; Papua New Guinea	Papua New Guinea
184357bb-3028-4f28-ae25-f66002cd4da4_0	184357bb-3028-4f28-ae25-f66002cd4da4	brookiana	Male	0	brookiana Male 0
184357bb-3028-4f28-ae25-f66002cd4da4_1	184357bb-3028-4f28-ae25-f66002cd4da4	brookiana	Male	1	brookiana Male 1
18437447-5f25-4b6a-8e3d-70338d9676c8_0	18437447-5f25-4b6a-8e3d-70338d9676c8	haliphron	Female	0	haliphron Female 0	Asia; Indonesia	Indonesia
18437447-5f25-4b6a-8e3d-70338d9676c8_1	18437447-5f25-4b6a-8e3d-70338d9676c8	haliphron	Female	1	haliphron Female 1	Asia; Indonesia	Indonesia
18452ffa-a532-42f8-893d-1b43fb1b313d_0	18452ffa-a532-42f8-893d-1b43fb1b313d	priamus	Female	1	priamus Female 1	Asia; Indonesia	Indonesia
18452ffa-a532-42f8-893d-1b43fb1b313d_1	18452ffa-a532-42f8-893d-1b43fb1b313d	priamus	Female	0	priamus Female 0	Asia; Indonesia	Indonesia
18460214-1354-4ad3-8caa-81a6309570e0_0	18460214-1354-4ad3-8caa-81a6309570e0	helena	Female	1	helena Female 1	Asia; Indonesia	Indonesia
18460214-1354-4ad3-8caa-81a6309570e0_1	18460214-1354-4ad3-8caa-81a6309570e0	helena	Female	0	helena Female 0	Asia; Indonesia	Indonesia
185ca72f-1a13-4162-91b8-03eb43d736f5_0	185ca72f-1a13-4162-91b8-03eb43d736f5	priamus	Male	1	priamus Male 1	Asia; Papua New Guinea	Papua New Guinea
185ca72f-1a13-4162-91b8-03eb43d736f5_1	185ca72f-1a13-4162-91b8-03eb43d736f5	priamus	Male	0	priamus Male 0	Asia; Papua New Guinea	Papua New Guinea
185d6293-8a05-4d1e-a581-29b8099131a3_0	185d6293-8a05-4d1e-a581-29b8099131a3	criton	Female	0	criton Female 0	Asia; Indonesia	Indonesia
185d6293-8a05-4d1e-a581-29b8099131a3_1	185d6293-8a05-4d1e-a581-29b8099131a3	criton	Female	1	criton Female 1	Asia; Indonesia	Indonesia
1860983c-75af-4ca5-bf4e-3279134c9b84_0	1860983c-75af-4ca5-bf4e-3279134c9b84	helena	Female	1	helena Female 1	Asia; Malaysia	Malaysia
1860983c-75af-4ca5-bf4e-3279134c9b84_1	1860983c-75af-4ca5-bf4e-3279134c9b84	helena	Female	0	helena Female 0	Asia; Malaysia	Malaysia
187243fc-2bc0-4365-ad2b-daee8b867692_0	187243fc-2bc0-4365-ad2b-daee8b867692	priamus	Female	1	priamus Female 1	Asia; Papua New Guinea	Papua New Guinea
187243fc-2bc0-4365-ad2b-daee8b867692_1	187243fc-2bc0-4365-ad2b-daee8b867692	priamus	Female	0	priamus Female 0	Asia; Papua New Guinea	Papua New Guinea
1875d85d-dfdf-4c34-8b9e-14077b581258_0	1875d85d-dfdf-4c34-8b9e-14077b581258	haliphron	Male	0	haliphron Male 0	Asia; Indonesia	Indonesia
1875d85d-dfdf-4c34-8b9e-14077b581258_1	1875d85d-dfdf-4c34-8b9e-14077b581258	haliphron	Male	1	haliphron Male 1	Asia; Indonesia	Indonesia
187b8011-2fe6-4f6e-a3ab-8034fd6833fb_0	187b8011-2fe6-4f6e-a3ab-8034fd6833fb	aeacus	Female	1	aeacus Female 1	Asia; Myanmar	Myanmar
187b8011-2fe6-4f6e-a3ab-8034fd6833fb_1	187b8011-2fe6-4f6e-a3ab-8034fd6833fb	aeacus	Female	0	aeacus Female 0	Asia; Myanmar	Myanmar
188e09fd-985f-4485-bf5f-a400de370813_0	188e09fd-985f-4485-bf5f-a400de370813	andromache	Female	0	andromache Female 0	Asia; Malaysia	Malaysia
188e09fd-985f-4485-bf5f-a400de370813_1	188e09fd-985f-4485-bf5f-a400de370813	andromache	Female	1	andromache Female 1	Asia; Malaysia	Malaysia
1897c694-7aba-4124-8c9b-1110cbbfdd94_0	1897c694-7aba-4124-8c9b-1110cbbfdd94	aeacus	Female	0	aeacus Female 0	Asia; China	China
1897c694-7aba-4124-8c9b-1110cbbfdd94_1	1897c694-7aba-4124-8c9b-1110cbbfdd94	aeacus	Female	1	aeacus Female 1	Asia; China	China
189a764d-b503-4d51-97f5-da592ab7ab63_0	189a764d-b503-4d51-97f5-da592ab7ab63	rhadamantus	Female	0	rhadamantus Female 0	Asia; Philippines	Philippines
189a764d-b503-4d51-97f5-da592ab7ab63_1	189a764d-b503-4d51-97f5-da592ab7ab63	rhadamantus	Female	1	rhadamantus Female 1	Asia; Philippines	Philippines
18b6e5ed-4080-461f-9285-93f13594f933_0	18b6e5ed-4080-461f-9285-93f13594f933	brookiana	Male	1	brookiana Male 1	Asia; Malaysia	Malaysia
18b6e5ed-4080-461f-9285-93f13594f933_1	18b6e5ed-4080-461f-9285-93f13594f933	brookiana	Male	0	brookiana Male 0	Asia; Malaysia	Malaysia
18bc1b1d-2118-4f8b-92fd-44665eec4883_0	18bc1b1d-2118-4f8b-92fd-44665eec4883	riedeli	Male	0	riedeli Male 0	Asia; Indonesia	Indonesia
18bc1b1d-2118-4f8b-92fd-44665eec4883_1	18bc1b1d-2118-4f8b-92fd-44665eec4883	riedeli	Male	1	riedeli Male 1	Asia; Indonesia	Indonesia
18c0146f-8166-4d19-ad23-3a9a9d91470d_0	18c0146f-8166-4d19-ad23-3a9a9d91470d	aeacus	Female	0	aeacus Female 0	Asia; Malaysia	Malaysia
18c0146f-8166-4d19-ad23-3a9a9d91470d_1	18c0146f-8166-4d19-ad23-3a9a9d91470d	aeacus	Female	1	aeacus Female 1	Asia; Malaysia	Malaysia
18e32e19-392a-4d90-acb4-e3f19aa3954b_0	18e32e19-392a-4d90-acb4-e3f19aa3954b	amphrysus	Female	0	amphrysus Female 0	Asia
18e32e19-392a-4d90-acb4-e3f19aa3954b_1	18e32e19-392a-4d90-acb4-e3f19aa3954b	amphrysus	Female	1	amphrysus Female 1	Asia
18e38a1e-7ea3-4e80-a570-fd0c79e81eca_0	18e38a1e-7ea3-4e80-a570-fd0c79e81eca	helena	Female	1	helena Female 1	Asia; Indonesia	Indonesia
18e38a1e-7ea3-4e80-a570-fd0c79e81eca_1	18e38a1e-7ea3-4e80-a570-fd0c79e81eca	helena	Female	0	helena Female 0	Asia; Indonesia	Indonesia
18e80408-0c4c-444e-af92-e5262b9c5f6d_0	18e80408-0c4c-444e-af92-e5262b9c5f6d	alexandrae	Female	1	alexandrae Female 1	Asia; Papua New Guinea	Papua New Guinea
18e80408-0c4c-444e-af92-e5262b9c5f6d_1	18e80408-0c4c-444e-af92-e5262b9c5f6d	alexandrae	Female	0	alexandrae Female 0	Asia; Papua New Guinea	Papua New Guinea
18f795ed-093e-4944-b545-855a4cb63e66_0	18f795ed-093e-4944-b545-855a4cb63e66	amphrysus	Male	0	amphrysus Male 0	Asia; Indonesia	Indonesia
18f795ed-093e-4944-b545-855a4cb63e66_1	18f795ed-093e-4944-b545-855a4cb63e66	amphrysus	Male	1	amphrysus Male 1	Asia; Indonesia	Indonesia
19035dae-e353-46c1-8bd0-8dc0f6c3c073_0	19035dae-e353-46c1-8bd0-8dc0f6c3c073	helena	Female	1	helena Female 1	Asia; Indonesia	Indonesia
19035dae-e353-46c1-8bd0-8dc0f6c3c073_1	19035dae-e353-46c1-8bd0-8dc0f6c3c073	helena	Female	0	helena Female 0	Asia; Indonesia	Indonesia
1904e6ee-c2af-4317-bd98-f7ac73951d7a_0	1904e6ee-c2af-4317-bd98-f7ac73951d7a	brookiana	Male	1	brookiana Male 1	Asia; Malaysia	Malaysia
1904e6ee-c2af-4317-bd98-f7ac73951d7a_1	1904e6ee-c2af-4317-bd98-f7ac73951d7a	brookiana	Male	0	brookiana Male 0	Asia; Malaysia	Malaysia
190a36e0-5430-4170-859e-033d5ba160c2_0	190a36e0-5430-4170-859e-033d5ba160c2	haliphron	Male	0	haliphron Male 0	Asia; Indonesia	Indonesia
190a36e0-5430-4170-859e-033d5ba160c2_1	190a36e0-5430-4170-859e-033d5ba160c2	haliphron	Male	1	haliphron Male 1	Asia; Indonesia	Indonesia
19111a13-f24a-46c2-86e0-e2115edcd5da_0	19111a13-f24a-46c2-86e0-e2115edcd5da	magellanus	Male	0	magellanus Male 0	Asia; Taiwan	Taiwan
19111a13-f24a-46c2-86e0-e2115edcd5da_1	19111a13-f24a-46c2-86e0-e2115edcd5da	magellanus	Male	1	magellanus Male 1	Asia; Taiwan	Taiwan
1917d193-bffc-4d00-8608-ffd806809405_0	1917d193-bffc-4d00-8608-ffd806809405	oblongomaculatus	Female	1	oblongomaculatus Female 1	Asia; Papua New Guinea	Papua New Guinea
1917d193-bffc-4d00-8608-ffd806809405_1	1917d193-bffc-4d00-8608-ffd806809405	oblongomaculatus	Female	0	oblongomaculatus Female 0	Asia; Papua New Guinea	Papua New Guinea
1917ff5a-feb3-47d2-a0b2-677340e0ce3d_0	1917ff5a-feb3-47d2-a0b2-677340e0ce3d	helena	Male	1	helena Male 1	Asia; Indonesia	Indonesia
1917ff5a-feb3-47d2-a0b2-677340e0ce3d_1	1917ff5a-feb3-47d2-a0b2-677340e0ce3d	helena	Male	0	helena Male 0	Asia; Indonesia	Indonesia
1921468e-6e19-4cf8-a718-94fd11e7cb74_0	1921468e-6e19-4cf8-a718-94fd11e7cb74	darsius	Female	0	darsius Female 0	Asia; Sri Lanka	Sri Lanka
1921468e-6e19-4cf8-a718-94fd11e7cb74_1	1921468e-6e19-4cf8-a718-94fd11e7cb74	darsius	Female	1	darsius Female 1	Asia; Sri Lanka	Sri Lanka
1923fdec-44c9-49fd-83e8-026419aa3511_0	1923fdec-44c9-49fd-83e8-026419aa3511	brookiana	Male	1	brookiana Male 1	Asia; Malaysia	Malaysia
1923fdec-44c9-49fd-83e8-026419aa3511_1	1923fdec-44c9-49fd-83e8-026419aa3511	brookiana	Male	0	brookiana Male 0	Asia; Malaysia	Malaysia
1932fce1-ce90-4832-8184-f772fd0d359b_0	1932fce1-ce90-4832-8184-f772fd0d359b	priamus	Male	1	priamus Male 1	Asia; Indonesia	Indonesia
1932fce1-ce90-4832-8184-f772fd0d359b_1	1932fce1-ce90-4832-8184-f772fd0d359b	priamus	Male	0	priamus Male 0	Asia; Indonesia	Indonesia
19347c56-9ba1-4bee-8e76-bb359b4e9b86_0	19347c56-9ba1-4bee-8e76-bb359b4e9b86	helena	Female	1	helena Female 1	Asia; Malaysia	Malaysia
19347c56-9ba1-4bee-8e76-bb359b4e9b86_1	19347c56-9ba1-4bee-8e76-bb359b4e9b86	helena	Female	0	helena Female 0	Asia; Malaysia	Malaysia
1940c900-bd06-4cfc-b457-7c66fca1f46d_0	1940c900-bd06-4cfc-b457-7c66fca1f46d	brookiana	Male	1	brookiana Male 1	Asia; Malaysia	Malaysia
1940c900-bd06-4cfc-b457-7c66fca1f46d_1	1940c900-bd06-4cfc-b457-7c66fca1f46d	brookiana	Male	0	brookiana Male 0	Asia; Malaysia	Malaysia
194e7328-71b0-4115-b23c-8fc5dfeda06f_0	194e7328-71b0-4115-b23c-8fc5dfeda06f	miranda	Female	0	miranda Female 0	Asia; Indonesia	Indonesia
194e7328-71b0-4115-b23c-8fc5dfeda06f_1	194e7328-71b0-4115-b23c-8fc5dfeda06f	miranda	Female	1	miranda Female 1	Asia; Indonesia	Indonesia
195538cd-b512-4e3c-b58e-6746c5202984_0	195538cd-b512-4e3c-b58e-6746c5202984	priamus	Male	1	priamus Male 1	Asia; Indonesia	Indonesia
195538cd-b512-4e3c-b58e-6746c5202984_1	195538cd-b512-4e3c-b58e-6746c5202984	priamus	Male	0	priamus Male 0	Asia; Indonesia	Indonesia
19579eba-a7a8-4027-91c0-0f55993b764a_0	19579eba-a7a8-4027-91c0-0f55993b764a	helena	Female	1	helena Female 1	Asia; Indonesia	Indonesia
19579eba-a7a8-4027-91c0-0f55993b764a_1	19579eba-a7a8-4027-91c0-0f55993b764a	helena	Female	0	helena Female 0	Asia; Indonesia	Indonesia
195d47b9-3441-4b73-95b8-98dddd7cef5c_0	195d47b9-3441-4b73-95b8-98dddd7cef5c	priamus	Female	1	priamus Female 1	Asia; Papua New Guinea	Papua New Guinea
195d47b9-3441-4b73-95b8-98dddd7cef5c_1	195d47b9-3441-4b73-95b8-98dddd7cef5c	priamus	Female	0	priamus Female 0	Asia; Papua New Guinea	Papua New Guinea
195f8c88-d252-46f8-a227-eba654ef7a4b_0	195f8c88-d252-46f8-a227-eba654ef7a4b	amphrysus	Male	0	amphrysus Male 0	Asia; Indonesia	Indonesia
195f8c88-d252-46f8-a227-eba654ef7a4b_1	195f8c88-d252-46f8-a227-eba654ef7a4b	amphrysus	Male	1	amphrysus Male 1	Asia; Indonesia	Indonesia
1961b35f-24a3-4e7f-81b7-c7a622a778e8_0	1961b35f-24a3-4e7f-81b7-c7a622a778e8	victoriae	Female	1	victoriae Female 1	Oceania; Solomon Islands	Solomon Islands
1961b35f-24a3-4e7f-81b7-c7a622a778e8_1	1961b35f-24a3-4e7f-81b7-c7a622a778e8	victoriae	Female	0	victoriae Female 0	Oceania; Solomon Islands	Solomon Islands
1964f7e9-4b2a-44d4-90c7-1bd5cc275774_0	1964f7e9-4b2a-44d4-90c7-1bd5cc275774	dohertyi	Male	0	dohertyi Male 0	Asia; Indonesia	Indonesia
1964f7e9-4b2a-44d4-90c7-1bd5cc275774_1	1964f7e9-4b2a-44d4-90c7-1bd5cc275774	dohertyi	Male	1	dohertyi Male 1	Asia; Indonesia	Indonesia
1967fe6b-08eb-45f6-9c17-b85a3c150eaf_0	1967fe6b-08eb-45f6-9c17-b85a3c150eaf	priamus	Female	1	priamus Female 1	Asia; Indonesia	Indonesia
1967fe6b-08eb-45f6-9c17-b85a3c150eaf_1	1967fe6b-08eb-45f6-9c17-b85a3c150eaf	priamus	Female	0	priamus Female 0	Asia; Indonesia	Indonesia
196b4327-52be-4555-ac0c-d264b4398de8_0	196b4327-52be-4555-ac0c-d264b4398de8	priamus	Male	1	priamus Male 1	Asia; Indonesia	Indonesia
196b4327-52be-4555-ac0c-d264b4398de8_1	196b4327-52be-4555-ac0c-d264b4398de8	priamus	Male	0	priamus Male 0	Asia; Indonesia	Indonesia
196c8e22-dc8f-420e-b1f5-322a322d65fe_0	196c8e22-dc8f-420e-b1f5-322a322d65fe	miranda	Male	0	miranda Male 0	Asia; Malaysia	Malaysia
196c8e22-dc8f-420e-b1f5-322a322d65fe_1	196c8e22-dc8f-420e-b1f5-322a322d65fe	miranda	Male	1	miranda Male 1	Asia; Malaysia	Malaysia
196cf45b-22b4-4164-9a25-c0c2c0f9a8e9_0	196cf45b-22b4-4164-9a25-c0c2c0f9a8e9	priamus	Female	1	priamus Female 1	Australia; Australia; Queensland	Australia
196cf45b-22b4-4164-9a25-c0c2c0f9a8e9_1	196cf45b-22b4-4164-9a25-c0c2c0f9a8e9	priamus	Female	0	priamus Female 0	Australia; Australia; Queensland	Australia
19718595-a771-4c90-a99c-55a590e77614_0	19718595-a771-4c90-a99c-55a590e77614	priamus	Female	1	priamus Female 1	Asia; Papua New Guinea	Papua New Guinea
19718595-a771-4c90-a99c-55a590e77614_1	19718595-a771-4c90-a99c-55a590e77614	priamus	Female	0	priamus Female 0	Asia; Papua New Guinea	Papua New Guinea
19733f1f-4f2e-4a27-b3f8-93f1fc3d97e4_0	19733f1f-4f2e-4a27-b3f8-93f1fc3d97e4	priamus	Female	1	priamus Female 1	Australia; Australia; Queensland	Australia
19733f1f-4f2e-4a27-b3f8-93f1fc3d97e4_1	19733f1f-4f2e-4a27-b3f8-93f1fc3d97e4	priamus	Female	0	priamus Female 0	Australia; Australia; Queensland	Australia
19789d30-728e-4fb6-9b4c-a2c2b4e3f3a6_0	19789d30-728e-4fb6-9b4c-a2c2b4e3f3a6	helena	Female	0	helena Female 0	Asia; Indonesia	Indonesia
19789d30-728e-4fb6-9b4c-a2c2b4e3f3a6_1	19789d30-728e-4fb6-9b4c-a2c2b4e3f3a6	helena	Female	1	helena Female 1	Asia; Indonesia	Indonesia
198bd943-30eb-4943-8c32-ca8f86f08109_0	198bd943-30eb-4943-8c32-ca8f86f08109	magellanus	Female	0	magellanus Female 0
198bd943-30eb-4943-8c32-ca8f86f08109_1	198bd943-30eb-4943-8c32-ca8f86f08109	magellanus	Female	1	magellanus Female 1
198effca-ca9e-4a66-aa93-a0356a4e6d08_0	198effca-ca9e-4a66-aa93-a0356a4e6d08	minos	Female	0	minos Female 0	Asia; India	India
198effca-ca9e-4a66-aa93-a0356a4e6d08_1	198effca-ca9e-4a66-aa93-a0356a4e6d08	minos	Female	1	minos Female 1	Asia; India	India
19998f18-2ce2-4b64-ab2f-62cdd8fcfba2_0	19998f18-2ce2-4b64-ab2f-62cdd8fcfba2	croesus	Female	0	croesus Female 0
19998f18-2ce2-4b64-ab2f-62cdd8fcfba2_1	19998f18-2ce2-4b64-ab2f-62cdd8fcfba2	croesus	Female	1	croesus Female 1
19a3c054-fdde-4677-8a22-7fe62445eb38_0	19a3c054-fdde-4677-8a22-7fe62445eb38	oblongomaculatus	Female	1	oblongomaculatus Female 1	Asia; Indonesia	Indonesia
19a3c054-fdde-4677-8a22-7fe62445eb38_1	19a3c054-fdde-4677-8a22-7fe62445eb38	oblongomaculatus	Female	0	oblongomaculatus Female 0	Asia; Indonesia	Indonesia
19ac4253-d55f-4427-9521-6a6efa03bef6_0	19ac4253-d55f-4427-9521-6a6efa03bef6	amphrysus	Male	0	amphrysus Male 0	Asia; Indonesia	Indonesia
19ac4253-d55f-4427-9521-6a6efa03bef6_1	19ac4253-d55f-4427-9521-6a6efa03bef6	amphrysus	Male	1	amphrysus Male 1	Asia; Indonesia	Indonesia
19b3a167-990f-481b-a362-328ffeef6461_0	19b3a167-990f-481b-a362-328ffeef6461	priamus	Male	1	priamus Male 1	Australia; Australia	Australia
19b3a167-990f-481b-a362-328ffeef6461_1	19b3a167-990f-481b-a362-328ffeef6461	priamus	Male	0	priamus Male 0	Australia; Australia	Australia
19bf46e3-4096-41b4-b5a8-9a9f45666be0_0	19bf46e3-4096-41b4-b5a8-9a9f45666be0	amphrysus	Male	0	amphrysus Male 0	Asia; Malaysia	Malaysia
19bf46e3-4096-41b4-b5a8-9a9f45666be0_1	19bf46e3-4096-41b4-b5a8-9a9f45666be0	amphrysus	Male	1	amphrysus Male 1	Asia; Malaysia	Malaysia
19c5d342-4efc-4ec9-9fb2-2bd4faf68884_0	19c5d342-4efc-4ec9-9fb2-2bd4faf68884	minos	Male	1	minos Male 1	Asia; India	India
19c5d342-4efc-4ec9-9fb2-2bd4faf68884_1	19c5d342-4efc-4ec9-9fb2-2bd4faf68884	minos	Male	0	minos Male 0	Asia; India	India
19d271d0-0d12-46f8-af3e-98c14f20b2e3_0	19d271d0-0d12-46f8-af3e-98c14f20b2e3	aeacus	Female	1	aeacus Female 1	Asia; China	China
19d271d0-0d12-46f8-af3e-98c14f20b2e3_1	19d271d0-0d12-46f8-af3e-98c14f20b2e3	aeacus	Female	0	aeacus Female 0	Asia; China	China
19ea9cea-6d7c-4887-9e6e-e172168cb441_0	19ea9cea-6d7c-4887-9e6e-e172168cb441	haliphron	Male	0	haliphron Male 0	Asia; Indonesia	Indonesia
19ea9cea-6d7c-4887-9e6e-e172168cb441_1	19ea9cea-6d7c-4887-9e6e-e172168cb441	haliphron	Male	1	haliphron Male 1	Asia; Indonesia	Indonesia
19f3251c-4628-40c7-b792-6a9e64c484f6_0	19f3251c-4628-40c7-b792-6a9e64c484f6	priamus	Male	1	priamus Male 1	Asia; Papua New Guinea	Papua New Guinea
19f3251c-4628-40c7-b792-6a9e64c484f6_1	19f3251c-4628-40c7-b792-6a9e64c484f6	priamus	Male	0	priamus Male 0	Asia; Papua New Guinea	Papua New Guinea
1a0eb336-99ef-48b4-8bff-d3816dfad0f0_0	1a0eb336-99ef-48b4-8bff-d3816dfad0f0	priamus	Male	1	priamus Male 1	Asia; Papua New Guinea; New Ireland	Papua New Guinea
1a0eb336-99ef-48b4-8bff-d3816dfad0f0_1	1a0eb336-99ef-48b4-8bff-d3816dfad0f0	priamus	Male	0	priamus Male 0	Asia; Papua New Guinea; New Ireland	Papua New Guinea
1a1146c2-f114-48ef-b785-86afc7a6f493_0	1a1146c2-f114-48ef-b785-86afc7a6f493	priamus	Male	1	priamus Male 1	Asia; Indonesia	Indonesia
1a1146c2-f114-48ef-b785-86afc7a6f493_1	1a1146c2-f114-48ef-b785-86afc7a6f493	priamus	Male	0	priamus Male 0	Asia; Indonesia	Indonesia
1a1ac047-7c17-4924-990a-0b365922d7ea_0	1a1ac047-7c17-4924-990a-0b365922d7ea	priamus	Male	1	priamus Male 1	Asia; Papua New Guinea	Papua New Guinea
1a1ac047-7c17-4924-990a-0b365922d7ea_1	1a1ac047-7c17-4924-990a-0b365922d7ea	priamus	Male	0	priamus Male 0	Asia; Papua New Guinea	Papua New Guinea
1a1bf8a1-d84d-47a3-ae0a-2d98e031ddbc_0	1a1bf8a1-d84d-47a3-ae0a-2d98e031ddbc	cuneifera	Female	0	cuneifera Female 0	Asia; Indonesia	Indonesia
1a1bf8a1-d84d-47a3-ae0a-2d98e031ddbc_1	1a1bf8a1-d84d-47a3-ae0a-2d98e031ddbc	cuneifera	Female	1	cuneifera Female 1	Asia; Indonesia	Indonesia
1a1e5ea3-40ba-4393-a70e-247793d3e53f_0	1a1e5ea3-40ba-4393-a70e-247793d3e53f	oblongomaculatus	Male	1	oblongomaculatus Male 1	Asia; Indonesia	Indonesia
1a1e5ea3-40ba-4393-a70e-247793d3e53f_1	1a1e5ea3-40ba-4393-a70e-247793d3e53f	oblongomaculatus	Male	0	oblongomaculatus Male 0	Asia; Indonesia	Indonesia
1a20f693-2dc1-4c99-a008-14b1d127b5b0_0	1a20f693-2dc1-4c99-a008-14b1d127b5b0	croesus	Female	0	croesus Female 0	Asia; Indonesia	Indonesia
1a20f693-2dc1-4c99-a008-14b1d127b5b0_1	1a20f693-2dc1-4c99-a008-14b1d127b5b0	croesus	Female	1	croesus Female 1	Asia; Indonesia	Indonesia
1a245ad9-1951-408d-bfa9-c301611916f2_0	1a245ad9-1951-408d-bfa9-c301611916f2	rhadamantus	Male	0	rhadamantus Male 0	Asia; Philippines	Philippines
1a245ad9-1951-408d-bfa9-c301611916f2_1	1a245ad9-1951-408d-bfa9-c301611916f2	rhadamantus	Male	1	rhadamantus Male 1	Asia; Philippines	Philippines
1a3067d3-ed98-42e0-bf30-6ff9be75459d_0	1a3067d3-ed98-42e0-bf30-6ff9be75459d	oblongomaculatus	Female	1	oblongomaculatus Female 1	Asia; Papua New Guinea	Papua New Guinea
1a3067d3-ed98-42e0-bf30-6ff9be75459d_1	1a3067d3-ed98-42e0-bf30-6ff9be75459d	oblongomaculatus	Female	0	oblongomaculatus Female 0	Asia; Papua New Guinea	Papua New Guinea
1a4401cb-f579-4f77-a8ad-c8d150b12f7b_0	1a4401cb-f579-4f77-a8ad-c8d150b12f7b	aeacus	Male	1	aeacus Male 1	Asia; China	China
1a4401cb-f579-4f77-a8ad-c8d150b12f7b_1	1a4401cb-f579-4f77-a8ad-c8d150b12f7b	aeacus	Male	0	aeacus Male 0	Asia; China	China
1a467f31-2b98-40c1-ba8b-a3521f47e61b_0	1a467f31-2b98-40c1-ba8b-a3521f47e61b	oblongomaculatus	Female	1	oblongomaculatus Female 1	Asia; Papua New Guinea	Papua New Guinea
1a467f31-2b98-40c1-ba8b-a3521f47e61b_1	1a467f31-2b98-40c1-ba8b-a3521f47e61b	oblongomaculatus	Female	0	oblongomaculatus Female 0	Asia; Papua New Guinea	Papua New Guinea
1a473579-d032-44c5-8106-780f843bd63a_0	1a473579-d032-44c5-8106-780f843bd63a	amphrysus	Female	0	amphrysus Female 0	Asia; Brunei	Brunei
1a473579-d032-44c5-8106-780f843bd63a_1	1a473579-d032-44c5-8106-780f843bd63a	amphrysus	Female	1	amphrysus Female 1	Asia; Brunei	Brunei
1a4d075c-8010-4b5f-adac-c4207ce69380_0	1a4d075c-8010-4b5f-adac-c4207ce69380	plato	Female	0	plato Female 0	Asia; Indonesia	Indonesia
1a4d075c-8010-4b5f-adac-c4207ce69380_1	1a4d075c-8010-4b5f-adac-c4207ce69380	plato	Female	1	plato Female 1	Asia; Indonesia	Indonesia
1a5074df-b403-4e06-804d-442d27293ebf_0	1a5074df-b403-4e06-804d-442d27293ebf	priamus	Female	1	priamus Female 1
1a5074df-b403-4e06-804d-442d27293ebf_1	1a5074df-b403-4e06-804d-442d27293ebf	priamus	Female	0	priamus Female 0
1a556b37-6eda-41b9-990d-ce125cdc0081_0	1a556b37-6eda-41b9-990d-ce125cdc0081	aeacus	Male	1	aeacus Male 1	Asia; China	China
1a556b37-6eda-41b9-990d-ce125cdc0081_1	1a556b37-6eda-41b9-990d-ce125cdc0081	aeacus	Male	0	aeacus Male 0	Asia; China	China
1a56cce9-2d13-448e-8c57-86633ffc4547_0	1a56cce9-2d13-448e-8c57-86633ffc4547	priamus	Female	1	priamus Female 1	Asia; Indonesia	Indonesia
1a56cce9-2d13-448e-8c57-86633ffc4547_1	1a56cce9-2d13-448e-8c57-86633ffc4547	priamus	Female	0	priamus Female 0	Asia; Indonesia	Indonesia
1a587c68-e02f-4cae-8c9a-041f551ce3b1_0	1a587c68-e02f-4cae-8c9a-041f551ce3b1	cuneifera	Male	0	cuneifera Male 0	Asia; Indonesia	Indonesia
1a587c68-e02f-4cae-8c9a-041f551ce3b1_1	1a587c68-e02f-4cae-8c9a-041f551ce3b1	cuneifera	Male	1	cuneifera Male 1	Asia; Indonesia	Indonesia
1a758fe9-cba5-4a42-a78c-d33d5794bedd_0	1a758fe9-cba5-4a42-a78c-d33d5794bedd	aeacus	Male	1	aeacus Male 1	Asia; Malaysia	Malaysia
1a758fe9-cba5-4a42-a78c-d33d5794bedd_1	1a758fe9-cba5-4a42-a78c-d33d5794bedd	aeacus	Male	0	aeacus Male 0	Asia; Malaysia	Malaysia
1a7dff54-8c81-4d41-be62-6cbe9effd7bd_0	1a7dff54-8c81-4d41-be62-6cbe9effd7bd	miranda	Female	0	miranda Female 0	Asia; Malaysia	Malaysia
1a7dff54-8c81-4d41-be62-6cbe9effd7bd_1	1a7dff54-8c81-4d41-be62-6cbe9effd7bd	miranda	Female	1	miranda Female 1	Asia; Malaysia	Malaysia
1a8121c2-71a2-4292-818e-d4cb6faf2c77_0	1a8121c2-71a2-4292-818e-d4cb6faf2c77	amphrysus	Female	0	amphrysus Female 0	Asia; Malaysia	Malaysia
1a8121c2-71a2-4292-818e-d4cb6faf2c77_1	1a8121c2-71a2-4292-818e-d4cb6faf2c77	amphrysus	Female	1	amphrysus Female 1	Asia; Malaysia	Malaysia
1a944d6b-f652-4d20-ad34-a8612a02d597_0	1a944d6b-f652-4d20-ad34-a8612a02d597	amphrysus	Male	0	amphrysus Male 0	Asia; Indonesia	Indonesia
1a944d6b-f652-4d20-ad34-a8612a02d597_1	1a944d6b-f652-4d20-ad34-a8612a02d597	amphrysus	Male	1	amphrysus Male 1	Asia; Indonesia	Indonesia
1a9e709e-637c-4147-8a2c-2f85a1ca583f_0	1a9e709e-637c-4147-8a2c-2f85a1ca583f	haliphron	Male	0	haliphron Male 0	Asia; Indonesia	Indonesia
1a9e709e-637c-4147-8a2c-2f85a1ca583f_1	1a9e709e-637c-4147-8a2c-2f85a1ca583f	haliphron	Male	1	haliphron Male 1	Asia; Indonesia	Indonesia
1aa65daf-68a7-4983-8e77-acb992b5033f_0	1aa65daf-68a7-4983-8e77-acb992b5033f	oblongomaculatus	Female	1	oblongomaculatus Female 1	Asia; Papua New Guinea	Papua New Guinea
1aa65daf-68a7-4983-8e77-acb992b5033f_1	1aa65daf-68a7-4983-8e77-acb992b5033f	oblongomaculatus	Female	0	oblongomaculatus Female 0	Asia; Papua New Guinea	Papua New Guinea
1aa7f95e-803b-490a-873a-801331fd5b00_0	1aa7f95e-803b-490a-873a-801331fd5b00	helena	Female	0	helena Female 0	Asia; Malaysia	Malaysia
1aa7f95e-803b-490a-873a-801331fd5b00_1	1aa7f95e-803b-490a-873a-801331fd5b00	helena	Female	1	helena Female 1	Asia; Malaysia	Malaysia
1ab36180-5083-4e74-95f5-4ad40e1a02bd_0	1ab36180-5083-4e74-95f5-4ad40e1a02bd	aeacus	Male	1	aeacus Male 1	Asia; Cambodia	Cambodia
1ab36180-5083-4e74-95f5-4ad40e1a02bd_1	1ab36180-5083-4e74-95f5-4ad40e1a02bd	aeacus	Male	0	aeacus Male 0	Asia; Cambodia	Cambodia
1abdd550-4350-4e81-bccc-2c5d204c828d_0	1abdd550-4350-4e81-bccc-2c5d204c828d	victoriae	Female	1	victoriae Female 1	Oceania; Solomon Islands	Solomon Islands
1abdd550-4350-4e81-bccc-2c5d204c828d_1	1abdd550-4350-4e81-bccc-2c5d204c828d	victoriae	Female	0	victoriae Female 0	Oceania; Solomon Islands	Solomon Islands
1ac4a65e-a4b3-4c8b-a095-ab34a6bfc574_0	1ac4a65e-a4b3-4c8b-a095-ab34a6bfc574	priamus	Male	1	priamus Male 1	Oceania; Solomon Islands; Isabel	Solomon Islands
1ac4a65e-a4b3-4c8b-a095-ab34a6bfc574_1	1ac4a65e-a4b3-4c8b-a095-ab34a6bfc574	priamus	Male	0	priamus Male 0	Oceania; Solomon Islands; Isabel	Solomon Islands
1ad833a5-dcae-4248-b0d3-00fb3bf4e922_0	1ad833a5-dcae-4248-b0d3-00fb3bf4e922	priamus	Female	1	priamus Female 1
1ad833a5-dcae-4248-b0d3-00fb3bf4e922_1	1ad833a5-dcae-4248-b0d3-00fb3bf4e922	priamus	Female	0	priamus Female 0
1ada3ad8-1ba5-4192-af2c-72f6454c6769_0	1ada3ad8-1ba5-4192-af2c-72f6454c6769	miranda	Male	0	miranda Male 0	Asia; Malaysia	Malaysia
1ada3ad8-1ba5-4192-af2c-72f6454c6769_1	1ada3ad8-1ba5-4192-af2c-72f6454c6769	miranda	Male	1	miranda Male 1	Asia; Malaysia	Malaysia
1ada89d6-4a25-4416-9d81-bae1f91ed8e7_0	1ada89d6-4a25-4416-9d81-bae1f91ed8e7	goliath	Female	1	goliath Female 1	Asia; Papua New Guinea	Papua New Guinea
1ada89d6-4a25-4416-9d81-bae1f91ed8e7_1	1ada89d6-4a25-4416-9d81-bae1f91ed8e7	goliath	Female	0	goliath Female 0	Asia; Papua New Guinea	Papua New Guinea
1aecca6a-53c2-4500-b593-c62f0b756fcb_0	1aecca6a-53c2-4500-b593-c62f0b756fcb	vandepolli	Female	0	vandepolli Female 0	Asia; Indonesia	Indonesia
1aecca6a-53c2-4500-b593-c62f0b756fcb_1	1aecca6a-53c2-4500-b593-c62f0b756fcb	vandepolli	Female	1	vandepolli Female 1	Asia; Indonesia	Indonesia
1afdb77e-13bc-4b93-889f-042110b73d9c_0	1afdb77e-13bc-4b93-889f-042110b73d9c	priamus	Male	1	priamus Male 1	Australia; Australia; New South Wales	Australia
1afdb77e-13bc-4b93-889f-042110b73d9c_1	1afdb77e-13bc-4b93-889f-042110b73d9c	priamus	Male	0	priamus Male 0	Australia; Australia; New South Wales	Australia
1b047f85-2f5f-4e8b-8d02-019bf41a7f0b_0	1b047f85-2f5f-4e8b-8d02-019bf41a7f0b	miranda	Female	0	miranda Female 0
1b047f85-2f5f-4e8b-8d02-019bf41a7f0b_1	1b047f85-2f5f-4e8b-8d02-019bf41a7f0b	miranda	Female	1	miranda Female 1
1b077677-f32b-41a6-a53c-f271095083ec_0	1b077677-f32b-41a6-a53c-f271095083ec	priamus	Male	1	priamus Male 1	Asia; Indonesia	Indonesia
1b077677-f32b-41a6-a53c-f271095083ec_1	1b077677-f32b-41a6-a53c-f271095083ec	priamus	Male	0	priamus Male 0	Asia; Indonesia	Indonesia
1b0a5c38-677b-4559-aa33-2643edbbd47d_0	1b0a5c38-677b-4559-aa33-2643edbbd47d	haliphron	Male	0	haliphron Male 0	Asia; Indonesia	Indonesia
1b0a5c38-677b-4559-aa33-2643edbbd47d_1	1b0a5c38-677b-4559-aa33-2643edbbd47d	haliphron	Male	1	haliphron Male 1	Asia; Indonesia	Indonesia
1b0c1ed5-bb64-4939-8f4a-b02c06f733fa_0	1b0c1ed5-bb64-4939-8f4a-b02c06f733fa	croesus	Male	1	croesus Male 1
1b0c1ed5-bb64-4939-8f4a-b02c06f733fa_1	1b0c1ed5-bb64-4939-8f4a-b02c06f733fa	croesus	Male	0	croesus Male 0
1b225ffd-8818-4858-9e3c-ad6cf8c68ddf_0	1b225ffd-8818-4858-9e3c-ad6cf8c68ddf	amphrysus	Female	0	amphrysus Female 0	Asia; Indonesia	Indonesia
1b225ffd-8818-4858-9e3c-ad6cf8c68ddf_1	1b225ffd-8818-4858-9e3c-ad6cf8c68ddf	amphrysus	Female	1	amphrysus Female 1	Asia; Indonesia	Indonesia
1b7d6d96-8b72-4bbd-9cb4-215f6d6ed160_0	1b7d6d96-8b72-4bbd-9cb4-215f6d6ed160	victoriae	Female	1	victoriae Female 1	Oceania; Solomon Islands; Isabel	Solomon Islands
1b7d6d96-8b72-4bbd-9cb4-215f6d6ed160_1	1b7d6d96-8b72-4bbd-9cb4-215f6d6ed160	victoriae	Female	0	victoriae Female 0	Oceania; Solomon Islands; Isabel	Solomon Islands
1b7e2a10-4b6a-477e-b63f-383ab20a1534_0	1b7e2a10-4b6a-477e-b63f-383ab20a1534	cuneifera	Female	0	cuneifera Female 0	Asia; Indonesia	Indonesia
1b7e2a10-4b6a-477e-b63f-383ab20a1534_1	1b7e2a10-4b6a-477e-b63f-383ab20a1534	cuneifera	Female	1	cuneifera Female 1	Asia; Indonesia	Indonesia
1b7ffbf1-7e72-4aed-bb83-4bde9d868be0_0	1b7ffbf1-7e72-4aed-bb83-4bde9d868be0	priamus	Male	1	priamus Male 1	Asia; Papua New Guinea	Papua New Guinea
1b7ffbf1-7e72-4aed-bb83-4bde9d868be0_1	1b7ffbf1-7e72-4aed-bb83-4bde9d868be0	priamus	Male	0	priamus Male 0	Asia; Papua New Guinea	Papua New Guinea
1b8c2529-112f-4ea9-b0a3-417cdbb021de_0	1b8c2529-112f-4ea9-b0a3-417cdbb021de	amphrysus	Female	0	amphrysus Female 0	Asia; Malaysia	Malaysia
1b8c2529-112f-4ea9-b0a3-417cdbb021de_1	1b8c2529-112f-4ea9-b0a3-417cdbb021de	amphrysus	Female	1	amphrysus Female 1	Asia; Malaysia	Malaysia
1b8d6a76-acaf-47e0-895b-08c88b6d4606_0	1b8d6a76-acaf-47e0-895b-08c88b6d4606	prattorum	Male	0	prattorum Male 0	Asia; Indonesia	Indonesia
1b8d6a76-acaf-47e0-895b-08c88b6d4606_1	1b8d6a76-acaf-47e0-895b-08c88b6d4606	prattorum	Male	1	prattorum Male 1	Asia; Indonesia	Indonesia
1b90b748-fa26-469a-8a58-0c1c523631d3_0	1b90b748-fa26-469a-8a58-0c1c523631d3	brookiana	Female	1	brookiana Female 1	Asia
1b90b748-fa26-469a-8a58-0c1c523631d3_1	1b90b748-fa26-469a-8a58-0c1c523631d3	brookiana	Female	0	brookiana Female 0	Asia
1b91b1fb-296e-47a5-b8a7-377dfb42bb6d_0	1b91b1fb-296e-47a5-b8a7-377dfb42bb6d	rhadamanthus	Male	0	rhadamanthus Male 0	Asia; Philippines	Philippines
1b91b1fb-296e-47a5-b8a7-377dfb42bb6d_1	1b91b1fb-296e-47a5-b8a7-377dfb42bb6d	rhadamanthus	Male	1	rhadamanthus Male 1	Asia; Philippines	Philippines
1b962cf4-4334-49fc-9835-9fa4ada33559_0	1b962cf4-4334-49fc-9835-9fa4ada33559	helena	Male	1	helena Male 1	Asia; Indonesia	Indonesia
1b962cf4-4334-49fc-9835-9fa4ada33559_1	1b962cf4-4334-49fc-9835-9fa4ada33559	helena	Male	0	helena Male 0	Asia; Indonesia	Indonesia
1ba47b70-217b-464f-8677-05efcca9ff3d_0	1ba47b70-217b-464f-8677-05efcca9ff3d	miranda	Male	0	miranda Male 0	Asia
1ba47b70-217b-464f-8677-05efcca9ff3d_1	1ba47b70-217b-464f-8677-05efcca9ff3d	miranda	Male	1	miranda Male 1	Asia
1ba5d3af-7f26-4362-b18c-1e1b51a53db0_0	1ba5d3af-7f26-4362-b18c-1e1b51a53db0	darsius	Male	0	darsius Male 0	Asia; Sri Lanka	Sri Lanka
1ba5d3af-7f26-4362-b18c-1e1b51a53db0_1	1ba5d3af-7f26-4362-b18c-1e1b51a53db0	darsius	Male	1	darsius Male 1	Asia; Sri Lanka	Sri Lanka
1ba696ae-c2cd-4f09-8d27-a8988dda0564_0	1ba696ae-c2cd-4f09-8d27-a8988dda0564	paradisea	Female	1	paradisea Female 1	Asia; Indonesia	Indonesia
1ba696ae-c2cd-4f09-8d27-a8988dda0564_1	1ba696ae-c2cd-4f09-8d27-a8988dda0564	paradisea	Female	0	paradisea Female 0	Asia; Indonesia	Indonesia
1bb837bc-b149-4fef-844f-e4dee650c2d8_0	1bb837bc-b149-4fef-844f-e4dee650c2d8	aeacus	Male	1	aeacus Male 1	Asia; Thailand	Thailand
1bb837bc-b149-4fef-844f-e4dee650c2d8_1	1bb837bc-b149-4fef-844f-e4dee650c2d8	aeacus	Male	0	aeacus Male 0	Asia; Thailand	Thailand
1bc153e6-8927-4988-9c8c-dbf1996ff2fd_0	1bc153e6-8927-4988-9c8c-dbf1996ff2fd	helena	Male	1	helena Male 1	Asia; Indonesia	Indonesia
1bc153e6-8927-4988-9c8c-dbf1996ff2fd_1	1bc153e6-8927-4988-9c8c-dbf1996ff2fd	helena	Male	0	helena Male 0	Asia; Indonesia	Indonesia
1bd0002d-de6f-4b7d-9bc2-6ce3867f43d2_0	1bd0002d-de6f-4b7d-9bc2-6ce3867f43d2	victoriae	Male	1	victoriae Male 1	Oceania; Solomon Islands	Solomon Islands
1bd0002d-de6f-4b7d-9bc2-6ce3867f43d2_1	1bd0002d-de6f-4b7d-9bc2-6ce3867f43d2	victoriae	Male	0	victoriae Male 0	Oceania; Solomon Islands	Solomon Islands
1bd65b7c-bbc8-400b-866f-90e2fe98867d_0	1bd65b7c-bbc8-400b-866f-90e2fe98867d	cuneifera	Male	0	cuneifera Male 0	Asia; Indonesia	Indonesia
1bd65b7c-bbc8-400b-866f-90e2fe98867d_1	1bd65b7c-bbc8-400b-866f-90e2fe98867d	cuneifera	Male	1	cuneifera Male 1	Asia; Indonesia	Indonesia
1bd923fe-c4dc-4c60-b524-f3ba4888cca2_0	1bd923fe-c4dc-4c60-b524-f3ba4888cca2	amphrysus	Female	0	amphrysus Female 0	Asia; Indonesia	Indonesia
1bd923fe-c4dc-4c60-b524-f3ba4888cca2_1	1bd923fe-c4dc-4c60-b524-f3ba4888cca2	amphrysus	Female	1	amphrysus Female 1	Asia; Indonesia	Indonesia
1bda4e77-2004-4b49-86c0-9add2bd7b474_0	1bda4e77-2004-4b49-86c0-9add2bd7b474	amphrysus	Male	0	amphrysus Male 0	Asia; Malaysia	Malaysia
1bda4e77-2004-4b49-86c0-9add2bd7b474_1	1bda4e77-2004-4b49-86c0-9add2bd7b474	amphrysus	Male	1	amphrysus Male 1	Asia; Malaysia	Malaysia
1be9fd9a-9309-4acf-9b74-f5f5afb0056c_0	1be9fd9a-9309-4acf-9b74-f5f5afb0056c	meridionalis	Male	1	meridionalis Male 1
1be9fd9a-9309-4acf-9b74-f5f5afb0056c_1	1be9fd9a-9309-4acf-9b74-f5f5afb0056c	meridionalis	Male	0	meridionalis Male 0
1c036cbb-05a2-4e53-9902-f5bbcbb40a5a_0	1c036cbb-05a2-4e53-9902-f5bbcbb40a5a	priamus	Female	1	priamus Female 1	Oceania; Solomon Islands	Solomon Islands
1c036cbb-05a2-4e53-9902-f5bbcbb40a5a_1	1c036cbb-05a2-4e53-9902-f5bbcbb40a5a	priamus	Female	0	priamus Female 0	Oceania; Solomon Islands	Solomon Islands
1c0cbc21-ab85-4b7b-a061-a09c3e1f837d_0	1c0cbc21-ab85-4b7b-a061-a09c3e1f837d	oblongomaculatus	Female	1	oblongomaculatus Female 1	Asia; Indonesia	Indonesia
1c0cbc21-ab85-4b7b-a061-a09c3e1f837d_1	1c0cbc21-ab85-4b7b-a061-a09c3e1f837d	oblongomaculatus	Female	0	oblongomaculatus Female 0	Asia; Indonesia	Indonesia
1c1e7468-53c1-4992-aee6-2fba5b14951c_0	1c1e7468-53c1-4992-aee6-2fba5b14951c	helena	Female	1	helena Female 1	Asia; India	India
1c1e7468-53c1-4992-aee6-2fba5b14951c_1	1c1e7468-53c1-4992-aee6-2fba5b14951c	helena	Female	0	helena Female 0	Asia; India	India
1c2d8eac-ba33-4f07-ae8d-7aca9bce6371_0	1c2d8eac-ba33-4f07-ae8d-7aca9bce6371	minos	Female	0	minos Female 0	Asia; India	India
1c2d8eac-ba33-4f07-ae8d-7aca9bce6371_1	1c2d8eac-ba33-4f07-ae8d-7aca9bce6371	minos	Female	1	minos Female 1	Asia; India	India
1c34b790-db0a-4a8b-ba4d-9363f3bd4aef_0	1c34b790-db0a-4a8b-ba4d-9363f3bd4aef	brookiana	Male	1	brookiana Male 1	Asia; Malaysia	Malaysia
1c34b790-db0a-4a8b-ba4d-9363f3bd4aef_1	1c34b790-db0a-4a8b-ba4d-9363f3bd4aef	brookiana	Male	0	brookiana Male 0	Asia; Malaysia	Malaysia
1c354c79-f6e5-4463-97ce-f155b83cd8f2_0	1c354c79-f6e5-4463-97ce-f155b83cd8f2	riedeli	Female	0	riedeli Female 0	Asia; Indonesia	Indonesia
1c354c79-f6e5-4463-97ce-f155b83cd8f2_1	1c354c79-f6e5-4463-97ce-f155b83cd8f2	riedeli	Female	1	riedeli Female 1	Asia; Indonesia	Indonesia
1c381df5-b6fa-433e-a675-0e85ac575e48_0	1c381df5-b6fa-433e-a675-0e85ac575e48	helena	Male	1	helena Male 1	Asia; India	India
1c381df5-b6fa-433e-a675-0e85ac575e48_1	1c381df5-b6fa-433e-a675-0e85ac575e48	helena	Male	0	helena Male 0	Asia; India	India
1c3bb8d2-0ffa-4279-878d-f6ff73712e8f_0	1c3bb8d2-0ffa-4279-878d-f6ff73712e8f	priamus	Female	1	priamus Female 1	Asia; Indonesia	Indonesia
1c3bb8d2-0ffa-4279-878d-f6ff73712e8f_1	1c3bb8d2-0ffa-4279-878d-f6ff73712e8f	priamus	Female	0	priamus Female 0	Asia; Indonesia	Indonesia
1c3c8e8f-a82f-4c22-916f-876242ea3d38_0	1c3c8e8f-a82f-4c22-916f-876242ea3d38	haliphron	Male	0	haliphron Male 0	Asia; Indonesia	Indonesia
1c3c8e8f-a82f-4c22-916f-876242ea3d38_1	1c3c8e8f-a82f-4c22-916f-876242ea3d38	haliphron	Male	1	haliphron Male 1	Asia; Indonesia	Indonesia
1c3e1d55-0a90-4faf-a149-47661d2533b5_0	1c3e1d55-0a90-4faf-a149-47661d2533b5	paradisea	Male	1	paradisea Male 1	Asia; Indonesia	Indonesia
1c3e1d55-0a90-4faf-a149-47661d2533b5_1	1c3e1d55-0a90-4faf-a149-47661d2533b5	paradisea	Male	0	paradisea Male 0	Asia; Indonesia	Indonesia
1c3e8a84-0762-45d2-a6cf-962123b19877_0	1c3e8a84-0762-45d2-a6cf-962123b19877	helena	Male	1	helena Male 1	Asia; Malaysia	Malaysia
1c3e8a84-0762-45d2-a6cf-962123b19877_1	1c3e8a84-0762-45d2-a6cf-962123b19877	helena	Male	0	helena Male 0	Asia; Malaysia	Malaysia
1c3ec9e5-c9cd-4812-b420-f5fe1419416f_0	1c3ec9e5-c9cd-4812-b420-f5fe1419416f	helena	Female	1	helena Female 1	Asia; Indonesia	Indonesia
1c3ec9e5-c9cd-4812-b420-f5fe1419416f_1	1c3ec9e5-c9cd-4812-b420-f5fe1419416f	helena	Female	0	helena Female 0	Asia; Indonesia	Indonesia
1c52e50f-fffd-42d3-9a17-5e08f4448772_0	1c52e50f-fffd-42d3-9a17-5e08f4448772	priamus	Female	1	priamus Female 1	Asia; Papua New Guinea	Papua New Guinea
1c52e50f-fffd-42d3-9a17-5e08f4448772_1	1c52e50f-fffd-42d3-9a17-5e08f4448772	priamus	Female	0	priamus Female 0	Asia; Papua New Guinea	Papua New Guinea
1c5460a2-3b55-4c77-803a-5a2a735d8cc2_0	1c5460a2-3b55-4c77-803a-5a2a735d8cc2	priamus	Female	1	priamus Female 1
1c5460a2-3b55-4c77-803a-5a2a735d8cc2_1	1c5460a2-3b55-4c77-803a-5a2a735d8cc2	priamus	Female	0	priamus Female 0
1c555a7f-69e0-4d1a-83ff-39e28747ff3b_0	1c555a7f-69e0-4d1a-83ff-39e28747ff3b	haliphron	Female	0	haliphron Female 0	Asia; Indonesia	Indonesia
1c555a7f-69e0-4d1a-83ff-39e28747ff3b_1	1c555a7f-69e0-4d1a-83ff-39e28747ff3b	haliphron	Female	1	haliphron Female 1	Asia; Indonesia	Indonesia
1c5dd045-4e50-44ec-a8a6-b7f6329458dc_0	1c5dd045-4e50-44ec-a8a6-b7f6329458dc	priamus	Male	1	priamus Male 1	Australia; Australia	Australia
1c5dd045-4e50-44ec-a8a6-b7f6329458dc_1	1c5dd045-4e50-44ec-a8a6-b7f6329458dc	priamus	Male	0	priamus Male 0	Australia; Australia	Australia
1c739681-5b60-420a-afa3-9c1bbdc67f52_0	1c739681-5b60-420a-afa3-9c1bbdc67f52	brookiana	Male	1	brookiana Male 1	Asia; Malaysia	Malaysia
1c739681-5b60-420a-afa3-9c1bbdc67f52_1	1c739681-5b60-420a-afa3-9c1bbdc67f52	brookiana	Male	0	brookiana Male 0	Asia; Malaysia	Malaysia
1c77523e-5d37-4beb-b80d-eefa20b440d7_0	1c77523e-5d37-4beb-b80d-eefa20b440d7	rhadamanthus	Male	1	rhadamanthus Male 1	Asia; Philippines	Philippines
1c77523e-5d37-4beb-b80d-eefa20b440d7_1	1c77523e-5d37-4beb-b80d-eefa20b440d7	rhadamanthus	Male	0	rhadamanthus Male 0	Asia; Philippines	Philippines
1c7ca721-0459-4ebd-955a-9cd78c823782_0	1c7ca721-0459-4ebd-955a-9cd78c823782	brookiana	Male	1	brookiana Male 1	Asia; Malaysia	Malaysia
1c7ca721-0459-4ebd-955a-9cd78c823782_1	1c7ca721-0459-4ebd-955a-9cd78c823782	brookiana	Male	0	brookiana Male 0	Asia; Malaysia	Malaysia
1c8174e3-abfd-4093-b9dd-bcfa293ece51_0	1c8174e3-abfd-4093-b9dd-bcfa293ece51	helena	Male	1	helena Male 1	Asia; China	China
1c8174e3-abfd-4093-b9dd-bcfa293ece51_1	1c8174e3-abfd-4093-b9dd-bcfa293ece51	helena	Male	0	helena Male 0	Asia; China	China
1c8b750e-e397-42ff-9539-953593f51a48_0	1c8b750e-e397-42ff-9539-953593f51a48	aeacus	Female	0	aeacus Female 0	Asia; Taiwan	Taiwan
1c8b750e-e397-42ff-9539-953593f51a48_1	1c8b750e-e397-42ff-9539-953593f51a48	aeacus	Female	1	aeacus Female 1	Asia; Taiwan	Taiwan
1c8c9e3d-522d-44ca-bbea-ebf00c459bba_0	1c8c9e3d-522d-44ca-bbea-ebf00c459bba	helena	Female	1	helena Female 1	Asia; Indonesia	Indonesia
1c8c9e3d-522d-44ca-bbea-ebf00c459bba_1	1c8c9e3d-522d-44ca-bbea-ebf00c459bba	helena	Female	0	helena Female 0	Asia; Indonesia	Indonesia
1caa9f73-bbb9-48a4-a721-def997647557_0	1caa9f73-bbb9-48a4-a721-def997647557	aeacus	Female	0	aeacus Female 0	Asia; Malaysia	Malaysia
1caa9f73-bbb9-48a4-a721-def997647557_1	1caa9f73-bbb9-48a4-a721-def997647557	aeacus	Female	1	aeacus Female 1	Asia; Malaysia	Malaysia
1cafb418-a8d7-402f-971c-855b9b2ace75_0	1cafb418-a8d7-402f-971c-855b9b2ace75	priamus	Female	1	priamus Female 1	Australia; Australia	Australia
1cafb418-a8d7-402f-971c-855b9b2ace75_1	1cafb418-a8d7-402f-971c-855b9b2ace75	priamus	Female	0	priamus Female 0	Australia; Australia	Australia
1cb6344c-e9eb-470e-a0be-c55a294df7df_0	1cb6344c-e9eb-470e-a0be-c55a294df7df	croesus	Female	1	croesus Female 1	Asia; Indonesia	Indonesia
1cb6344c-e9eb-470e-a0be-c55a294df7df_1	1cb6344c-e9eb-470e-a0be-c55a294df7df	croesus	Female	0	croesus Female 0	Asia; Indonesia	Indonesia
1cb87470-da69-42af-974a-d4d17fd24338_0	1cb87470-da69-42af-974a-d4d17fd24338	priamus	Female	1	priamus Female 1	Australia; Australia	Australia
1cb87470-da69-42af-974a-d4d17fd24338_1	1cb87470-da69-42af-974a-d4d17fd24338	priamus	Female	0	priamus Female 0	Australia; Australia	Australia
1cbb501b-ba42-4ef7-be05-e9fa00e85e3a_0	1cbb501b-ba42-4ef7-be05-e9fa00e85e3a	priamus	Female	1	priamus Female 1	Asia; Papua New Guinea	Papua New Guinea
1cbb501b-ba42-4ef7-be05-e9fa00e85e3a_1	1cbb501b-ba42-4ef7-be05-e9fa00e85e3a	priamus	Female	0	priamus Female 0	Asia; Papua New Guinea	Papua New Guinea
1cbc7c0b-c709-4618-9d40-2571178d7cc4_0	1cbc7c0b-c709-4618-9d40-2571178d7cc4	helena	Female	1	helena Female 1	Asia; Indonesia	Indonesia
1cbc7c0b-c709-4618-9d40-2571178d7cc4_1	1cbc7c0b-c709-4618-9d40-2571178d7cc4	helena	Female	0	helena Female 0	Asia; Indonesia	Indonesia
1cc17813-b47e-4144-a059-a0c25d4c702d_0	1cc17813-b47e-4144-a059-a0c25d4c702d	brookiana	Male	1	brookiana Male 1	Asia; Malaysia	Malaysia
1cc17813-b47e-4144-a059-a0c25d4c702d_1	1cc17813-b47e-4144-a059-a0c25d4c702d	brookiana	Male	0	brookiana Male 0	Asia; Malaysia	Malaysia
1ccc3f8b-2a80-4003-aaf9-be1e07e6c5b0_0	1ccc3f8b-2a80-4003-aaf9-be1e07e6c5b0	haliphron	Male	0	haliphron Male 0	Asia; Indonesia	Indonesia
1ccc3f8b-2a80-4003-aaf9-be1e07e6c5b0_1	1ccc3f8b-2a80-4003-aaf9-be1e07e6c5b0	haliphron	Male	1	haliphron Male 1	Asia; Indonesia	Indonesia
1ccf3b56-e2e9-4ec0-bd57-29be06f0414a_0	1ccf3b56-e2e9-4ec0-bd57-29be06f0414a	helena	Male	0	helena Male 0	Asia; Indonesia	Indonesia
1ccf3b56-e2e9-4ec0-bd57-29be06f0414a_1	1ccf3b56-e2e9-4ec0-bd57-29be06f0414a	helena	Male	1	helena Male 1	Asia; Indonesia	Indonesia
1cd1919a-c8ee-4d1a-822d-ca7168000f7d_0	1cd1919a-c8ee-4d1a-822d-ca7168000f7d	priamus	Male	1	priamus Male 1	Asia; Indonesia	Indonesia
1cd1919a-c8ee-4d1a-822d-ca7168000f7d_1	1cd1919a-c8ee-4d1a-822d-ca7168000f7d	priamus	Male	0	priamus Male 0	Asia; Indonesia	Indonesia
1cdacedd-fd8e-4b35-81be-16b7d74a0bf7_0	1cdacedd-fd8e-4b35-81be-16b7d74a0bf7	plato	Male	0	plato Male 0	Asia; Indonesia	Indonesia
1cdacedd-fd8e-4b35-81be-16b7d74a0bf7_1	1cdacedd-fd8e-4b35-81be-16b7d74a0bf7	plato	Male	1	plato Male 1	Asia; Indonesia	Indonesia
1ce0bfff-789d-45cc-a065-f123f35378c1_0	1ce0bfff-789d-45cc-a065-f123f35378c1	haliphron	Female	0	haliphron Female 0	Asia; Indonesia	Indonesia
1ce0bfff-789d-45cc-a065-f123f35378c1_1	1ce0bfff-789d-45cc-a065-f123f35378c1	haliphron	Female	1	haliphron Female 1	Asia; Indonesia	Indonesia
1ce3b214-f404-4615-bc6c-6bfee7f56444_0	1ce3b214-f404-4615-bc6c-6bfee7f56444	aeacus	Male	1	aeacus Male 1	Asia; China	China
1ce3b214-f404-4615-bc6c-6bfee7f56444_1	1ce3b214-f404-4615-bc6c-6bfee7f56444	aeacus	Male	0	aeacus Male 0	Asia; China	China
1cead7dc-e660-4bca-867a-26128b02803a_0	1cead7dc-e660-4bca-867a-26128b02803a	criton	Male	0	criton Male 0	Asia; Indonesia	Indonesia
1cead7dc-e660-4bca-867a-26128b02803a_1	1cead7dc-e660-4bca-867a-26128b02803a	criton	Male	1	criton Male 1	Asia; Indonesia	Indonesia
1cefe330-b365-4785-8913-383f9890ccaa_0	1cefe330-b365-4785-8913-383f9890ccaa	victoriae	Female	1	victoriae Female 1	Oceania; Solomon Islands	Solomon Islands
1cefe330-b365-4785-8913-383f9890ccaa_1	1cefe330-b365-4785-8913-383f9890ccaa	victoriae	Female	0	victoriae Female 0	Oceania; Solomon Islands	Solomon Islands
1cf4f21e-7c35-4256-9b93-fc64b01d310e_0	1cf4f21e-7c35-4256-9b93-fc64b01d310e	priamus	Male	1	priamus Male 1	Australia; Australia	Australia
1cf4f21e-7c35-4256-9b93-fc64b01d310e_1	1cf4f21e-7c35-4256-9b93-fc64b01d310e	priamus	Male	0	priamus Male 0	Australia; Australia	Australia
1cf689db-bc8d-4de8-b1bb-3d89d417da57_0	1cf689db-bc8d-4de8-b1bb-3d89d417da57	criton	Male	0	criton Male 0	Asia; Indonesia	Indonesia
1cf689db-bc8d-4de8-b1bb-3d89d417da57_1	1cf689db-bc8d-4de8-b1bb-3d89d417da57	criton	Male	1	criton Male 1	Asia; Indonesia	Indonesia
1cfd7348-85b2-4464-ab5b-0837a40671fc_0	1cfd7348-85b2-4464-ab5b-0837a40671fc	priamus	Male	1	priamus Male 1	Asia; Papua New Guinea	Papua New Guinea
1cfd7348-85b2-4464-ab5b-0837a40671fc_1	1cfd7348-85b2-4464-ab5b-0837a40671fc	priamus	Male	0	priamus Male 0	Asia; Papua New Guinea	Papua New Guinea
1d0076f4-59b8-4581-9836-243f6393dd5c_0	1d0076f4-59b8-4581-9836-243f6393dd5c	amphrysus	Female	0	amphrysus Female 0	Asia; Malaysia	Malaysia
1d0076f4-59b8-4581-9836-243f6393dd5c_1	1d0076f4-59b8-4581-9836-243f6393dd5c	amphrysus	Female	1	amphrysus Female 1	Asia; Malaysia	Malaysia
1d05b987-f981-4ce6-ba47-3be2cc91e9f8_0	1d05b987-f981-4ce6-ba47-3be2cc91e9f8	croesus	Male	1	croesus Male 1	Asia; Indonesia	Indonesia
1d05b987-f981-4ce6-ba47-3be2cc91e9f8_1	1d05b987-f981-4ce6-ba47-3be2cc91e9f8	croesus	Male	0	croesus Male 0	Asia; Indonesia	Indonesia
1d082d1b-1f2b-4965-a082-73d2aad4d39a_0	1d082d1b-1f2b-4965-a082-73d2aad4d39a	priamus	Female	1	priamus Female 1	Asia; Papua New Guinea	Papua New Guinea
1d082d1b-1f2b-4965-a082-73d2aad4d39a_1	1d082d1b-1f2b-4965-a082-73d2aad4d39a	priamus	Female	0	priamus Female 0	Asia; Papua New Guinea	Papua New Guinea
1d099457-281a-4cc3-acfb-4ee9c9dc60c1_0	1d099457-281a-4cc3-acfb-4ee9c9dc60c1	aeacus	Male	1	aeacus Male 1	Asia; China	China
1d099457-281a-4cc3-acfb-4ee9c9dc60c1_1	1d099457-281a-4cc3-acfb-4ee9c9dc60c1	aeacus	Male	0	aeacus Male 0	Asia; China	China
1d0f3d8b-52a6-4adf-beee-6bba9e65d43f_0	1d0f3d8b-52a6-4adf-beee-6bba9e65d43f	oblongomaculatus	Female	1	oblongomaculatus Female 1	Asia; Papua New Guinea	Papua New Guinea
1d0f3d8b-52a6-4adf-beee-6bba9e65d43f_1	1d0f3d8b-52a6-4adf-beee-6bba9e65d43f	oblongomaculatus	Female	0	oblongomaculatus Female 0	Asia; Papua New Guinea	Papua New Guinea
1d0faa00-3fa2-47d6-942f-445dab15b627_0	1d0faa00-3fa2-47d6-942f-445dab15b627	brookiana	Male	1	brookiana Male 1	Asia; Malaysia	Malaysia
1d0faa00-3fa2-47d6-942f-445dab15b627_1	1d0faa00-3fa2-47d6-942f-445dab15b627	brookiana	Male	0	brookiana Male 0	Asia; Malaysia	Malaysia
1d10cf29-041c-49c8-b281-39ba58d20bc3_0	1d10cf29-041c-49c8-b281-39ba58d20bc3	victoriae	Male	1	victoriae Male 1	Oceania; Solomon Islands	Solomon Islands
1d10cf29-041c-49c8-b281-39ba58d20bc3_1	1d10cf29-041c-49c8-b281-39ba58d20bc3	victoriae	Male	0	victoriae Male 0	Oceania; Solomon Islands	Solomon Islands
1d183eac-9f7c-4d89-8bcf-476e1c552e82_0	1d183eac-9f7c-4d89-8bcf-476e1c552e82	priamus	Male	1	priamus Male 1	Asia; Papua New Guinea	Papua New Guinea
1d183eac-9f7c-4d89-8bcf-476e1c552e82_1	1d183eac-9f7c-4d89-8bcf-476e1c552e82	priamus	Male	0	priamus Male 0	Asia; Papua New Guinea	Papua New Guinea
1d286a11-af96-4f82-8ca8-1e2840340f86_0	1d286a11-af96-4f82-8ca8-1e2840340f86	darsius	Male	0	darsius Male 0	Asia; Sri Lanka	Sri Lanka
1d286a11-af96-4f82-8ca8-1e2840340f86_1	1d286a11-af96-4f82-8ca8-1e2840340f86	darsius	Male	1	darsius Male 1	Asia; Sri Lanka	Sri Lanka
1d37db45-0d94-42ff-ae33-cee2575e02db_0	1d37db45-0d94-42ff-ae33-cee2575e02db	priamus	Male	1	priamus Male 1	Asia; Indonesia	Indonesia
1d37db45-0d94-42ff-ae33-cee2575e02db_1	1d37db45-0d94-42ff-ae33-cee2575e02db	priamus	Male	0	priamus Male 0	Asia; Indonesia	Indonesia
1d3bff77-a199-4810-83e1-4b1e47ed3b32_0	1d3bff77-a199-4810-83e1-4b1e47ed3b32	priamus	Female	1	priamus Female 1	Oceania; Solomon Islands	Solomon Islands
1d3bff77-a199-4810-83e1-4b1e47ed3b32_1	1d3bff77-a199-4810-83e1-4b1e47ed3b32	priamus	Female	0	priamus Female 0	Oceania; Solomon Islands	Solomon Islands
1d41893a-fc22-40a9-8694-92002aaf5c58_0	1d41893a-fc22-40a9-8694-92002aaf5c58	priamus	Male	1	priamus Male 1	Australia; Australia; Queensland	Australia
1d41893a-fc22-40a9-8694-92002aaf5c58_1	1d41893a-fc22-40a9-8694-92002aaf5c58	priamus	Male	0	priamus Male 0	Australia; Australia; Queensland	Australia
1d4f3ed5-c80a-49df-8fa1-cd42b6e9b87a_0	1d4f3ed5-c80a-49df-8fa1-cd42b6e9b87a	goliath	Female	1	goliath Female 1	Asia; Indonesia	Indonesia
1d4f3ed5-c80a-49df-8fa1-cd42b6e9b87a_1	1d4f3ed5-c80a-49df-8fa1-cd42b6e9b87a	goliath	Female	0	goliath Female 0	Asia; Indonesia	Indonesia
1d75397d-1496-4741-8726-6f9dfbec1c5b_0	1d75397d-1496-4741-8726-6f9dfbec1c5b	aeacus	Female	1	aeacus Female 1	Asia; Malaysia	Malaysia
1d75397d-1496-4741-8726-6f9dfbec1c5b_1	1d75397d-1496-4741-8726-6f9dfbec1c5b	aeacus	Female	0	aeacus Female 0	Asia; Malaysia	Malaysia
1d8579e4-736d-46b0-aa3f-7ac170cff924_0	1d8579e4-736d-46b0-aa3f-7ac170cff924	haliphron	Male	0	haliphron Male 0	Asia; Indonesia	Indonesia
1d8579e4-736d-46b0-aa3f-7ac170cff924_1	1d8579e4-736d-46b0-aa3f-7ac170cff924	haliphron	Male	1	haliphron Male 1	Asia; Indonesia	Indonesia
1d88076b-dd87-45bb-8a9d-710dc7389e61_0	1d88076b-dd87-45bb-8a9d-710dc7389e61	priamus	Male	1	priamus Male 1	Asia; Indonesia	Indonesia
1d88076b-dd87-45bb-8a9d-710dc7389e61_1	1d88076b-dd87-45bb-8a9d-710dc7389e61	priamus	Male	0	priamus Male 0	Asia; Indonesia	Indonesia
1d8bacac-be32-416f-a9a5-5043e9da0c9d_0	1d8bacac-be32-416f-a9a5-5043e9da0c9d	magellanus	Male	0	magellanus Male 0	Asia; Taiwan	Taiwan
1d8bacac-be32-416f-a9a5-5043e9da0c9d_1	1d8bacac-be32-416f-a9a5-5043e9da0c9d	magellanus	Male	1	magellanus Male 1	Asia; Taiwan	Taiwan
1db89b9a-20e8-44b7-ba4f-e021de6a122d_0	1db89b9a-20e8-44b7-ba4f-e021de6a122d	haliphron	Female	0	haliphron Female 0	Asia; Indonesia	Indonesia
1db89b9a-20e8-44b7-ba4f-e021de6a122d_1	1db89b9a-20e8-44b7-ba4f-e021de6a122d	haliphron	Female	1	haliphron Female 1	Asia; Indonesia	Indonesia
1dc81100-7d2e-4ae3-9c6d-bcf03f0b4c0e_0	1dc81100-7d2e-4ae3-9c6d-bcf03f0b4c0e	amphrysus	Male	0	amphrysus Male 0	Asia; Indonesia	Indonesia
1dc81100-7d2e-4ae3-9c6d-bcf03f0b4c0e_1	1dc81100-7d2e-4ae3-9c6d-bcf03f0b4c0e	amphrysus	Male	1	amphrysus Male 1	Asia; Indonesia	Indonesia
1dcc7937-6706-4563-9b68-dd32496d428a_0	1dcc7937-6706-4563-9b68-dd32496d428a	darsius	Male	0	darsius Male 0	Asia; Sri Lanka	Sri Lanka
1dcc7937-6706-4563-9b68-dd32496d428a_1	1dcc7937-6706-4563-9b68-dd32496d428a	darsius	Male	1	darsius Male 1	Asia; Sri Lanka	Sri Lanka
1dce4e9e-0541-48f9-823b-2b468b42b8de_0	1dce4e9e-0541-48f9-823b-2b468b42b8de	chimaera	Female	1	chimaera Female 1	Asia; Indonesia	Indonesia
1dce4e9e-0541-48f9-823b-2b468b42b8de_1	1dce4e9e-0541-48f9-823b-2b468b42b8de	chimaera	Female	0	chimaera Female 0	Asia; Indonesia	Indonesia
1ddee0bd-b574-4021-8a9e-51d107ca68aa_0	1ddee0bd-b574-4021-8a9e-51d107ca68aa	haliphron	Male	0	haliphron Male 0	Asia; Indonesia	Indonesia
1ddee0bd-b574-4021-8a9e-51d107ca68aa_1	1ddee0bd-b574-4021-8a9e-51d107ca68aa	haliphron	Male	1	haliphron Male 1	Asia; Indonesia	Indonesia
1deac594-039b-49f5-8cd2-b7e8d9942889_0	1deac594-039b-49f5-8cd2-b7e8d9942889	victoriae	Female	1	victoriae Female 1	Oceania; Solomon Islands	Solomon Islands
1deac594-039b-49f5-8cd2-b7e8d9942889_1	1deac594-039b-49f5-8cd2-b7e8d9942889	victoriae	Female	0	victoriae Female 0	Oceania; Solomon Islands	Solomon Islands
1df910d6-6b44-4649-bc62-f805704fb868_0	1df910d6-6b44-4649-bc62-f805704fb868	amphrysus	Female	0	amphrysus Female 0	Asia; Malaysia	Malaysia
1df910d6-6b44-4649-bc62-f805704fb868_1	1df910d6-6b44-4649-bc62-f805704fb868	amphrysus	Female	1	amphrysus Female 1	Asia; Malaysia	Malaysia
1e058350-e9a9-4304-83a0-1cd180c5aa38_0	1e058350-e9a9-4304-83a0-1cd180c5aa38	hypolitus	Male	1	hypolitus Male 1	Asia; Indonesia	Indonesia
1e058350-e9a9-4304-83a0-1cd180c5aa38_1	1e058350-e9a9-4304-83a0-1cd180c5aa38	hypolitus	Male	0	hypolitus Male 0	Asia; Indonesia	Indonesia
1e17666a-255a-4851-ad8b-11271e883ca7_0	1e17666a-255a-4851-ad8b-11271e883ca7	priamus	Female	1	priamus Female 1	Asia; Papua New Guinea	Papua New Guinea
1e17666a-255a-4851-ad8b-11271e883ca7_1	1e17666a-255a-4851-ad8b-11271e883ca7	priamus	Female	0	priamus Female 0	Asia; Papua New Guinea	Papua New Guinea
1e1777ae-d637-4979-9e26-201af158f30d_0	1e1777ae-d637-4979-9e26-201af158f30d	helena	Female	1	helena Female 1	Asia; Indonesia	Indonesia
1e1777ae-d637-4979-9e26-201af158f30d_1	1e1777ae-d637-4979-9e26-201af158f30d	helena	Female	0	helena Female 0	Asia; Indonesia	Indonesia
1e1e0298-194a-445b-8e6b-c70049f90388_0	1e1e0298-194a-445b-8e6b-c70049f90388	priamus	Female	1	priamus Female 1	Australia; Australia; Queensland	Australia
1e1e0298-194a-445b-8e6b-c70049f90388_1	1e1e0298-194a-445b-8e6b-c70049f90388	priamus	Female	0	priamus Female 0	Australia; Australia; Queensland	Australia
1e257b59-360c-450b-a111-630c97ecfa6c_0	1e257b59-360c-450b-a111-630c97ecfa6c	minos	Female	0	minos Female 0	Asia; India	India
1e257b59-360c-450b-a111-630c97ecfa6c_1	1e257b59-360c-450b-a111-630c97ecfa6c	minos	Female	1	minos Female 1	Asia; India	India
1e295898-e4b9-4819-a8f7-4a50926a2c91_0	1e295898-e4b9-4819-a8f7-4a50926a2c91	helena	Male	1	helena Male 1	Asia; Indonesia	Indonesia
1e295898-e4b9-4819-a8f7-4a50926a2c91_1	1e295898-e4b9-4819-a8f7-4a50926a2c91	helena	Male	0	helena Male 0	Asia; Indonesia	Indonesia
1e2abcbc-e709-40e2-9a24-dd09b0c8e0f5_0	1e2abcbc-e709-40e2-9a24-dd09b0c8e0f5	darsius	Female	0	darsius Female 0	Asia; Sri Lanka	Sri Lanka
1e2abcbc-e709-40e2-9a24-dd09b0c8e0f5_1	1e2abcbc-e709-40e2-9a24-dd09b0c8e0f5	darsius	Female	1	darsius Female 1	Asia; Sri Lanka	Sri Lanka
1e3adaae-d19e-40b5-9a81-3be691bdaff2_0	1e3adaae-d19e-40b5-9a81-3be691bdaff2	helena	Male	1	helena Male 1	Asia; India	India
[truncated: 14,735 more rows]

## Sheet: SupplementaryData2AccessionNs
Sample n	Genus	Species	OTU	Combined Accession taxonomy	COI Accession	ND5 Accession	16S Accession	Wg Accession	EF-1α Accession	COI FASTA ID	ND5 FASTA ID	16S FASTA ID	Wg FASTA ID	EF-1α FASTA ID
1	Troides	haliphron	haliphron	Troides haliphron	-	AB044649.1	-	-	-	-	>AB044649.1 Troides haliphron mitochondrial ND5 gene for NADH dehydrogenase subunit 5, partial cds, country: Indonesia, Sulawesi, Bantimurung#	-	-	-
2	Ornithoptera	goliath	goliath	Ornithoptera goliath	-	AB027600.1	-	-	-	-	>AB027600.1 Ornithoptera goliath mitochondrial mRNA for NADH dehydrogenase subunit 5, partial cds#	-	-	-
3	Ornithoptera	croesus	croesus	Ornithoptera croesus	-	AB027595.2	-	-	-	-	>AB027595.2 Ornithoptera croesus mitochondrial mRNA for NADH dehydrogenase subunit 5, partial cds#	-	-	-
4	Ornithoptera	aesacus	aesacus	Ornithoptera aesacus	-	AB044655.1	-	-	-	-	>AB044655.1 Ornithoptera aesacus mitochondrial ND5 gene for NADH dehydrogenase subunit 5, partial cds, country: Indonesia, Obi Is#	-	-	-
5	Ornithoptera	meridionalis	meridionalis	Ornithoptera meridionalis	-	AB044653.1	-	-	-	-	>AB044653.1 Ornithoptera meridionalis mitochondrial ND5 gene for NADH dehydrogenase subunit 5, partial cds, country: Indonesia, Irian Jaya, Timika#	-	-	-
6	Ornithoptera	paradisea	paradisea	Ornithoptera paradisea	-	AB027603.1	-	-	-	-	>AB027603.1 Ornithoptera paradisea mitochondrial mRNA for NADH dehydrogenase subunit 5, partial cds#	-	-	-
7	Ornithoptera	chimaera	chimaera	Ornithoptera chimaera	-	AB044660.1	-	-	-	-	>AB044660.1 Ornithoptera chimaera mitochondrial ND5 gene for NADH dehydrogenase subunit 5, partial cds, country: Indonesia, Irian Jaya, Wayland Mts#	-	-	-
8	Trogonoptera	brookiana	brookiana	Trogonoptera brookiana	-	AB044648.1	-	-	-	-	>AB044648.1 Trogonoptera brookiana mitochondrial ND5 gene for NADH dehydrogenase subunit 5, partial cds, country: Malaysia, Cameron Highland#	-	-	-
9	Troides	amphrysus	amphrysus	Troides amphrysus	-	AB027593.1	-	-	-	-	>AB027593.1 Troides amphrysus mitochondrial mRNA for NADH dehydrogenase subunit 5, partial cds#	-	-	-
10	Ornithoptera	priamus	priamus	Ornithoptera priamus	-	AB044656.1	-	-	-	-	>AB044656.1 Ornithoptera priamus mitochondrial ND5 gene for NADH dehydrogenase subunit 5, partial cds, country: Indonesia, Irian Jaya, Timika#	-	-	-
11	Ornithoptera	victoriae	victoriae	Ornithoptera victoriae	-	AB044658.1	-	-	-	-	>AB044658.1 Ornithoptera victoriae mitochondrial ND5 gene for NADH dehydrogenase subunit 5, partial cds, country: Papua New Guinea, Gela#	-	-	-
12	Ornithoptera	priamus urvillianus	priamus	Ornithoptera priamus urvillianus	-	AB044657.1	-	-	-	-	>AB044657.1 Ornithoptera priamus urvillianus mitochondrial ND5 gene for NADH dehydrogenase subunit 5, partial cds, country: Papua New Guinea, Guadalcanal#	-	-	-
13	Ornithoptera	priamus	priamus	Ornithoptera priamus	-	AB027597.1	-	-	-	-	>AB027597.1 Ornithoptera priamus mitochondrial mRNA for NADH dehydrogenase subunit 5, partial cds#	-	-	-
14	Ornithoptera	goliath	goliath	Ornithoptera goliath	-	AB027599.1	-	-	-	-	>AB027599.1 Ornithoptera goliath mitochondrial mRNA for NADH dehydrogenase subunit 5, partial cds#	-	-	-
15	Troides	helena	helena	Troides helena	-	AB027594.1	-	-	-	-	>AB027594.1 Troides helena mitochondrial mRNA for NADH dehydrogenase subunit 5, partial cds#	-	-	-
16	Troides	prattorum	prattorum	Troides prattorum	-	AB044650.1	-	-	-	-	>AB044650.1 Troides prattorum mitochondrial ND5 gene for NADH dehydrogenase subunit 5, partial cds, country: Indonesia, Buru Is#	-	-	-
17	Trogonoptera	brookiana	brookiana	Trogonoptera brookiana	-	AB044647.1	-	-	-	-	>AB044647.1 Trogonoptera brookiana mitochondrial ND5 gene for NADH dehydrogenase subunit 5, partial cds, country: Indonesia, Sumatera, Padang#	-	-	-
18	Ornithoptera	croesus	croesus	Ornithoptera croesus	-	AB044654.1	-	-	-	-	>AB044654.1 Ornithoptera croesus mitochondrial ND5 gene for NADH dehydrogenase subunit 5, partial cds, country: Indonesia, Bachan Is#	-	-	-
19	Troides	staudingeri	haliphron	Troides staudingeri	-	AB044651.1	-	-	-	-	>AB044651.1 Troides staudingeri mitochondrial ND5 gene for NADH dehydrogenase subunit 5, partial cds, country: Indonesia, Lakor Is#	-	-	-
20	Troides	hypolitus	hypolitus	Troides hypolitus	-	AB027592.2	-	-	-	-	>AB027592.2 Troides hypolitus mitochondrial mRNA for NADH dehydrogenase subunit 5, partial cds#	-	-	-
21	Ornithoptera	rothschildi	rothschildi	Ornithoptera rothschildi	-	AB027601.1	-	-	-	-	>AB027601.1 Ornithoptera rothschildi mitochondrial mRNA for NADH dehydrogenase subunit 5, partial cds#	-	-	-
22	Ornithoptera	rothschildi	rothschildi	Ornithoptera rothschildi	-	AB027601.1	-	-	-	-	>AB027601.1 Ornithoptera rothschildi mitochondrial mRNA for NADH dehydrogenase subunit 5, partial cds#	-	-	-
23	Ornithoptera	rothschildi	rothschildi	Ornithoptera rothschildi	-	AB027601.1	-	-	-	-	>AB027601.1 Ornithoptera rothschildi mitochondrial mRNA for NADH dehydrogenase subunit 5, partial cds#	-	-	-
24	Ornithoptera	rothschildi	rothschildi	Ornithoptera rothschildi	-	AB027601.1	-	-	-	-	>AB027601.1 Ornithoptera rothschildi mitochondrial mRNA for NADH dehydrogenase subunit 5, partial cds#	-	-	-
25	Ornithoptera	priamus	priamus	Ornithoptera priamus	KF397018.1	-	-	-	-	>KF397018.1 Ornithoptera priamus voucher 11ANIC-07882 cytochrome oxidase subunit 1 (COI) gene, partial cds; mitochondrial#	-	-	-	-
26	Ornithoptera	priamus	priamus	Ornithoptera priamus	KF405508.1	-	-	-	-	>KF405508.1 Ornithoptera priamus voucher 11ANIC-07883 cytochrome oxidase subunit 1 (COI) gene, partial cds; mitochondrial#	-	-	-	-
27	Troides	euphorion	priamus	Troides euphorion	KF405060.1	-	-	-	-	>KF405060.1 Troides euphorion voucher 11ANIC-07981 cytochrome oxidase subunit 1 (COI) gene, partial cds; mitochondrial#	-	-	-	-
28	Troides	euphorion	priamus	Troides euphorion	KF399304.1	-	-	-	-	>KF399304.1 Troides euphorion voucher 11ANIC-07984 cytochrome oxidase subunit 1 (COI) gene, partial cds; mitochondrial#	-	-	-	-
29	Troides	euphorion	priamus	Troides euphorion	KF405859.1	-	-	-	-	>KF405859.1 Troides euphorion voucher 11ANIC-07985 cytochrome oxidase subunit 1 (COI) gene, partial cds; mitochondrial#	-	-	-	-
30	Troides	prattorum	prattorum	Troides prattorum	EF514421.1	-	-	-	-	>EF514421.1 Troides prattorum voucher EC-002 cytochrome oxidase subunit I (COI) gene, partial cds; mitochondrial#	-	-	-	-
31	Troides	sp.	andromache	Troides sp.	EF514437.1	-	-	-	-	>EF514437.1 Troides sp. EC-005 cytochrome oxidase subunit I (COI) gene, partial cds; mitochondrial#	-	-	-	-
32	Troides	sp.	andromache	Troides sp.	EF514440.1	-	-	-	-	>EF514440.1 Troides sp. EC-006 cytochrome oxidase subunit I (COI) gene, partial cds; mitochondrial#	-	-	-	-
33	Ornithoptera	aesacus	aesacus	Ornithoptera aesacus	EF514431.1	-	-	-	-	>EF514431.1 Ornithoptera aesacus voucher EC-009 cytochrome oxidase subunit I (COI) gene, partial cds; mitochondrial#	-	-	-	-
34	Ornithoptera	priamus	priamus	Ornithoptera priamus	EF514420.1	-	-	-	-	>EF514420.1 Ornithoptera priamus voucher EC-010 cytochrome oxidase subunit I (COI) gene, partial cds; mitochondrial#	-	-	-	-
35	Ornithoptera	priamus	priamus	Ornithoptera priamus	EF514424.1	-	-	-	-	>EF514424.1 Ornithoptera priamus voucher EC-014 cytochrome oxidase subunit I (COI) gene, partial cds; mitochondrial#	-	-	-	-
36	Ornithoptera	aesacus	aesacus	Ornithoptera aesacus	EF514422.1	-	-	-	-	>EF514422.1 Ornithoptera aesacus voucher EC-015 cytochrome oxidase subunit I (COI) gene, partial cds; mitochondrial#	-	-	-	-
37	Ornithoptera	croesus	croesus	Ornithoptera croesus	EF514434.1	-	-	-	-	>EF514434.1 Ornithoptera croesus voucher EC-029 cytochrome oxidase subunit I (COI) gene, partial cds; mitochondrial#	-	-	-	-
38	Ornithoptera	croesus	croesus	Ornithoptera croesus	EF514408.1	-	-	-	-	>EF514408.1 Ornithoptera croesus voucher EC-030 cytochrome oxidase subunit I (COI) gene, partial cds; mitochondrial#	-	-	-	-
39	Ornithoptera	paradisea	paradisea	Ornithoptera paradisea	EF514452.1	-	-	-	-	>EF514452.1 Ornithoptera paradisea voucher EC-031 cytochrome oxidase subunit I (COI) gene, partial cds; mitochondrial#	-	-	-	-
40	Ornithoptera	croesus	croesus	Ornithoptera croesus	EF514428.1	-	-	-	-	>EF514428.1 Ornithoptera croesus voucher EC-032 cytochrome oxidase subunit I (COI) gene, partial cds; mitochondrial#	-	-	-	-
41	Ornithoptera	croesus	croesus	Ornithoptera croesus	EF514432.1	-	-	-	-	>EF514432.1 Ornithoptera croesus voucher EC-033 cytochrome oxidase subunit I (COI) gene, partial cds; mitochondrial#	-	-	-	-
42	Ornithoptera	croesus	croesus	Ornithoptera croesus	EF514409.1	-	-	-	-	>EF514409.1 Ornithoptera croesus voucher EC-035 cytochrome oxidase subunit I (COI) gene, partial cds; mitochondrial#	-	-	-	-
43	Ornithoptera	paradisea	paradisea	Ornithoptera paradisea	EF514461.1	-	-	-	-	>EF514461.1 Ornithoptera paradisea voucher EC-037 cytochrome oxidase subunit I (COI) gene, partial cds; mitochondrial#	-	-	-	-
44	Troides	sp.	cuneifera	Troides sp.	EF514433.1	-	-	-	-	>EF514433.1 Troides sp. EC-038 cytochrome oxidase subunit I (COI) gene, partial cds; mitochondrial#	-	-	-	-
45	Troides	sp.	miranda	Troides sp.	EF514407.1	-	-	-	-	>EF514407.1 Troides sp. EC-044 cytochrome oxidase subunit I (COI) gene, partial cds; mitochondrial#	-	-	-	-
46	Troides	amphrysus	amphrysus	Troides amphrysus	EF514412.1	-	-	-	-	>EF514412.1 Troides amphrysus voucher EC-046 cytochrome oxidase subunit I (COI) gene, partial cds; mitochondrial#	-	-	-	-
47	Ornithoptera	goliath	goliath	Ornithoptera goliath	EF514414.1	-	-	-	-	>EF514414.1 Ornithoptera goliath voucher EC-047 cytochrome oxidase subunit I (COI) gene, partial cds; mitochondrial#	-	-	-	-
48	Ornithoptera	goliath	goliath	Ornithoptera goliath	EF514418.1	-	-	-	-	>EF514418.1 Ornithoptera goliath voucher EC-049 cytochrome oxidase subunit I (COI) gene, partial cds; mitochondrial#	-	-	-	-
49	Ornithoptera	tithonus	tithonus	Ornithoptera tithonus	EF514462.1	-	-	-	-	>EF514462.1 Ornithoptera tithonus voucher EC-050 cytochrome oxidase subunit I (COI) gene, partial cds; mitochondrial#	-	-	-	-
50	Ornithoptera	tithonus	tithonus	Ornithoptera tithonus	EF514460.1	-	-	-	-	>EF514460.1 Ornithoptera tithonus voucher EC-051 cytochrome oxidase subunit I (COI) gene, partial cds; mitochondrial#	-	-	-	-
51	Ornithoptera	tithonus	tithonus	Ornithoptera tithonus	EF514459.1	-	-	-	-	>EF514459.1 Ornithoptera tithonus voucher EC-052 cytochrome oxidase subunit I (COI) gene, partial cds; mitochondrial#	-	-	-	-
52	Ornithoptera	chimaera	chimaera	Ornithoptera chimaera	EF514411.1	-	-	-	-	>EF514411.1 Ornithoptera chimaera voucher EC-053 cytochrome oxidase subunit I (COI) gene, partial cds; mitochondrial#	-	-	-	-
53	Ornithoptera	chimaera	chimaera	Ornithoptera chimaera	EF514445.1	-	-	-	-	>EF514445.1 Ornithoptera chimaera voucher EC-055 cytochrome oxidase subunit I (COI) gene, partial cds; mitochondrial#	-	-	-	-
54	Troides	hypolitus	hypolitus	Troides hypolitus	EF514416.1	-	-	-	-	>EF514416.1 Troides hypolitus voucher EC-056 cytochrome oxidase subunit I (COI) gene, partial cds; mitochondrial#	-	-	-	-
55	Troides	hypolitus	hypolitus	Troides hypolitus	EF514441.1	-	-	-	-	>EF514441.1 Troides hypolitus voucher EC-057 cytochrome oxidase subunit I (COI) gene, partial cds; mitochondrial#	-	-	-	-
56	Troides	helena	helena	Troides helena	EF514456.1	-	-	-	-	>EF514456.1 Troides helena voucher EC-058 cytochrome oxidase subunit I (COI) gene, partial cds; mitochondrial#	-	-	-	-
57	Troides	sp.	oblongomaculatus	Troides sp.	EF514451.1	-	-	-	-	>EF514451.1 Troides sp. EC-059 cytochrome oxidase subunit I (COI) gene, partial cds; mitochondrial#	-	-	-	-
58	Troides	sp.	oblongomaculatus	Troides sp.	EF514450.1	-	-	-	-	>EF514450.1 Troides sp. EC-060 cytochrome oxidase subunit I (COI) gene, partial cds; mitochondrial#	-	-	-	-
59	Troides	sp.	oblongomaculatus	Troides sp.	EF514448.1	-	-	-	-	>EF514448.1 Troides sp. EC-061 cytochrome oxidase subunit I (COI) gene, partial cds; mitochondrial#	-	-	-	-
60	Troides	sp.	oblongomaculatus	Troides sp.	EF514453.1	-	-	-	-	>EF514453.1 Troides sp. EC-062 cytochrome oxidase subunit I (COI) gene, partial cds; mitochondrial#	-	-	-	-
61	Troides	sp.	criton	Troides sp.	EF514410.1	-	-	-	-	>EF514410.1 Troides sp. EC-063 cytochrome oxidase subunit I (COI) gene, partial cds; mitochondrial#	-	-	-	-
62	Troides	sp.	critonides	Troides sp.	EF514403.1	-	-	-	-	>EF514403.1 Troides sp. EC-071 cytochrome oxidase subunit I (COI) gene, partial cds; mitochondrial#	-	-	-	-
63	Troides	staudingeri	haliphron	Troides staudingeri	EF514417.1	-	-	-	-	>EF514417.1 Troides staudingeri voucher EC-072 cytochrome oxidase subunit I (COI) gene, partial cds; mitochondrial#	-	-	-	-
64	Troides	staudingeri	haliphron	Troides staudingeri	EF514427.1	-	-	-	-	>EF514427.1 Troides staudingeri voucher EC-074 cytochrome oxidase subunit I (COI) gene, partial cds; mitochondrial#	-	-	-	-
65	Troides	staudingeri	haliphron	Troides staudingeri	EF514426.1	-	-	-	-	>EF514426.1 Troides staudingeri voucher EC-075 cytochrome oxidase subunit I (COI) gene, partial cds; mitochondrial#	-	-	-	-
66	Troides	staudingeri	haliphron	Troides staudingeri	EF514449.1	-	-	-	-	>EF514449.1 Troides staudingeri voucher EC-076 cytochrome oxidase subunit I (COI) gene, partial cds; mitochondrial#	-	-	-	-
67	Troides	sp.	aeacus	Troides sp.	EF514455.1	-	-	-	-	>EF514455.1 Troides sp. EC-077 cytochrome oxidase subunit I (COI) gene, partial cds; mitochondrial#	-	-	-	-
68	Troides	helena	helena	Troides helena	EF514446.1	-	-	-	-	>EF514446.1 Troides helena voucher EC-079 cytochrome oxidase subunit I (COI) gene, partial cds; mitochondrial#	-	-	-	-
69	Troides	haliphron	haliphron	Troides haliphron	EF514425.1	-	-	-	-	>EF514425.1 Troides haliphron voucher EC-081 cytochrome oxidase subunit I (COI) gene, partial cds; mitochondrial#	-	-	-	-
70	Troides	haliphron	haliphron	Troides haliphron	EF514415.1	-	-	-	-	>EF514415.1 Troides haliphron voucher EC-082 cytochrome oxidase subunit I (COI) gene, partial cds; mitochondrial#	-	-	-	-
71	Troides	haliphron	haliphron	Troides haliphron	EF514404.1	-	-	-	-	>EF514404.1 Troides haliphron voucher EC-083 cytochrome oxidase subunit I (COI) gene, partial cds; mitochondrial#	-	-	-	-
72	Troides	sp.	riedeli	Troides sp.	EF514423.1	-	-	-	-	>EF514423.1 Troides sp. EC-084 cytochrome oxidase subunit I (COI) gene, partial cds; mitochondrial#	-	-	-	-
73	Troides	sp.	riedeli	Troides sp.	EF514419.1	-	-	-	-	>EF514419.1 Troides sp. EC-085 cytochrome oxidase subunit I (COI) gene, partial cds; mitochondrial#	-	-	-	-
74	Ornithoptera	goliath	goliath	Ornithoptera goliath	EF514447.1	-	-	-	-	>EF514447.1 Ornithoptera goliath voucher EC-087 cytochrome oxidase subunit I (COI) gene, partial cds; mitochondrial#	-	-	-	-
75	Trogonoptera	sp.	trojana	Trogonoptera sp.	EF514444.1	-	-	-	-	>EF514444.1 Trogonoptera sp. EC-089 cytochrome oxidase subunit I (COI) gene, partial cds; mitochondrial#	-	-	-	-
76	Trogonoptera	sp.	trojana	Trogonoptera sp.	EF514436.1	-	-	-	-	>EF514436.1 Trogonoptera sp. EC-090 cytochrome oxidase subunit I (COI) gene, partial cds; mitochondrial#	-	-	-	-
77	Trogonoptera	brookiana	brookiana	Trogonoptera brookiana	EF514439.1	-	-	-	-	>EF514439.1 Trogonoptera brookiana voucher EC-091 cytochrome oxidase subunit I (COI) gene, partial cds; mitochondrial#	-	-	-	-
78	Troides	vandepolli vandepolli	vandepolli	Troides vandepolli vandepolli	KT179927.1	-	KT179866.1	-	KT179945.1	>KT179927.1 Troides vandepolli vandepolli isolate FLC_00257 cytochrome oxidase subunit I (COI) gene, partial cds; mitochondrial	-	>KT179866.1 Troides vandepolli vandepolli isolate FLC_00257 16S ribosomal RNA gene, partial sequence; mitochondrial	-	>KT179945.1 Troides vandepolli vandepolli isolate FLC_00257 elongation factor 1-alpha gene, partial cds
79	Troides	vandepolli vandepolli	vandepolli	Troides vandepolli vandepolli	KT179928.1	-	KT179867.1	-	-	>KT179928.1 Troides vandepolli vandepolli isolate FLC_00258 cytochrome oxidase subunit I (COI) gene, partial cds; mitochondrial	-	>KT179867.1 Troides vandepolli vandepolli isolate FLC_00258 16S ribosomal RNA gene, partial sequence; mitochondrial	-	-
80	Troides	criton criton	criton	Troides criton criton	KT179884.1	-	KT179828.1	-	KT179962.1	>KT179884.1 Troides criton criton isolate FLC_00259 cytochrome oxidase subunit I (COI) gene, partial cds; mitochondrial	-	>KT179828.1 Troides criton criton isolate FLC_00259 16S ribosomal RNA gene, partial sequence; mitochondrial	-	>KT179962.1 Troides criton criton isolate FLC_00259 elongation factor 1-alpha gene, partial cds
81	Troides	criton critonides	critonides	Troides criton critonides	KT179885.1	-	KT179831.1	-	-	>KT179885.1 Troides criton critonides isolate FLC_00260 cytochrome oxidase subunit I (COI) gene, partial cds; mitochondrial	-	>KT179831.1 Troides criton critonides isolate FLC_00260 16S ribosomal RNA gene, partial sequence; mitochondrial	-	-
82	Troides	criton criton	criton	Troides criton criton	KT179886.1	-	KT179829.1	-	KT179963.1	>KT179886.1 Troides criton criton isolate FLC_00261 cytochrome oxidase subunit I (COI) gene, partial cds; mitochondrial	-	>KT179829.1 Troides criton criton isolate FLC_00261 16S ribosomal RNA gene, partial sequence; mitochondrial	-	>KT179963.1 Troides criton criton isolate FLC_00261 elongation factor 1-alpha gene, partial cds
83	Troides	criton criton	criton	Troides criton criton	KT179887.1	-	KT179830.1	-	KT179964.1	>KT179887.1 Troides criton criton isolate FLC_00262 cytochrome oxidase subunit I (COI) gene, partial cds; mitochondrial	-	>KT179830.1 Troides criton criton isolate FLC_00262 16S ribosomal RNA gene, partial sequence; mitochondrial	-	>KT179964.1 Troides criton criton isolate FLC_00262 elongation factor 1-alpha gene, partial cds
84	Troides	plato plato	plato	Troides plato plato	-	-	KT179864.1	-	-	-	-	>KT179864.1 Troides plato plato isolate FLC_00264 16S ribosomal RNA gene, partial sequence; mitochondrial	-	-
85	Troides	haliphron haliphron	haliphron	Troides haliphron haliphron	KT179894.1	-	-	-	KT179965.1	>KT179894.1 Troides haliphron haliphron isolate FLC_00265 cytochrome oxidase subunit I (COI) gene, partial cds; mitochondrial	-	-	-	>KT179965.1 Troides haliphron haliphron isolate FLC_00265 elongation factor 1-alpha gene, partial cds
86	Troides	haliphron haliphron	haliphron	Troides haliphron haliphron	KT179895.1	-	KT179839.1	-	KT179966.1	>KT179895.1 Troides haliphron haliphron isolate FLC_00266 cytochrome oxidase subunit I (COI) gene, partial cds; mitochondrial	-	>KT179839.1 Troides haliphron haliphron isolate FLC_00266 16S ribosomal RNA gene, partial sequence; mitochondrial	-	>KT179966.1 Troides haliphron haliphron isolate FLC_00266 elongation factor 1-alpha gene, partial cds
87	Troides	haliphron purabu	haliphron	Troides haliphron purabu	-	-	KT179841.1	-	KT179967.1	-	-	>KT179841.1 Troides haliphron purabu isolate FLC_00267 16S ribosomal RNA gene, partial sequence; mitochondrial	-	>KT179967.1 Troides haliphron purabu isolate FLC_00267 elongation factor 1-alpha gene, partial cds
88	Troides	haliphron purabu	haliphron	Troides haliphron purabu	KT179897.1	-	KT179842.1	-	KT179968.1	>KT179897.1 Troides haliphron purabu isolate FLC_00268 cytochrome oxidase subunit I (COI) gene, partial cds; mitochondrial	-	>KT179842.1 Troides haliphron purabu isolate FLC_00268 16S ribosomal RNA gene, partial sequence; mitochondrial	-	>KT179968.1 Troides haliphron purabu isolate FLC_00268 elongation factor 1-alpha gene, partial cds
89	Troides	haliphron socrates	haliphron	Troides haliphron socrates	-	-	KT179843.1	-	KT179969.1	-	-	>KT179843.1 Troides haliphron socrates isolate FLC_00269 16S ribosomal RNA gene, partial sequence; mitochondrial	-	>KT179969.1 Troides haliphron socrates isolate FLC_00269 elongation factor 1-alpha gene, partial cds
90	Troides	haliphron socrates	haliphron	Troides haliphron socrates	KT179896.1	-	KT179844.1	-	KT179970.1	>KT179896.1 Troides haliphron socrates isolate FLC_00270 cytochrome oxidase subunit I (COI) gene, partial cds; mitochondrial	-	>KT179844.1 Troides haliphron socrates isolate FLC_00270 16S ribosomal RNA gene, partial sequence; mitochondrial	-	>KT179970.1 Troides haliphron socrates isolate FLC_00270 elongation factor 1-alpha gene, partial cds
91	Troides	haliphron pallens	haliphron	Troides haliphron pallens	-	-	KT179840.1	-	-	-	-	>KT179840.1 Troides haliphron pallens isolate FLC_00271 16S ribosomal RNA gene, partial sequence; mitochondrial	-	-
93	Troides	haliphron celebensis	haliphron	Troides haliphron celebensis	-	-	KT179838.1	-	-	-	-	>KT179838.1 Troides haliphron celebensis isolate FLC_00273 16S ribosomal RNA gene, partial sequence; mitochondrial	-	-
94	Troides	staudingeri heptanonius	haliphron	Troides staudingeri heptanonius	-	-	-	-	KT179971.1	-	-	-	-	>KT179971.1 Troides staudingeri heptanonius isolate FLC_00274 elongation factor 1-alpha gene, partial cds
95	Troides	staudingeri heptanonius	haliphron	Troides staudingeri heptanonius	KT179924.1	-	-	-	KT179972.1	>KT179924.1 Troides staudingeri heptanonius isolate FLC_00275 cytochrome oxidase subunit I (COI) gene, partial cds; mitochondrial	-	-	-	>KT179972.1 Troides staudingeri heptanonius isolate FLC_00275 elongation factor 1-alpha gene, partial cds
96	Troides	staudingeri iris	haliphron	Troides staudingeri iris	KT179925.1	-	-	-	KT179973.1	>KT179925.1 Troides staudingeri iris isolate FLC_00276 cytochrome oxidase subunit I (COI) gene, partial cds; mitochondrial	-	-	-	>KT179973.1 Troides staudingeri iris isolate FLC_00276 elongation factor 1-alpha gene, partial cds
97	Troides	staudingeri iris	haliphron	Troides staudingeri iris	-	-	-	-	KT179974.1	-	-	-	-	>KT179974.1 Troides staudingeri iris isolate FLC_00277 elongation factor 1-alpha gene, partial cds
98	Troides	staudingeri iris	haliphron	Troides staudingeri iris	KT179926.1	-	KT179865.1	-	KT179975.1	>KT179926.1 Troides staudingeri iris isolate FLC_00278 cytochrome oxidase subunit I (COI) gene, partial cds; mitochondrial	-	>KT179865.1 Troides staudingeri iris isolate FLC_00278 16S ribosomal RNA gene, partial sequence; mitochondrial	-	>KT179975.1 Troides staudingeri iris isolate FLC_00278 elongation factor 1-alpha gene, partial cds
99	Troides	helena helena	helena	Troides helena helena	KT179901.1	-	KT179848.1	-	KT179976.1	>KT179901.1 Troides helena helena isolate FLC_00280 cytochrome oxidase subunit I (COI) gene, partial cds; mitochondrial	-	>KT179848.1 Troides helena helena isolate FLC_00280 16S ribosomal RNA gene, partial sequence; mitochondrial	-	>KT179976.1 Troides helena helena isolate FLC_00280 elongation factor 1-alpha gene, partial cds
100	Troides	helena helena	helena	Troides helena helena	KT179902.1	-	KT179849.1	-	KT179977.1	>KT179902.1 Troides helena helena isolate FLC_00281 cytochrome oxidase subunit I (COI) gene, partial cds; mitochondrial	-	>KT179849.1 Troides helena helena isolate FLC_00281 16S ribosomal RNA gene, partial sequence; mitochondrial	-	>KT179977.1 Troides helena helena isolate FLC_00281 elongation factor 1-alpha gene, partial cds
101	Troides	helena helena	helena	Troides helena helena	KT179903.1	-	KT179850.1	-	KT179978.1	>KT179903.1 Troides helena helena isolate FLC_00282 cytochrome oxidase subunit I (COI) gene, partial cds; mitochondrial	-	>KT179850.1 Troides helena helena isolate FLC_00282 16S ribosomal RNA gene, partial sequence; mitochondrial	-	>KT179978.1 Troides helena helena isolate FLC_00282 elongation factor 1-alpha gene, partial cds
102	Troides	helena helena	helena	Troides helena helena	KT179904.1	-	KT179851.1	-	KT179979.1	>KT179904.1 Troides helena helena isolate FLC_00283 cytochrome oxidase subunit I (COI) gene, partial cds; mitochondrial	-	>KT179851.1 Troides helena helena isolate FLC_00283 16S ribosomal RNA gene, partial sequence; mitochondrial	-	>KT179979.1 Troides helena helena isolate FLC_00283 elongation factor 1-alpha gene, partial cds
103	Troides	helena antileuca	helena	Troides helena antileuca	KT179898.1	-	KT179845.1	-	KT179980.1	>KT179898.1 Troides helena antileuca isolate FLC_00284 cytochrome oxidase subunit I (COI) gene, partial cds; mitochondrial	-	>KT179845.1 Troides helena antileuca isolate FLC_00284 16S ribosomal RNA gene, partial sequence; mitochondrial	-	>KT179980.1 Troides helena antileuca isolate FLC_00284 elongation factor 1-alpha gene, partial cds
104	Troides	helena antileuca	helena	Troides helena antileuca	KT179899.1	-	KT179846.1	-	KT179981.1	>KT179899.1 Troides helena antileuca isolate FLC_00285 cytochrome oxidase subunit I (COI) gene, partial cds; mitochondrial	-	>KT179846.1 Troides helena antileuca isolate FLC_00285 16S ribosomal RNA gene, partial sequence; mitochondrial	-	>KT179981.1 Troides helena antileuca isolate FLC_00285 elongation factor 1-alpha gene, partial cds
105	Troides	helena antileuca	helena	Troides helena antileuca	KT179900.1	-	KT179847.1	-	KT179982.1	>KT179900.1 Troides helena antileuca isolate FLC_00286 cytochrome oxidase subunit I (COI) gene, partial cds; mitochondrial	-	>KT179847.1 Troides helena antileuca isolate FLC_00286 16S ribosomal RNA gene, partial sequence; mitochondrial	-	>KT179982.1 Troides helena antileuca isolate FLC_00286 elongation factor 1-alpha gene, partial cds
106	Troides	helena	helena	Troides helena	KT179907.1	-	KT179855.1	-	KT179983.1	>KT179907.1 Troides helena isolate FLC_00287 cytochrome oxidase subunit I (COI) gene, partial cds; mitochondrial	-	>KT179855.1 Troides helena isolate FLC_00287 16S ribosomal RNA gene, partial sequence; mitochondrial	-	>KT179983.1 Troides helena isolate FLC_00287 elongation factor 1-alpha gene, partial cds
107	Troides	helena	helena	Troides helena	-	-	-	-	KT179984.1	-	-	-	-	>KT179984.1 Troides helena isolate FLC_00288 elongation factor 1-alpha gene, partial cds
108	Troides	helena	helena	Troides helena	-	-	-	-	KT179985.1	-	-	-	-	>KT179985.1 Troides helena isolate FLC_00289 elongation factor 1-alpha gene, partial cds
110	Troides	helena hephaestus	helena	Troides helena hephaestus	-	-	KT179852.1	-	-	-	-	>KT179852.1 Troides helena hephaestus isolate FLC_00291 16S ribosomal RNA gene, partial sequence; mitochondrial	-	-
111	Troides	oblongomaculatus oblongomaculatus	oblongomaculatus	Troides oblongomaculatus oblongomaculatus	KT179908.1	-	-	-	KT179986.1	>KT179908.1 Troides oblongomaculatus aff. oblongomaculatus Tr8-05a isolate FLC_00292 cytochrome oxidase subunit I (COI) gene, partial cds; mitochondrial	-	-	-	>KT179986.1 Troides oblongomaculatus oblongomaculatus isolate FLC_00292 elongation factor 1-alpha gene, partial cds
113	Troides	helena	helena	Troides helena	KT179909.1	-	-	-	KT179987.1	>KT179909.1 Troides helena helena isolate FLC_00294 cytochrome oxidase subunit I (COI) gene, partial cds; mitochondrial	-	-	-	>KT179987.1 Troides helena isolate FLC_00294 elongation factor 1-alpha gene, partial cds
114	Troides	helena	helena	Troides helena	KT179910.1	-	-	-	KT179988.1	>KT179910.1 Troides helena helena isolate FLC_00295 cytochrome oxidase subunit I (COI) gene, partial cds; mitochondrial	-	-	-	>KT179988.1 Troides helena isolate FLC_00295 elongation factor 1-alpha gene, partial cds
118	Troides	oblongomaculatus aff. papuensis	oblongomaculatus	Troides oblongomaculatus aff. papuensis	KT179905.1	-	KT179853.1	-	KT179989.1	>KT179905.1 Troides oblongomaculatus aff. papuensis Tr8-09a isolate FLC_00299 cytochrome oxidase subunit I (COI) gene, partial cds; mitochondrial	-	>KT179853.1 Troides oblongomaculatus aff. papuensis Tr8-09a isolate FLC_00299 16S ribosomal RNA gene, partial sequence; mitochondrial	-	>KT179989.1 Troides oblongomaculatus aff. papuensis Tr8-09a isolate FLC_00299 elongation factor 1-alpha gene, partial cds
119	Troides	oblongomaculatus aff. papuensis	oblongomaculatus	Troides oblongomaculatus aff. papuensis	KT179906.1	-	KT179854.1	-	-	>KT179906.1 Troides oblongomaculatus aff. papuensis Tr8-09b isolate FLC_00300 cytochrome oxidase subunit I (COI) gene, partial cds; mitochondrial	-	>KT179854.1 Troides oblongomaculatus aff. papuensis Tr8-09b isolate FLC_00300 16S ribosomal RNA gene, partial sequence; mitochondrial	-	-
120	Troides	oblongomaculatus papuensis	oblongomaculatus	Troides oblongomaculatus papuensis	KT179920.1	-	-	-	KT179990.1	>KT179920.1 Troides oblongomaculatus papuensis isolate FLC_00301 cytochrome oxidase subunit I (COI) gene, partial cds; mitochondrial	-	-	-	>KT179990.1 Troides oblongomaculatus papuensis isolate FLC_00301 elongation factor 1-alpha gene, partial cds
121	Troides	oblongomaculatus papuensis	oblongomaculatus	Troides oblongomaculatus papuensis	KT179921.1	-	-	-	-	>KT179921.1 Troides oblongomaculatus papuensis isolate FLC_00302 cytochrome oxidase subunit I (COI) gene, partial cds; mitochondrial	-	-	-	-
122	Troides	oblongomaculatus papuensis	oblongomaculatus	Troides oblongomaculatus papuensis	-	-	-	-	KT179991.1	-	-	-	-	>KT179991.1 Troides oblongomaculatus papuensis isolate FLC_00303 elongation factor 1-alpha gene, partial cds
123	Troides	oblongomaculatus oblongomaculatus	oblongomaculatus	Troides oblongomaculatus oblongomaculatus	KT179918.1	-	KT179863.1	-	KT179992.1	>KT179918.1 Troides oblongomaculatus oblongomaculatus isolate FLC_00304 cytochrome oxidase subunit I (COI) gene, partial cds; mitochondrial	-	>KT179863.1 Troides oblongomaculatus oblongomaculatus isolate FLC_00304 16S ribosomal RNA gene, partial sequence; mitochondrial	-	>KT179992.1 Troides oblongomaculatus oblongomaculatus isolate FLC_00304 elongation factor 1-alpha gene, partial cds
124	Troides	oblongomaculatus oblongomaculatus	oblongomaculatus	Troides oblongomaculatus oblongomaculatus	KT179919.1	-	-	-	KT179993.1	>KT179919.1 Troides oblongomaculatus oblongomaculatus isolate FLC_00305 cytochrome oxidase subunit I (COI) gene, partial cds; mitochondrial	-	-	-	>KT179993.1 Troides oblongomaculatus oblongomaculatus isolate FLC_00305 elongation factor 1-alpha gene, partial cds
125	Troides	aeacus szechwanus	aeacus	Troides aeacus szechwanus	KT179880.1	-	KT179825.1	-	KT179944.1	>KT179880.1 Troides aeacus szechwanus isolate FLC_00306 cytochrome oxidase subunit I (COI) gene, partial cds; mitochondrial	-	>KT179825.1 Troides aeacus szechwanus isolate FLC_00306 16S ribosomal RNA gene, partial sequence; mitochondrial	-	>KT179944.1 Troides aeacus szechwanus isolate FLC_00306 elongation factor 1-alpha gene, partial cds
126	Troides	magellanus magellanus	magellanus	Troides magellanus magellanus	-	-	KT179862.1	-	KT179946.1	-	-	>KT179862.1 Troides magellanus magellanus isolate FLC_00307 16S ribosomal RNA gene, partial sequence; mitochondrial	-	>KT179946.1 Troides magellanus magellanus isolate FLC_00307 elongation factor 1-alpha gene, partial cds
127	Troides	magellanus	magellanus	Troides magellanus	KT179917.1	-	KT179861.1	-	KT179947.1	>KT179917.1 Troides magellanus isolate FLC_00308 cytochrome oxidase subunit I (COI) gene, partial cds; mitochondrial	-	>KT179861.1 Troides magellanus isolate FLC_00308 16S ribosomal RNA gene, partial sequence; mitochondrial	-	>KT179947.1 Troides magellanus isolate FLC_00308 elongation factor 1-alpha gene, partial cds
128	Troides	rhadamantus	rhadamantus	Troides rhadamantus	KT179922.1	-	-	-	-	>KT179922.1 Troides rhadamantus isolate FLC_00310 cytochrome oxidase subunit I (COI) gene, partial cds; mitochondrial	-	-	-	-
129	Troides	rhadamantus	rhadamantus	Troides rhadamantus	KT179923.1	-	-	-	-	>KT179923.1 Troides rhadamantus isolate FLC_00311 cytochrome oxidase subunit I (COI) gene, partial cds; mitochondrial	-	-	-	-
130	Troides	amphrysus	amphrysus	Troides amphrysus	KT179883.1	-	KT179827.1	-	KT179948.1	>KT179883.1 Troides amphrysus isolate FLC_00313 cytochrome oxidase subunit I (COI) gene, partial cds; mitochondrial	-	>KT179827.1 Troides amphrysus isolate FLC_00313 16S ribosomal RNA gene, partial sequence; mitochondrial	-	>KT179948.1 Troides amphrysus isolate FLC_00313 elongation factor 1-alpha gene, partial cds
131	Troides	amphrysus amphrysus	amphrysus	Troides amphrysus amphrysus	KT179881.1	-	-	-	KT179949.1	>KT179881.1 Troides amphrysus amphrysus isolate FLC_00314 cytochrome oxidase subunit I (COI) gene, partial cds; mitochondrial	-	-	-	>KT179949.1 Troides amphrysus amphrysus isolate FLC_00314 elongation factor 1-alpha gene, partial cds
132	Troides	amphrysus amphrysus	amphrysus	Troides amphrysus amphrysus	KT179882.1	-	KT179826.1	-	KT179950.1	>KT179882.1 Troides amphrysus amphrysus isolate FLC_00315 cytochrome oxidase subunit I (COI) gene, partial cds; mitochondrial	-	>KT179826.1 Troides amphrysus amphrysus isolate FLC_00315 16S ribosomal RNA gene, partial sequence; mitochondrial	-	>KT179950.1 Troides amphrysus amphrysus isolate FLC_00315 elongation factor 1-alpha gene, partial cds
133	Troides	cuneifera cuneifera	cuneifera	Troides cuneifera cuneifera	KT179888.1	-	KT179832.1	-	KT179951.1	>KT179888.1 Troides cuneifera cuneifera isolate FLC_00317 cytochrome oxidase subunit I (COI) gene, partial cds; mitochondrial	-	>KT179832.1 Troides cuneifera cuneifera isolate FLC_00317 16S ribosomal RNA gene, partial sequence; mitochondrial	-	>KT179951.1 Troides cuneifera cuneifera isolate FLC_00317 elongation factor 1-alpha gene, partial cds
134	Troides	cuneifera cuneifera	cuneifera	Troides cuneifera cuneifera	KT179889.1	-	KT179833.1	-	KT179952.1	>KT179889.1 Troides cuneifera cuneifera isolate FLC_00318 cytochrome oxidase subunit I (COI) gene, partial cds; mitochondrial	-	>KT179833.1 Troides cuneifera cuneifera isolate FLC_00318 16S ribosomal RNA gene, partial sequence; mitochondrial	-	>KT179952.1 Troides cuneifera cuneifera isolate FLC_00318 elongation factor 1-alpha gene, partial cds
135	Troides	cuneifera cuneifera	cuneifera	Troides cuneifera cuneifera	KT179890.1	-	KT179834.1	-	KT179953.1	>KT179890.1 Troides cuneifera cuneifera isolate FLC_00319 cytochrome oxidase subunit I (COI) gene, partial cds; mitochondrial	-	>KT179834.1 Troides cuneifera cuneifera isolate FLC_00319 16S ribosomal RNA gene, partial sequence; mitochondrial	-	>KT179953.1 Troides cuneifera cuneifera isolate FLC_00319 elongation factor 1-alpha gene, partial cds
136	Troides	cuneifera cuneifera	cuneifera	Troides cuneifera cuneifera	KT179891.1	-	KT179835.1	-	KT179954.1	>KT179891.1 Troides cuneifera cuneifera isolate FLC_00320 cytochrome oxidase subunit I (COI) gene, partial cds; mitochondrial	-	>KT179835.1 Troides cuneifera cuneifera isolate FLC_00320 16S ribosomal RNA gene, partial sequence; mitochondrial	-	>KT179954.1 Troides cuneifera cuneifera isolate FLC_00320 elongation factor 1-alpha gene, partial cds
137	Troides	cuneifera sumatranus	cuneifera	Troides cuneifera sumatranus	KT179892.1	-	KT179836.1	-	KT179955.1	>KT179892.1 Troides cuneifera sumatranus isolate FLC_00321 cytochrome oxidase subunit I (COI) gene, partial cds; mitochondrial	-	>KT179836.1 Troides cuneifera sumatranus isolate FLC_00321 16S ribosomal RNA gene, partial sequence; mitochondrial	-	>KT179955.1 Troides cuneifera sumatranus isolate FLC_00321 elongation factor 1-alpha gene, partial cds
138	Troides	cuneifera sumatranus	cuneifera	Troides cuneifera sumatranus	KT179893.1	-	KT179837.1	-	KT179956.1	>KT179893.1 Troides cuneifera sumatranus isolate FLC_00322 cytochrome oxidase subunit I (COI) gene, partial cds; mitochondrial	-	>KT179837.1 Troides cuneifera sumatranus isolate FLC_00322 16S ribosomal RNA gene, partial sequence; mitochondrial	-	>KT179956.1 Troides cuneifera sumatranus isolate FLC_00322 elongation factor 1-alpha gene, partial cds
139	Troides	hypolitus cellularis	hypolitus	Troides hypolitus cellularis	KT179913.1	-	-	-	KT179957.1	>KT179913.1 Troides hypolitus cellularis isolate FLC_00324 cytochrome oxidase subunit I (COI) gene, partial cds; mitochondrial	-	-	-	>KT179957.1 Troides hypolitus cellularis isolate FLC_00324 elongation factor 1-alpha gene, partial cds
140	Troides	hypolitus cellularis	hypolitus	Troides hypolitus cellularis	KT179914.1	-	KT179858.1	-	KT179958.1	>KT179914.1 Troides hypolitus cellularis isolate FLC_00325 cytochrome oxidase subunit I (COI) gene, partial cds; mitochondrial	-	>KT179858.1 Troides hypolitus cellularis isolate FLC_00325 16S ribosomal RNA gene, partial sequence; mitochondrial	-	>KT179958.1 Troides hypolitus cellularis isolate FLC_00325 elongation factor 1-alpha gene, partial cds
141	Troides	hypolitus antiopa	hypolitus	Troides hypolitus antiopa	KT179911.1	-	KT179856.1	-	KT179959.1	>KT179911.1 Troides hypolitus antiopa isolate FLC_00326 cytochrome oxidase subunit I (COI) gene, partial cds; mitochondrial	-	>KT179856.1 Troides hypolitus antiopa isolate FLC_00326 16S ribosomal RNA gene, partial sequence; mitochondrial	-	>KT179959.1 Troides hypolitus antiopa isolate FLC_00326 elongation factor 1-alpha gene, partial cds
142	Troides	hypolitus antiopa	hypolitus	Troides hypolitus antiopa	KT179912.1	-	KT179857.1	-	KT179960.1	>KT179912.1 Troides hypolitus antiopa isolate FLC_00327 cytochrome oxidase subunit I (COI) gene, partial cds; mitochondrial	-	>KT179857.1 Troides hypolitus antiopa isolate FLC_00327 16S ribosomal RNA gene, partial sequence; mitochondrial	-	>KT179960.1 Troides hypolitus antiopa isolate FLC_00327 elongation factor 1-alpha gene, partial cds
143	Troides	hypolitus sangirensis	hypolitus	Troides hypolitus sangirensis	KT179915.1	-	KT179859.1	-	-	>KT179915.1 Troides hypolitus sangirensis isolate FLC_00328 cytochrome oxidase subunit I (COI) gene, partial cds; mitochondrial	-	>KT179859.1 Troides hypolitus sangirensis isolate FLC_00328 16S ribosomal RNA gene, partial sequence; mitochondrial	-	-
144	Troides	hypolitus sangirensis	hypolitus	Troides hypolitus sangirensis	KT179916.1	-	KT179860.1	-	KT179961.1	>KT179916.1 Troides hypolitus sangirensis isolate FLC_00329 cytochrome oxidase subunit I (COI) gene, partial cds; mitochondrial	-	>KT179860.1 Troides hypolitus sangirensis isolate FLC_00329 16S ribosomal RNA gene, partial sequence; mitochondrial	-	>KT179961.1 Troides hypolitus sangirensis isolate FLC_00329 elongation factor 1-alpha gene, partial cds
145	Ornithoptera	croesus lydius	croesus	Ornithoptera croesus lydius	KT179868.1	-	KT179812.1	-	KT179929.1	>KT179868.1 Ornithoptera croesus lydius isolate FLC_00333 cytochrome oxidase subunit I (COI) gene, partial cds; mitochondrial	-	>KT179812.1 Ornithoptera croesus lydius isolate FLC_00333 16S ribosomal RNA gene, partial sequence; mitochondrial	-	>KT179929.1 Ornithoptera croesus lydius isolate FLC_00333 elongation factor 1-alpha gene, partial cds
146	Ornithoptera	croesus lydius	croesus	Ornithoptera croesus lydius	KT179869.1	-	KT179813.1	-	KT179930.1	>KT179869.1 Ornithoptera croesus lydius isolate FLC_00334 cytochrome oxidase subunit I (COI) gene, partial cds; mitochondrial	-	>KT179813.1 Ornithoptera croesus lydius isolate FLC_00334 16S ribosomal RNA gene, partial sequence; mitochondrial	-	>KT179930.1 Ornithoptera croesus lydius isolate FLC_00334 elongation factor 1-alpha gene, partial cds
147	Ornithoptera	croesus lydius	croesus	Ornithoptera croesus lydius	KT179870.1	-	KT179814.1	-	KT179931.1	>KT179870.1 Ornithoptera croesus lydius isolate FLC_00335 cytochrome oxidase subunit I (COI) gene, partial cds; mitochondrial	-	>KT179814.1 Ornithoptera croesus lydius isolate FLC_00335 16S ribosomal RNA gene, partial sequence; mitochondrial	-	>KT179931.1 Ornithoptera croesus lydius isolate FLC_00335 elongation factor 1-alpha gene, partial cds
148	Ornithoptera	croesus lydius	croesus	Ornithoptera croesus lydius	KT179871.1	-	KT179815.1	-	KT179932.1	>KT179871.1 Ornithoptera croesus lydius isolate FLC_00336 cytochrome oxidase subunit I (COI) gene, partial cds; mitochondrial	-	>KT179815.1 Ornithoptera croesus lydius isolate FLC_00336 16S ribosomal RNA gene, partial sequence; mitochondrial	-	>KT179932.1 Ornithoptera croesus lydius isolate FLC_00336 elongation factor 1-alpha gene, partial cds
149	Ornithoptera	goliath samson	goliath	Ornithoptera goliath samson	-	-	-	-	KT179933.1	-	-	-	-	>KT179933.1 Ornithoptera goliath samson isolate FLC_00337 elongation factor 1-alpha gene, partial cds
150	Ornithoptera	goliath samson	goliath	Ornithoptera goliath samson	-	-	-	-	KT179934.1	-	-	-	-	>KT179934.1 Ornithoptera goliath samson isolate FLC_00338 elongation factor 1-alpha gene, partial cds
151	Ornithoptera	priamus urvillianus	priamus	Ornithoptera priamus urvillianus	KT179874.1	-	KT179818.1	-	KT179937.1	>KT179874.1 Ornithoptera priamus urvillianus isolate FLC_00341 cytochrome oxidase subunit I (COI) gene, partial cds; mitochondrial	-	>KT179818.1 Ornithoptera priamus urvillianus isolate FLC_00341 16S ribosomal RNA gene, partial sequence; mitochondrial	-	>KT179937.1 Ornithoptera priamus urvillianus isolate FLC_00341 elongation factor 1-alpha gene, partial cds
152	Ornithoptera	priamus urvillianus	priamus	Ornithoptera priamus urvillianus	KT179875.1	-	KT179819.1	-	KT179938.1	>KT179875.1 Ornithoptera priamus urvillianus isolate FLC_00342 cytochrome oxidase subunit I (COI) gene, partial cds; mitochondrial	-	>KT179819.1 Ornithoptera priamus urvillianus isolate FLC_00342 16S ribosomal RNA gene, partial sequence; mitochondrial	-	>KT179938.1 Ornithoptera priamus urvillianus isolate FLC_00342 elongation factor 1-alpha gene, partial cds
153	Ornithoptera	priamus poseidon	priamus	Ornithoptera priamus poseidon	KT179872.1	-	KT179816.1	-	KT179939.1	>KT179872.1 Ornithoptera priamus poseidon isolate FLC_00343 cytochrome oxidase subunit I (COI) gene, partial cds; mitochondrial	-	>KT179816.1 Ornithoptera priamus poseidon isolate FLC_00343 16S ribosomal RNA gene, partial sequence; mitochondrial	-	>KT179939.1 Ornithoptera priamus poseidon isolate FLC_00343 elongation factor 1-alpha gene, partial cds
154	Ornithoptera	priamus poseidon	priamus	Ornithoptera priamus poseidon	KT179873.1	-	KT179817.1	-	KT179940.1	>KT179873.1 Ornithoptera priamus poseidon isolate FLC_00344 cytochrome oxidase subunit I (COI) gene, partial cds; mitochondrial	-	>KT179817.1 Ornithoptera priamus poseidon isolate FLC_00344 16S ribosomal RNA gene, partial sequence; mitochondrial	-	>KT179940.1 Ornithoptera priamus poseidon isolate FLC_00344 elongation factor 1-alpha gene, partial cds
155	Ornithoptera	rothschildi	rothschildi	Ornithoptera rothschildi	KT179876.1	-	KT179820.1	-	-	>KT179876.1 Ornithoptera rothschildi isolate FLC_00348 cytochrome oxidase subunit I (COI) gene, partial cds; mitochondrial	-	>KT179820.1 Ornithoptera rothschildi isolate FLC_00348 16S ribosomal RNA gene, partial sequence; mitochondrial	-	-
156	Ornithoptera	rothschildi	rothschildi	Ornithoptera rothschildi	KT179877.1	-	KT179821.1	-	KT179941.1	>KT179877.1 Ornithoptera rothschildi isolate FLC_00349 cytochrome oxidase subunit I (COI) gene, partial cds; mitochondrial	-	>KT179821.1 Ornithoptera rothschildi isolate FLC_00349 16S ribosomal RNA gene, partial sequence; mitochondrial	-	>KT179941.1 Ornithoptera rothschildi isolate FLC_00349 elongation factor 1-alpha gene, partial cds
157	Ornithoptera	rothschildi	rothschildi	Ornithoptera rothschildi	KT179878.1	-	KT179822.1	-	KT179942.1	>KT179878.1 Ornithoptera rothschildi isolate FLC_00350 cytochrome oxidase subunit I (COI) gene, partial cds; mitochondrial	-	>KT179822.1 Ornithoptera rothschildi isolate FLC_00350 16S ribosomal RNA gene, partial sequence; mitochondrial	-	>KT179942.1 Ornithoptera rothschildi isolate FLC_00350 elongation factor 1-alpha gene, partial cds
158	Ornithoptera	rothschildi	rothschildi	Ornithoptera rothschildi	KT179879.1	-	KT179823.1	-	KT179943.1	>KT179879.1 Ornithoptera rothschildi isolate FLC_00351 cytochrome oxidase subunit I (COI) gene, partial cds; mitochondrial	-	>KT179823.1 Ornithoptera rothschildi isolate FLC_00351 16S ribosomal RNA gene, partial sequence; mitochondrial	-	>KT179943.1 Ornithoptera rothschildi isolate FLC_00351 elongation factor 1-alpha gene, partial cds
159	Ornithoptera	tithonus misresiana	tithonus	Ornithoptera tithonus misresiana	-	-	KT179824.1	-	-	-	-	>KT179824.1 Ornithoptera tithonus misresiana isolate FLC_00353 16S ribosomal RNA gene, partial sequence; mitochondrial	-	-
160	Trogonoptera	brookiana	brookiana	Trogonoptera brookiana	-	-	-	-	KT179994.1	-	-	-	-	>KT179994.1 Trogonoptera brookiana isolate FLC_00356 elongation factor 1-alpha gene, partial cds
161	Ornithoptera	goliath supremus	goliath	Ornithoptera goliath supremus	-	-	-	-	KT179935.1	-	-	-	-	>KT179935.1 Ornithoptera goliath supremus isolate FLC_00358 elongation factor 1-alpha gene, partial cds
162	Ornithoptera	goliath supremus	goliath	Ornithoptera goliath supremus	-	-	-	-	KT179936.1	-	-	-	-	>KT179936.1 Ornithoptera goliath supremus isolate FLC_00359 elongation factor 1-alpha gene, partial cds
163	Ornithoptera	priamus	priamus	Ornithoptera priamus	-	-	GQ268350.1	GQ268414.1	-	-	-	>GQ268350.1 Ornithoptera priamus voucher FS-b-3776 16S ribosomal RNA gene, partial sequence; mitochondrial#	>GQ268414.1 Ornithoptera priamus voucher FS-b-3776 wingless gene, partial cds#	-
164	Troides	helena	helena	Troides helena	AF170878.1	-	DQ351084.1	AY569047.1	AF173418.2	>AF170878.1 Troides helena cytochrome c oxidase I (COI) gene, partial cds; tRNA-Leu gene, complete sequence; and cytochrome c oxidase II (COII) gene, complete cds; mitochondrial genes for mitochondrial products#	-	>DQ351084.1 Troides helena isolate FS-b-974 16S ribosomal RNA gene, partial sequence; mitochondrial#	>AY569047.1 Troides helena wingless (wg) gene, partial cds#	>AF173418.2 Troides helena elongation factor-1 alpha (EF-1 alpha) gene, partial cds#
165	Troides	helena cerberus	helena	Troides helena cerberus	KF226654.1	-	-	-	-	>KF226654.1 Troides helena cerberus voucher UMKL-JJW0011 cytochrome oxidase subunit 1 (COI) gene, partial cds; mitochondrial#	-	-	-	-
166	Troides	amphrysus ruficollis	amphrysus	Troides amphrysus ruficollis	KF226653.1	-	-	-	-	>KF226653.1 Troides amphrysus ruficollis voucher UMKL-JJW0012 cytochrome oxidase subunit 1 (COI) gene, partial cds; mitochondrial#	-	-	-	-
167	Troides	helena cerberus	helena	Troides helena cerberus	KF226655.1	-	-	-	-	>KF226655.1 Troides helena cerberus voucher UMKL-JJW0013 cytochrome oxidase subunit 1 (COI) gene, partial cds; mitochondrial#	-	-	-	-
172	Troides	aeacus formosanus	aeacus	Troides aeacus formosanus	AB576585.1	-	-	-	-	>AB576585.1 Troides aeacus formosanus mitochondrial COI gene for cytochrome c oxidase subunit 1, partial cds, specimen_voucher: NCHU:ZH_Pa428#	-	-	-	-
173	Ornithoptera	euphorion	priamus	Ornithoptera euphorion	AY919291.1	-	-	-	AY919296.1	>AY919291.1 Ornithoptera euphorion cytochrome oxidase subunit I (COI) gene, partial cds; tRNA-Leu gene, complete sequence; and cytochrome oxidase subunit II gene, partial cds; mitochondrial#	-	-	-	>AY919296.1 Ornithoptera euphorion elongation factor 1 alpha gene, partial cds#
174	Ornithoptera	tithonus	tithonus	Ornithoptera tithonus	-	AB084432.1	-	-	-	-	>AB084432.1 Ornithoptera tithonus mitochondrial ND5 gene for NADH dehydrogenase subunit 5, partial cds#	-	-	-
175	Ornithoptera	priamus urvillianus	priamus	Ornithoptera priamus urvillianus	-	AB084441.1	-	-	-	-	>AB084441.1 Ornithoptera priamus urvillianus mitochondrial ND5 gene for NADH dehydrogenase subunit 5, partial cds#	-	-	-
176	Ornithoptera	alexandrae	alexandrae	Ornithoptera alexandrae	-	AB084443.1	-	-	-	-	>AB084443.1 Ornithoptera alexandrae mitochondrial ND5 gene for NADH dehydrogenase subunit 5, partial cds#	-	-	-
177	Ornithoptera	goliath	goliath	Ornithoptera goliath	-	AB084433.1	-	-	-	-	>AB084433.1 Ornithoptera goliath mitochondrial ND5 gene for NADH dehydrogenase subunit 5, partial cds#	-	-	-
178	Ornithoptera	rothschildi	rothschildi	Ornithoptera rothschildi	-	AB084434.1	-	-	-	-	>AB084434.1 Ornithoptera rothschildi mitochondrial ND5 gene for NADH dehydrogenase subunit 5, partial cds#	-	-	-
179	Ornithoptera	paradisea	paradisea	Ornithoptera paradisea	-	AB084435.1	-	-	-	-	>AB084435.1 Ornithoptera paradisea mitochondrial ND5 gene for NADH dehydrogenase subunit 5, partial cds#	-	-	-
180	Ornithoptera	meridionalis	meridionalis	Ornithoptera meridionalis	-	AB084437.1	-	-	-	-	>AB084437.1 Ornithoptera meridionalis mitochondrial ND5 gene for NADH dehydrogenase subunit 5, partial cds#	-	-	-
181	Ornithoptera	croesus	croesus	Ornithoptera croesus	-	AB084438.1	-	-	-	-	>AB084438.1 Ornithoptera croesus mitochondrial ND5 gene for NADH dehydrogenase subunit 5, partial cds#	-	-	-
182	Ornithoptera	victoriae	victoriae	Ornithoptera victoriae	-	AB084439.1	-	-	-	-	>AB084439.1 Ornithoptera victoriae mitochondrial ND5 gene for NADH dehydrogenase subunit 5, partial cds#	-	-	-
183	Troides	hypolitus	hypolitus	Troides hypolitus	-	AB084429.1	-	-	-	-	>AB084429.1 Troides hypolitus mitochondrial ND5 gene for NADH dehydrogenase subunit 5, partial cds#	-	-	-
184	Troides	helena	helena	Troides helena	-	AB084430.1	-	-	-	-	>AB084430.1 Troides helena mitochondrial ND5 gene for NADH dehydrogenase subunit 5, partial cds#	-	-	-
185	Troides	amphrysus	amphrysus	Troides amphrysus	-	AB084431.1	-	-	-	-	>AB084431.1 Troides amphrysus mitochondrial ND5 gene for NADH dehydrogenase subunit 5, partial cds#	-	-	-
186	Ornithoptera	priamus	priamus	Ornithoptera priamus	-	-	AM283052.1	-	-	-	-	>AM283052.1 Ornithoptera priamus mitochondrial partial 16S rRNA gene, specimen voucher W122#	-	-

## Sheet: SupplementaryData7Fig1
UMAP component 1	UMAP component 2	Genus	Sex	Filename
-0.481191	4.39522	Ornithoptera	Male	1d10cf29-041c-49c8-b281-39ba58d20bc3_0_lowres.tif
2.21519	1.93281	Ornithoptera	Male	6f49b4d8-012b-43e3-9420-36add73d17c2_0_lowres.tif
4.2502	1.88354	Troides	Female	1e8f97e9-dbfa-4ce9-b937-4065399ccf21_0_lowres.tif
2.79838	9.06694	Ornithoptera	Female	29a840f8-9365-459a-8b2b-de50fd550ffc_1_lowres.tif
10.2299	5.07651	Troides	Male	15baa47e-b06b-4a70-a362-de014452d639_1_lowres.tif
3.07277	7.06829	Ornithoptera	Female	26d2360d-df81-4690-a5d1-7ab65906c560_0_lowres.tif
9.70308	7.74051	Troides	Female	f8a98bb4-91f7-43c6-a9fa-82d0ca4d0852_0_lowres.tif
7.31435	5.11051	Troides	Female	4179c80d-d735-490d-a9d2-8197f0b45e9e_1_lowres.tif
6.20172	4.07372	Troides	Female	69c5adf8-c174-4b2d-beba-9f44698a3379_0_lowres.tif
9.12978	8.1976	Troides	Male	e73b74e1-ec7b-44b2-90e0-8320a1db7147_0_lowres.tif
8.48861	7.57379	Troides	Male	5929fe87-84fb-46a3-9c45-e08fc7107265_1_lowres.tif
4.4563	3.03981	Troides	Male	efe47d4c-ec52-4be6-a3b2-b893a5b8d2e6_0_lowres.tif
6.33024	7.614	Troides	Female	1e665852-227b-4301-b060-8d3ce9be938b_0_lowres.tif
-1.37447	8.43327	Ornithoptera	Male	cf88369a-b37a-4ed1-bb8f-ed5688949fc4_1_lowres.tif
9.1286	11.2936	Troides	Female	1aecca6a-53c2-4500-b593-c62f0b756fcb_0_lowres.tif
5.78744	-2.75565	Ornithoptera	Male	2bdf20bb-a408-4485-8e25-bcaa432beaa8_1_lowres.tif
9.34094	7.63201	Troides	Male	556a74cd-f612-4254-878b-ceee6b5f784b_0_lowres.tif
8.65713	5.67428	Troides	Female	03413166-2038-44bf-8562-c22beba86341_1_lowres.tif
1.37824	8.91874	Ornithoptera	Female	a87e8ceb-b137-40a7-a9cf-1bd83ce89e7b_0_lowres.tif
7.4795	11.492	Trogonoptera	Male	6489764f-9083-476a-b208-ad1cc24cc977_0_lowres.tif
5.01792	0.423686	Ornithoptera	Male	59728f98-9a68-4510-b1b3-e8ad5001832d_0_lowres.tif
9.45424	3.92109	Troides	Male	757e6915-959c-4820-90b3-cf6d30f18dcd_1_lowres.tif
10.2532	6.95013	Troides	Male	a0025aa1-3302-460e-8b88-2f894f0943ac_1_lowres.tif
7.96605	2.29903	Troides	Male	e79829d6-b7d1-4c4e-875b-62decec59c42_1_lowres.tif
2.39771	7.99821	Ornithoptera	Female	f30a1dcf-9a52-41e4-b171-3befff32304a_0_lowres.tif
10.37	10.7623	Troides	Male	eb3f299b-2677-4bf6-8fd2-1b8414b835c8_1_lowres.tif
6.11032	1.37414	Troides	Female	b0334e46-16a7-4bbf-9cca-5ddb195a9f8c_0_lowres.tif
5.64228	1.17423	Troides	Male	a703c22c-0384-4c31-88b8-6fea2ab8810a_0_lowres.tif
-1.10157	8.36387	Ornithoptera	Male	611b8153-9ad1-48d7-9734-4b990fa04791_0_lowres.tif
-0.378784	7.9093	Ornithoptera	Male	b96641fd-0a7e-4a42-9953-1ba1be9f64d3_1_lowres.tif
7.93723	8.33104	Troides	Female	3f1b3ada-dd30-4872-9a46-fedb1be0606c_1_lowres.tif
0.918932	3.99562	Troides	Female	49908407-4bfe-4671-a35e-a866ad3b4ca6_1_lowres.tif
4.66984	9.06741	Troides	Female	8a0f5222-e5e4-4deb-88ef-f3d3daf34626_0_lowres.tif
10.1799	6.87598	Troides	Female	dc9c32d0-4990-4b00-97ab-ebe382c66e24_0_lowres.tif
2.1566	4.47186	Ornithoptera	Female	d82ac56e-39cc-4413-8d21-b529b1e6f6a4_1_lowres.tif
-0.855399	8.03216	Ornithoptera	Male	de0b53e0-d64c-4e50-988b-fccc5f7e1096_1_lowres.tif
-2.77103	9.49473	Ornithoptera	Male	c6d10311-8b90-405d-86c9-7c8b512fa81f_1_lowres.tif
1.97452	2.23654	Ornithoptera	Male	aeebd571-116a-413b-9d06-d58f6353fc0d_0_lowres.tif
5.99751	5.3785	Ornithoptera	Female	16e03bc9-cd74-4841-9226-0990b09a7625_0_lowres.tif
7.32223	2.15243	Troides	Male	3a76e50e-c0c5-4f85-a4d1-0e812d3e51e9_0_lowres.tif
11.6827	10.4606	Troides	Male	8d15ea4f-299f-48a4-b3e2-9118a248cce7_1_lowres.tif
-0.779443	4.30743	Ornithoptera	Male	e9a90b3c-9135-49f7-a09a-332f8a24ea92_0_lowres.tif
4.63827	3.0781	Troides	Male	a070c230-41e9-4cf3-be85-94a14cca7aa0_1_lowres.tif
8.70711	10.8145	Troides	Female	af6d2bc6-ccf2-432a-a473-861e90405c1c_1_lowres.tif
2.34375	2.32203	Ornithoptera	Male	0563467c-8d3c-4d47-b59c-9a0ea7a91550_0_lowres.tif
7.92763	10.6221	Troides	Female	843ea576-e6ed-4394-8e2c-4af63a53c2f5_0_lowres.tif
6.46167	-2.67426	Trogonoptera	Male	71ad715d-ef24-425b-942c-95ffea6f9e7e_0_lowres.tif
5.5826	3.00921	Ornithoptera	Female	d53e70e8-f426-470b-8374-b3bf554a4bf7_1_lowres.tif
6.08398	-1.71119	Trogonoptera	Male	7b9154ca-b4c5-4dd1-8af6-8d0afe0b168c_0_lowres.tif
2.64075	2.15936	Ornithoptera	Male	5f905729-b741-49e9-8a64-9b4fc038af4c_0_lowres.tif
9.57611	9.1633	Troides	Male	c701d0d8-3e3f-4ce0-8a81-0b4b8229055c_1_lowres.tif
10.2319	9.37791	Troides	Male	d23c81b3-77d8-4441-a685-6fc5b0590e04_1_lowres.tif
8.93266	9.54358	Troides	Female	aa6bb773-9218-4a75-a2b7-07c9c22c92ad_0_lowres.tif
6.13476	-4.16681	Trogonoptera	Female	d8a66e78-6d0a-4e4b-bda6-32166e17b76a_1_lowres.tif
5.98504	7.70124	Troides	Male	2a43ff78-8d6f-4356-94cc-aeb06001f1f8_1_lowres.tif
7.91405	5.35479	Troides	Male	2158a456-1b20-4746-862c-f39926e33268_0_lowres.tif
7.69715	11.3525	Troides	Male	ccabd5a6-876c-4a63-b065-1bf0d755ebc5_1_lowres.tif
4.05718	4.16087	Troides	Female	198bd943-30eb-4943-8c32-ca8f86f08109_1_lowres.tif
5.43232	2.14635	Troides	Male	282aff46-7cda-43cf-9687-3ad22094e838_0_lowres.tif
6.23792	6.06128	Troides	Female	ba1507ec-bf1d-457e-b91d-00505ce99502_1_lowres.tif
2.58666	1.6051	Ornithoptera	Male	9f73e93e-41e6-477b-9508-20d6deeb5f32_0_lowres.tif
7.23188	-1.81841	Trogonoptera	Male	5a8e58f5-9674-4f6d-bd8b-da8cc41454c2_1_lowres.tif
7.87517	7.32577	Ornithoptera	Female	586d98ac-6eae-42a2-af8d-6163d9d8b55e_0_lowres.tif
4.1906	4.23243	Troides	Female	f5f27e3b-d994-4808-b247-eaeb2f1aa0d8_0_lowres.tif
2.79686	9.14132	Ornithoptera	Female	bd8ef46f-89e6-4d19-83bd-38479362145c_0_lowres.tif
4.77908	9.54262	Troides	Female	fae56458-a139-4425-9821-2d6cf21274e4_1_lowres.tif
-0.0458914	2.65016	Ornithoptera	Male	9c1fa800-2459-4e00-88c4-487107d5e296_0_lowres.tif
8.86405	4.35635	Troides	Female	db8c9cb3-1bbb-46cb-9922-b8eeaabffedb_0_lowres.tif
5.62234	4.51986	Troides	Male	af668c31-bc8e-4f52-aa55-78b7e0e8a598_1_lowres.tif
11.0886	10.523	Troides	Male	7e0edc95-0c47-4092-a517-e8b59e74fa73_1_lowres.tif
8.89043	3.64287	Troides	Male	e0ced471-c09b-4500-a341-e94a06013ab6_0_lowres.tif
0.275326	9.56624	Ornithoptera	Male	fa3ba611-d873-44cd-bc40-f530c4c748e9_1_lowres.tif
9.3902	7.7531	Troides	Male	f492e051-a29e-4c27-ab0c-e106c24d6abe_1_lowres.tif
9.09788	8.62416	Troides	Male	410e9378-10f9-462a-837f-9211e3c358a3_1_lowres.tif
6.0416	8.00218	Ornithoptera	Female	1cb6344c-e9eb-470e-a0be-c55a294df7df_0_lowres.tif
2.60189	2.0627	Ornithoptera	Male	cf2e5538-e267-4351-bb3c-cb4d83314454_0_lowres.tif
10.0085	11.7675	Troides	Male	823b603a-b901-450b-87f6-c17a38923b10_0_lowres.tif
10.5156	10.5693	Troides	Male	b5e14a46-7ca3-4656-a536-7c85af7ccb8b_1_lowres.tif
11.2303	5.73075	Troides	Female	69072e11-2b5d-4c52-bcdd-2ad61f0aa13e_0_lowres.tif
5.35569	5.60481	Troides	Female	b1bc7739-f792-4691-bbff-9e9a7e512945_0_lowres.tif
7.68964	8.53089	Troides	Male	6bdc0191-3d79-4985-9630-55816901db23_1_lowres.tif
11.0844	8.74018	Troides	Male	151e1441-b251-4f3b-a45c-076375300132_0_lowres.tif
8.06929	9.15879	Ornithoptera	Female	523d24f8-d2b3-46ef-9d61-55b624efceee_1_lowres.tif
-2.19502	9.1506	Ornithoptera	Male	c777cd52-6bf4-4c22-9701-c6a690d50d0b_0_lowres.tif
2.30385	2.60412	Ornithoptera	Male	a8275d2c-7d2e-4adf-9b9e-9bd52887ae4e_0_lowres.tif
12.1155	7.50284	Troides	Male	17d7d5c1-e865-45e2-af3a-7802042ad7a2_0_lowres.tif
0.00465262	9.55569	Ornithoptera	Male	689deccb-1e76-4d1f-9049-49b2f55e59dc_1_lowres.tif
1.87268	1.98356	Ornithoptera	Male	304e44d2-3df5-4dfe-a791-7a6e0937f30c_0_lowres.tif
-1.23504	7.72328	Ornithoptera	Male	f6ab89a5-7155-4322-bc5d-e56502ff5c46_1_lowres.tif
-0.868259	8.97911	Ornithoptera	Male	5b801c9b-10e0-48cb-9981-c67610e205e9_1_lowres.tif
7.79358	6.47911	Troides	Male	5a3329e9-b60f-40df-bc62-2283f68c1548_0_lowres.tif
2.92834	2.99776	Ornithoptera	Male	92e1f1f4-c22e-47a6-9e38-fbb223773cf2_0_lowres.tif
6.94912	1.82224	Troides	Male	2e1c6f02-c500-448a-8c89-8f39067ac0f5_0_lowres.tif
0.0357467	9.60912	Ornithoptera	Male	bf16450e-5dbc-4a43-8e05-eed50ec110b6_1_lowres.tif
6.60468	10.8606	Ornithoptera	Male	5f6ad7ca-b14a-4e3c-a2e9-5f08b05816f3_0_lowres.tif
5.41874	6.71014	Troides	Female	af836897-e9ed-4c7d-80ce-2c1bc313e48f_0_lowres.tif
-1.35807	8.35787	Ornithoptera	Male	104c3020-f2d6-411b-a3a0-e712a14fffba_1_lowres.tif
9.08762	10.0135	Troides	Female	91fd6350-46ca-44c5-b424-f125bbe8e5d2_0_lowres.tif
5.80802	4.12648	Troides	Female	8ac09372-ee5e-4caa-9935-28902ffbb7b5_1_lowres.tif
9.84556	10.9165	Troides	Male	165fa50f-807d-4ce7-9b2b-f763acadcdae_1_lowres.tif
5.81856	5.56998	Troides	Female	b988258b-ac0e-43cc-99be-999a1321fe86_0_lowres.tif
9.01547	4.86977	Troides	Female	9005f56e-dc84-4a2b-b400-5cd6a0653f8d_1_lowres.tif
7.65456	2.21846	Troides	Female	d9bbc7bd-5ab0-4b41-bdaf-08f43c0d5197_0_lowres.tif
11.1535	7.41488	Troides	Female	05293c7c-dfa7-4787-909b-002e56f83c34_1_lowres.tif
7.84877	2.99701	Troides	Male	7e0bf878-2e88-4d34-b591-ecb5c80ea0f4_0_lowres.tif
7.39725	4.71421	Troides	Male	3653f308-960b-4b7e-b8d3-3a12668b0cfa_1_lowres.tif
1.70441	2.16928	Ornithoptera	Male	5afef19e-93b3-4345-bcb1-8820e47f81e3_0_lowres.tif
10.8762	10.0956	Troides	Male	fcd0f9d6-2b9e-4679-aa3f-2d1fb5b565b4_0_lowres.tif
7.42724	11.0902	Troides	Male	d40a82ec-1559-48ab-b810-70a460d3a1a3_0_lowres.tif
1.03005	4.47749	Ornithoptera	Male	e00bd0cf-b906-465e-9938-055ee65c6481_1_lowres.tif
5.53228	5.652	Troides	Female	194e7328-71b0-4115-b23c-8fc5dfeda06f_0_lowres.tif
-1.15329	7.48886	Ornithoptera	Male	6070aeda-adac-4edb-9f01-6990f6c7ddf2_1_lowres.tif
10.3179	11.0948	Troides	Male	4fd0df00-81af-4b04-a9ad-1d3c283caeff_1_lowres.tif
1.9762	10.1743	Ornithoptera	Female	bf44fd06-6130-4da5-be0f-75a7f3b37af9_1_lowres.tif
10.2648	5.78313	Troides	Male	15259ba4-0e8e-49c5-a66e-863d22148429_0_lowres.tif
11.4903	6.72076	Troides	Male	985e5ab1-b9a0-473d-b754-e1241ee6ed9b_0_lowres.tif
11.4987	6.62071	Troides	Male	da25a71c-1337-4aac-a51f-9e6ad6821c37_0_lowres.tif
9.10272	10.9817	Trogonoptera	Male	14e81ea3-335e-49ea-9b0e-c98458037f50_1_lowres.tif
11.0994	8.44417	Troides	Female	085d4964-8e5b-4abb-af74-6139e2aca0b1_0_lowres.tif
6.1639	1.62139	Troides	Male	d1a968ea-2726-4d0c-81e8-80270f4d242c_0_lowres.tif
-0.821752	6.61704	Ornithoptera	Male	df7d3808-7b59-48be-8997-31f1e8dc5b85_1_lowres.tif
11.5714	5.61267	Troides	Male	28de6e41-abc7-43ce-ab75-77fa332c9686_0_lowres.tif
6.94515	3.16019	Troides	Male	af668c31-bc8e-4f52-aa55-78b7e0e8a598_0_lowres.tif
10.5228	11.3954	Troides	Male	3e260bc3-4dde-4230-9ee3-461ad6d79f7c_1_lowres.tif
6.3767	-3.39289	Trogonoptera	Male	d797dfd4-65c6-4814-9ce0-3fc083ae4e94_0_lowres.tif
6.47607	4.90698	Troides	Male	7cd3197d-2e8a-4daf-a720-ea58aa5f1930_1_lowres.tif
11.3602	5.51582	Troides	Male	bd42deec-e4a6-4136-807f-285909bd0098_1_lowres.tif
1.53655	7.42538	Ornithoptera	Female	559ef557-d189-442c-9290-0e7b7835ad43_1_lowres.tif
10.7676	8.93075	Troides	Female	f0cb7c1f-7ecc-4b28-b021-0b679e070ff5_1_lowres.tif
11.2943	5.42465	Troides	Male	5f838126-868d-4944-bc00-077b2824ab6a_0_lowres.tif
7.33583	6.91401	Troides	Female	68cb8527-d834-4e44-93f9-8561a642bacf_0_lowres.tif
4.75249	6.59764	Ornithoptera	Female	17639f81-c4fb-4af5-8c1d-3244d2b5f2d5_0_lowres.tif
7.02158	7.9089	Troides	Female	ab14bd32-ed79-48fd-972f-dc13e4a44547_0_lowres.tif
6.58925	5.55536	Ornithoptera	Female	869b1c1d-727f-491a-81d3-50ae24c53dfe_0_lowres.tif
10.2345	7.26312	Troides	Female	994c51b4-22ba-4e4f-936e-1b8bc9fa5090_0_lowres.tif
6.94475	10.189	Troides	Female	e9f59b59-84c8-4949-895b-2dc62ff492a6_1_lowres.tif
3.91909	4.25119	Troides	Female	52eea569-0b77-4b92-bc01-56ecf0b6c6da_0_lowres.tif
1.78893	7.53399	Ornithoptera	Female	4a8e43f0-f564-42ad-88fb-b3b4299c1581_1_lowres.tif
-0.499193	7.49111	Ornithoptera	Male	72172147-fc33-4642-9602-08963f818147_1_lowres.tif
10.0616	4.21645	Troides	Female	1917d193-bffc-4d00-8608-ffd806809405_0_lowres.tif
8.13494	3.37515	Troides	Male	999b3ffd-0a0b-4fee-becb-090084c86b40_0_lowres.tif
7.7468	8.82058	Troides	Female	baf6932b-996c-4e4a-acb4-c0def28cc961_0_lowres.tif
8.18474	11.315	Troides	Male	eb3f299b-2677-4bf6-8fd2-1b8414b835c8_0_lowres.tif
2.63117	8.75062	Ornithoptera	Female	e7ec0cce-edd2-46b2-b2db-4626348d0ce3_0_lowres.tif
5.84462	10.4565	Troides	Female	c57957f1-ecb1-40db-9df3-17d134a6272f_0_lowres.tif
-0.0575324	2.64686	Ornithoptera	Male	de7f43b9-c927-431e-ae17-178d7399d58e_0_lowres.tif
1.15258	8.82346	Ornithoptera	Female	3401eece-2422-439d-ab80-42d98bd1c779_1_lowres.tif
11.9204	8.16352	Troides	Male	3e863ad6-eb02-4353-8530-a4b0d7f649c8_0_lowres.tif
7.02203	0.021324	Ornithoptera	Male	c6743b7f-c1f7-4f80-a22f-c30f426b882e_0_lowres.tif
5.31728	10.259	Ornithoptera	Female	83cc72b6-0bb9-4661-95d6-03a5db0254ec_0_lowres.tif
4.62961	7.01189	Ornithoptera	Female	8f299aed-4f81-4b93-810e-735020444966_0_lowres.tif
5.39868	-2.85885	Trogonoptera	Male	7d634dab-df14-45b1-9ccc-2e762655dfe4_1_lowres.tif
0.60529	3.83082	Ornithoptera	Male	0b0bc9a5-cfae-457b-a5cc-f4879d8f6895_0_lowres.tif
5.01591	4.1982	Troides	Male	3e462542-2449-4a9b-b86f-d9113064dc9b_0_lowres.tif
-0.556607	6.41759	Ornithoptera	Male	b5c1b28a-3c36-4f73-bcd3-5c9c1279ec4c_2_lowres.tif
6.2248	7.60317	Troides	Female	25a6029f-267d-492d-a2c7-c52cb8235974_0_lowres.tif
2.58549	3.29043	Ornithoptera	Male	f0895426-6156-4004-8b4e-cf36f52a1d6f_0_lowres.tif
10.3291	10.5361	Troides	Male	0bbb7c80-1452-430c-ba16-a682365ff2fc_0_lowres.tif
10.4207	10.1514	Troides	Male	b5e14a46-7ca3-4656-a536-7c85af7ccb8b_0_lowres.tif
8.21782	8.38496	Troides	Male	8514d0bf-31ed-424d-8495-f813dfb02dec_1_lowres.tif
10.9107	5.00274	Troides	Male	a227947b-16ea-465f-8006-0812f072e500_0_lowres.tif
8.12714	10.0767	Troides	Male	48d60663-4777-4bf8-835a-992d252104b8_1_lowres.tif
5.86334	-2.98872	Trogonoptera	Male	3cb51fff-c26e-4e4c-9cd5-29cee7231d72_1_lowres.tif
11.5127	6.21361	Troides	Female	a5672f2d-a5e3-40a6-91ee-1dfe17f04925_0_lowres.tif
1.35266	6.28447	Ornithoptera	Female	706a30d1-c531-4533-ae8a-bd925a8f4ffc_1_lowres.tif
2.08819	9.21237	Ornithoptera	Female	06325397-6d3a-4213-8921-dadf42c6a6eb_1_lowres.tif
-0.178223	2.38176	Ornithoptera	Male	93771a40-b91e-4c6c-a7d8-35bd89476e1c_0_lowres.tif
8.5225	7.90813	Troides	Female	6eda3089-8cac-40ec-b3ee-f1fa6043b2c4_1_lowres.tif
8.78922	11.0304	Troides	Male	6a4eef03-dc0c-4c91-8825-3381c68b4014_1_lowres.tif
10.5399	8.36654	Troides	Male	dbe314ea-dc15-482b-bad7-08ec14e4881b_1_lowres.tif
8.99238	6.90029	Troides	Male	1c3e8a84-0762-45d2-a6cf-962123b19877_0_lowres.tif
-0.08567	6.46952	Troides	Female	fc6ab8ba-4ca8-4eef-ad43-e3124da22938_0_lowres.tif
11.1827	6.84384	Troides	Male	e57f55d4-860d-4baf-bc22-896650665a48_0_lowres.tif
0.396618	5.46131	Troides	Female	758977bb-2dce-429d-b674-a25493b31e00_1_lowres.tif
10.7056	9.50798	Troides	Male	c17fb7bb-47e4-482c-8497-d2c0bb239299_0_lowres.tif
6.294	6.30559	Ornithoptera	Female	a46dd490-7350-4e0d-9123-cdb71d7ce598_1_lowres.tif
1.33504	7.86721	Ornithoptera	Female	b9311ad2-dfa2-4abf-9179-d6bfa2db04f2_1_lowres.tif
6.87095	1.50782	Troides	Male	6bf71d99-4777-442e-851c-4b1f36ff5126_0_lowres.tif
4.84019	7.23765	Troides	Female	e92935b9-9aa0-46d3-b852-591292afcea4_0_lowres.tif
8.83567	11.1747	Troides	Male	ebf7dca2-ed0e-41eb-a0fa-5a4b58abb183_1_lowres.tif
7.20034	2.13253	Trogonoptera	Female	6408406f-1cc5-47f7-970f-0146c20131c7_1_lowres.tif
10.6991	5.6819	Troides	Female	35f245b8-bb8a-40a0-9df1-5f00a4a04b3a_1_lowres.tif
5.76804	7.946	Troides	Female	5af93211-3430-49b0-b035-a34a74482a2a_0_lowres.tif
6.08775	-2.93815	Trogonoptera	Male	c1e55136-d48a-42e8-a538-837b1ed35c36_0_lowres.tif
5.5814	10.2288	Troides	Female	320c069a-9f2d-4e9b-a50b-3decd3fa490a_1_lowres.tif
6.6062	-2.2937	Trogonoptera	Female	7629b7e2-6743-4857-9b69-de97fb74bd7f_0_lowres.tif
7.79177	7.33502	Troides	Female	81f0531a-d355-4896-a105-4b1bb5780d61_1_lowres.tif
7.33668	5.69256	Troides	Male	42500118-61f2-4f7a-b11d-53533d9e0f7f_0_lowres.tif
1.37056	9.58305	Troides	Female	158ccc71-5ff3-4bcb-9240-9f36140aec1a_1_lowres.tif
3.2365	4.00803	Ornithoptera	Female	f1919551-13f4-4f6a-87ad-7e58670a11d0_0_lowres.tif
9.16451	9.88792	Troides	Female	949823ae-059d-41bf-829f-dd97d5856cea_0_lowres.tif
8.96906	4.75066	Troides	Male	086e4f02-e8c9-42f5-bc9b-e37f09176611_0_lowres.tif
2.72897	4.05252	Troides	Female	a2d3725c-aed8-4124-918b-e481f98c8d25_1_lowres.tif
9.92072	3.91345	Troides	Male	3c75aa9a-12f8-464a-b172-b0452cfbfcdd_1_lowres.tif
3.14997	6.19093	Ornithoptera	Female	e03df965-c268-4622-a35a-c75d1d6fd8b3_0_lowres.tif
6.81675	3.26585	Troides	Female	f2886728-206c-42d6-b721-b5d17e5123f5_1_lowres.tif
1.76948	2.13915	Ornithoptera	Male	a31dd0c4-87e0-4553-8056-caa7699c4556_0_lowres.tif
6.68232	3.10509	Troides	Male	38f9dc2e-bba0-490a-8cbc-c6577d7cc017_0_lowres.tif
9.12897	4.69784	Troides	Male	796445d3-434a-42bd-b1e9-1bb8de4b6964_1_lowres.tif
10.9981	4.83325	Troides	Male	43a110bf-6841-4a8a-b0d5-3a2a64c3316e_0_lowres.tif
6.20781	2.458	Troides	Female	27934c55-df0c-4640-96fa-b231ec92712f_0_lowres.tif
6.79725	1.96058	Troides	Male	8e17fe0f-7e6c-4dca-89c7-7d73e25d2fae_0_lowres.tif
5.77251	2.05219	Troides	Male	a6aa45a1-76ff-484a-a9e5-70d8acb41dce_0_lowres.tif
4.47723	6.05049	Ornithoptera	Female	634ea564-0cc4-4ac9-ab3e-8e46213beefd_0_lowres.tif
0.84945	5.12215	Ornithoptera	Female	d209f82c-5652-46e9-a511-b74a99a8eff1_1_lowres.tif
8.81908	4.43988	Ornithoptera	Female	96f09386-a1f5-4379-9a0d-b14ca74e85c4_0_lowres.tif
11.2876	10.4751	Troides	Male	bd8f8bd8-ad86-4700-9eaa-7636b41e9406_1_lowres.tif
9.74424	11.3106	Troides	Female	4bc0c2a9-2936-45b8-9877-0c9c68977357_0_lowres.tif
4.49056	1.68755	Troides	Male	580430b3-6e32-49a2-8259-69e6f466e2ab_1_lowres.tif
6.79517	7.32406	Troides	Female	8714fc36-7a93-4bf3-ae5a-5524c0b2e11e_0_lowres.tif
7.95147	8.43058	Troides	Female	6fce60dd-18eb-4b6e-b29b-0c2d12f5252a_0_lowres.tif
4.05466	6.71555	Ornithoptera	Female	09e84eb7-67e4-4188-b5ee-db1ae3550269_0_lowres.tif
5.02407	-0.448479	Trogonoptera	Male	cfede7f0-d79a-4da1-bf4b-9a3231d5ee63_0_lowres.tif
8.74243	9.11684	Troides	Male	4036892d-2042-42c7-934d-8ccff9464518_1_lowres.tif
6.20085	-2.95645	Trogonoptera	Male	049e8144-8d2d-4f25-913f-e0fe52629f94_0_lowres.tif
10.2858	11.2148	Troides	Male	ebf7dca2-ed0e-41eb-a0fa-5a4b58abb183_0_lowres.tif
-1.08546	7.38658	Ornithoptera	Male	d5b224c2-5ea4-4d8b-84b6-cf5f7e7ed55b_1_lowres.tif
5.60885	3.53909	Ornithoptera	Male	4ee7538e-28eb-4ffd-8fef-99d9fb23049a_1_lowres.tif
7.23065	-0.138052	Trogonoptera	Male	5cf6bf89-9f71-40e0-a3f3-1fbf37b96aa0_1_lowres.tif
6.17588	2.16934	Troides	Male	ec81d410-e7fa-493f-8c3e-ca5b62c4425a_1_lowres.tif
6.62684	-3.92205	Trogonoptera	Male	849b2082-9859-486f-ae04-d65e776e4530_0_lowres.tif
2.584	8.56611	Ornithoptera	Female	7ef7d9fa-29a6-466c-b077-433d85f45c15_1_lowres.tif
7.37189	6.92629	Troides	Female	e591ac41-847a-4c96-a7ab-823f9288684e_0_lowres.tif
11.1603	7.73426	Troides	Female	bb5f482c-43a9-4ef2-b90b-72a3421605ca_0_lowres.tif
-1.9776	8.45445	Ornithoptera	Male	200a324a-73dc-47a6-9f15-38cf12c46a4f_1_lowres.tif
7.67899	6.73877	Troides	Female	81f0531a-d355-4896-a105-4b1bb5780d61_0_lowres.tif
7.4351	5.36886	Troides	Female	c30c8cf6-c07b-4836-afbb-9042bf48d4e7_0_lowres.tif
9.21498	6.43489	Troides	Female	56cc64f0-01c6-4b35-a0a9-3bc956327c83_0_lowres.tif
9.36088	5.56472	Troides	Male	cee512be-b480-47ca-8ade-45ed0f21cbd0_1_lowres.tif
2.7211	3.2483	Ornithoptera	Male	fe8d6046-8ea5-414d-8adf-1eaa1d80057d_0_lowres.tif
7.33393	8.02083	Troides	Male	2ef2668c-9bbe-498d-be7c-b977569482ec_1_lowres.tif
2.22273	8.24872	Ornithoptera	Female	c5d02f75-a2ad-4dbb-9db8-db2de1af35d1_1_lowres.tif
6.93109	10.2095	Troides	Female	64793630-a1ec-462b-93d1-c05d066e4de1_0_lowres.tif
6.7528	2.64633	Troides	Male	48225f9b-1351-4c02-bab1-2dc125f3b79d_1_lowres.tif
5.53888	-3.31225	Trogonoptera	Female	3560514a-4663-4f51-b532-f1be4edf1354_1_lowres.tif
8.9215	11.2498	Troides	Male	3123e789-9dfb-495b-bef3-e8765d840a6c_0_lowres.tif
10.2853	3.4741	Troides	Male	f306e807-ee79-4019-8369-f2ed97d23ac3_0_lowres.tif
8.01024	3.50595	Troides	Male	9504d3e0-e143-4ce7-9e8f-5b6472f6c1bf_1_lowres.tif
1.28121	7.8319	Ornithoptera	Female	33d64bad-345e-42d1-b579-c8e95462b2c2_1_lowres.tif
6.55057	3.21316	Troides	Male	92dd3db8-f99d-4700-a1f2-f1d2d9cc81ea_1_lowres.tif
7.66143	-0.23866	Ornithoptera	Male	99fbfea0-3355-40b4-87f5-02c4bdae5cf5_0_lowres.tif
7.68917	6.43755	Troides	Male	ecacf772-5f2c-4a2d-a46d-9671ce6373cf_1_lowres.tif
4.33172	1.41475	Troides	Female	0fedcfa9-3558-4bb4-a883-9714881f0d23_0_lowres.tif
10.6473	6.81013	Troides	Male	f87bcb88-2614-4f05-b3fb-ece0f27f6cbf_1_lowres.tif
5.61024	-3.47455	Trogonoptera	Female	94013e71-2702-417b-afce-7d69219984bd_1_lowres.tif
8.10393	10.753	Troides	Female	d145320b-074c-472a-bcf6-50ffcea7b5df_0_lowres.tif
7.20522	4.31274	Troides	Male	eeb7e352-85ed-4f5c-a61e-3d60d51cd35b_0_lowres.tif
1.74264	1.99261	Ornithoptera	Male	98ba2ea0-d4b5-4e78-bc5f-121ec389c51e_0_lowres.tif
7.90305	5.28511	Troides	Male	cd28e479-3cda-48f4-93f6-76687589dc67_0_lowres.tif
8.05514	4.61729	Troides	Male	31b93dee-6662-4b4f-bacd-fa5023786ace_0_lowres.tif
-2.47932	7.01745	Ornithoptera	Male	a3bd59a7-c69c-4334-b3cc-7cbb4a3caf3a_1_lowres.tif
0.838523	5.20141	Ornithoptera	Female	ced076fa-eae2-4d1c-9c85-707b678a2636_0_lowres.tif
6.10584	8.3149	Troides	Female	743cc278-30ea-49cd-84b3-51628da0486a_1_lowres.tif
9.20804	11.2753	Troides	Male	0f034f63-db07-4df2-ad21-0a0c89007a72_1_lowres.tif
9.52193	7.73252	Troides	Male	0512f797-4c1b-48bf-8b38-e1c750ebfbb1_1_lowres.tif
1.08332	3.61614	Ornithoptera	Male	6abdf99a-90e8-4ace-b96f-240465c08146_1_lowres.tif
2.88735	9.16941	Ornithoptera	Female	d6031af5-89e0-4118-a0ae-4b6ee1f913d5_1_lowres.tif
5.99379	7.31342	Troides	Female	166838d3-f7e3-4660-9e2c-31156402bc98_0_lowres.tif
1.26126	7.30304	Ornithoptera	Female	8ed9df15-be65-45eb-ba31-55ac127a58fa_1_lowres.tif
11.5992	7.41316	Troides	Male	95d7c631-c631-40e4-b261-3ee698ab9aab_1_lowres.tif
-0.854727	8.6314	Ornithoptera	Male	325f5bd4-51f8-4dc0-9ff1-d4431f537b31_1_lowres.tif
6.52762	9.16436	Troides	Female	ef73e2c4-f661-4f9b-86a2-57ad5b7ae46b_1_lowres.tif
2.84884	1.97821	Ornithoptera	Male	98e405df-b8c0-4c99-af9c-757f94e159d1_0_lowres.tif
5.32447	1.6598	Troides	Female	90484fb0-13ee-4e13-9663-ae6e1aad9600_0_lowres.tif
7.79426	-0.271869	Ornithoptera	Male	6817151c-7d5a-478e-82f0-14aabe481bf3_0_lowres.tif
10.3706	10.3022	Troides	Male	07b01da3-1819-4841-91a7-a3a6484cb948_0_lowres.tif
-1.00467	4.60056	Ornithoptera	Male	c083035a-74d8-4396-a645-e5236bc5fa7c_0_lowres.tif
-0.797561	4.34948	Ornithoptera	Male	5e46d787-ab5d-44f3-ad32-0c8d0fd5fc6d_0_lowres.tif
4.85286	0.947786	Troides	Male	24c02d22-0615-4bce-ade5-b54efdf629f1_0_lowres.tif
6.29234	3.7818	Troides	Female	46d59482-8687-47dc-a95c-245acaa6e829_1_lowres.tif
4.57964	7.99858	Troides	Female	4044f81a-0070-4ea4-831a-d5f5fbcdfd4b_0_lowres.tif
9.13201	4.26886	Troides	Male	94f5b442-1e5a-4c74-b1a1-436af9b1161f_0_lowres.tif
2.74325	2.9365	Ornithoptera	Male	e0d48273-daf4-4bb2-857c-cf085408e3c3_0_lowres.tif
7.45039	8.03671	Troides	Female	da2eddd4-62ef-426a-af55-9f149bf8af66_0_lowres.tif
1.84259	7.26948	Ornithoptera	Female	c15285f4-f822-46e9-84c3-e1df65b1853a_0_lowres.tif
6.84119	7.60863	Troides	Female	eb790099-1036-4144-878a-e507d702e07d_0_lowres.tif
6.76526	5.48896	Troides	Male	cfa8bb4a-f716-4577-b1c2-8a767390f076_0_lowres.tif
6.83084	5.26585	Ornithoptera	Female	b525a02e-74b7-4c5e-b56f-4319156ec893_0_lowres.tif
2.6334	2.63708	Ornithoptera	Male	689ebd98-6a9d-44cd-951a-c0bc4413c13e_0_lowres.tif
9.8817	8.3342	Troides	Female	212ca99d-be94-497f-a7fc-f044ec5466d9_1_lowres.tif
10.0838	9.32108	Troides	Male	b0555f88-3532-4db6-a020-9367c2da5883_1_lowres.tif
10.5859	8.12178	Troides	Male	338909b2-dd0a-44f8-86bb-d439399a8597_0_lowres.tif
6.40503	-0.859975	Trogonoptera	Male	a6c86dea-60ea-438d-adfb-8f082d510360_0_lowres.tif
9.43301	6.63437	Troides	Male	a1fb4f46-019f-48e7-94c4-7b1e4d5a490e_0_lowres.tif
7.93148	8.46968	Troides	Male	c6441a3a-32ed-4448-8cd6-c8809f971d75_0_lowres.tif
5.41685	1.45201	Troides	Male	380c7f36-0318-461a-9574-30611ef14474_1_lowres.tif
1.73175	2.01508	Ornithoptera	Male	5dc58303-d8be-4060-98ea-6163d4d7df01_0_lowres.tif
1.61769	8.71841	Ornithoptera	Female	a7c5ca71-d592-42f5-9e0a-a1b2307f519d_1_lowres.tif
4.52674	7.33712	Ornithoptera	Female	33125bc9-ba28-43e1-b8c3-4cb093a0ae44_1_lowres.tif
8.04499	5.69043	Troides	Female	e35dae3b-01e7-4109-855c-401972bf5b25_0_lowres.tif
8.2742	10.7803	Troides	Male	d4fc5e0b-5d44-47f7-b639-4a1a1e5bbc79_0_lowres.tif
4.97081	4.52017	Ornithoptera	Male	380715c2-4cb9-4099-881f-da63b9a1a1ee_1_lowres.tif
6.35031	-1.96002	Trogonoptera	Female	58594a19-62f4-495f-9e16-efba446999b3_0_lowres.tif
3.76205	4.37807	Troides	Male	ec81d410-e7fa-493f-8c3e-ca5b62c4425a_0_lowres.tif
-0.942838	8.63316	Ornithoptera	Male	9962b2d1-9ddf-47b6-a00b-c67677ec4687_1_lowres.tif
10.5279	5.32947	Troides	Male	e152c4f8-3b9d-45e6-987d-21a495cdecf8_0_lowres.tif
10.624	7.0588	Troides	Male	78e1321a-5657-4e34-a737-e97a10b858f7_0_lowres.tif
2.19803	3.99244	Ornithoptera	Female	97a934aa-8a99-4adb-bf43-b709bd76eafb_0_lowres.tif
2.98489	2.98711	Ornithoptera	Male	acba33d5-061b-48eb-835d-efa2320b1ba5_0_lowres.tif
8.95384	5.15161	Troides	Male	2c2ad919-c6e6-4d4a-bfdc-7c855d6f7f17_1_lowres.tif
10.2686	8.03315	Troides	Male	0dea1926-ca51-42eb-b793-63872e379526_0_lowres.tif
6.39454	-2.93539	Trogonoptera	Male	151b7bdf-ba53-4f45-b3a8-8857ae735b24_0_lowres.tif
1.93877	1.78433	Ornithoptera	Male	bd79821b-364f-49cd-aa76-df1317fa6aa6_0_lowres.tif
-0.390045	6.99136	Ornithoptera	Male	934d239b-dc70-43a4-b37e-4acb1e1d1949_1_lowres.tif
6.08678	3.11008	Troides	Male	f1e5574e-bff2-4dc2-a9c1-1693fa137a3d_1_lowres.tif
8.29119	8.66433	Troides	Male	3f06ea69-28d7-4b38-bcdb-d401dde689d2_0_lowres.tif
5.22447	3.23704	Troides	Male	f17c7cac-ec84-4f1b-8bb9-5e0737cd0eca_1_lowres.tif
4.95757	7.12747	Troides	Female	805a32fb-03de-4151-80c6-1862b8066803_1_lowres.tif
-0.93071	8.98213	Ornithoptera	Male	ec431033-a848-4fb4-a270-ef99a77e33e7_1_lowres.tif
7.40689	-0.160632	Ornithoptera	Male	be2e3c50-0fd8-4016-9393-e3c7c960afd8_0_lowres.tif
6.49156	3.17094	Troides	Female	f7288a2b-16ae-4434-adf3-48ed01ec9dbb_1_lowres.tif
9.09752	6.15003	Troides	Female	cd6c1f49-9dfb-47bd-ab62-056aac55171e_0_lowres.tif
7.30488	8.23853	Troides	Female	4132ded9-a1aa-424c-8fe4-be67aba30fe9_0_lowres.tif
7.16395	6.01288	Troides	Male	c6c6f2c5-3a2a-49a2-84dc-08309d283218_0_lowres.tif
3.28129	9.13893	Ornithoptera	Female	49ba1705-ead0-48bb-a401-239e579a0e4d_1_lowres.tif
10.011	8.63246	Troides	Male	e393cc7e-ac62-4bcf-9e5f-f5de8a04f6c5_1_lowres.tif
9.51086	8.30973	Troides	Female	4b3a6fc6-052c-4f0c-ad5b-3696d7f5094d_0_lowres.tif
11.8403	7.71066	Troides	Female	15e5edd5-bac3-4a4c-84b9-77a426906361_0_lowres.tif
-0.655929	7.3206	Ornithoptera	Male	86870863-6226-46e1-9971-a86340a74e4a_1_lowres.tif
3.08283	8.8988	Troides	Female	39a97c9f-72d3-432a-95da-9aece24f49c3_1_lowres.tif
8.37675	3.21849	Ornithoptera	Male	e8a98db2-74f2-43a9-89ed-2fc7474f4891_0_lowres.tif
8.3313	4.13246	Troides	Male	8941b4df-2031-4b98-88dd-01f9ab82f7fc_0_lowres.tif
-0.548749	9.53872	Ornithoptera	Male	01506ad6-1ded-4fab-866b-70140744ad6d_1_lowres.tif
9.2398	6.64101	Troides	Female	89155191-ebb1-48bc-8554-54591b6da182_0_lowres.tif
11.1947	8.24752	Troides	Female	d5adceee-b487-453e-8f1d-9d7d6bc9ddb0_1_lowres.tif
2.87002	8.70037	Troides	Female	ace1bd04-5a1d-4026-aac5-5f4cbe938079_1_lowres.tif
9.59613	8.63329	Troides	Male	59ad101e-951e-41c7-802f-2956e839d911_1_lowres.tif
1.62733	2.05519	Ornithoptera	Male	04083aa7-e6c1-4e36-a5b1-29aeb4c9fee1_0_lowres.tif
11.0184	5.23499	Troides	Male	b27c352a-aac8-4220-aa12-c1cc6299ecfc_0_lowres.tif
8.72543	3.44304	Troides	Male	ba074a94-6077-4984-9245-2a3cdd3d2e46_1_lowres.tif
8.25017	3.35897	Troides	Male	02e27125-8d57-4f44-a7de-acd45cb699f0_1_lowres.tif
-0.0311526	2.66652	Ornithoptera	Male	2c94d326-9147-4847-919d-2c7a9200c326_0_lowres.tif
5.39565	3.5383	Troides	Male	e8bb9f2a-1008-4fef-be2f-5900b49a88cd_0_lowres.tif
9.10622	11.3613	Troides	Male	f06ba88e-dee7-4c1f-9973-889f9fb3029d_1_lowres.tif
6.592	-0.906283	Trogonoptera	Male	0bbf91e7-2dd5-4760-b883-00a7eb204433_1_lowres.tif
10.9132	6.55556	Troides	Male	b02fa005-4f0f-420e-9485-ebf64f73917b_0_lowres.tif
5.24424	2.3055	Troides	Male	ada27fb7-3a92-40f6-a3b1-52081ef2ef22_1_lowres.tif
9.44844	3.30254	Troides	Male	b2baa72b-f717-4c7f-8902-550c1d7f37b1_0_lowres.tif
11.1342	5.1203	Troides	Female	1c0cbc21-ab85-4b7b-a061-a09c3e1f837d_0_lowres.tif
10.0012	7.56036	Troides	Male	69297351-c71b-485d-965c-cc4509ce1006_0_lowres.tif
2.10258	9.95144	Ornithoptera	Female	2c12f3e8-250a-4807-86a3-fd9cca4e1912_1_lowres.tif
9.35159	5.65091	Troides	Female	be8bd56a-0014-4a61-adf5-3b11a489a5f9_1_lowres.tif
9.17921	4.549	Troides	Male	95643af3-74d3-4af8-b336-4b06e47bdb73_1_lowres.tif
5.39059	7.44577	Ornithoptera	Male	4c2920c1-3399-43c3-8ef6-af58e28971c4_1_lowres.tif
11.0643	10.551	Troides	Male	e0a0275d-1b0f-4906-899f-85227004c10d_1_lowres.tif
1.65952	9.48189	Ornithoptera	Female	16f6c397-c17d-479d-9f32-7cfaed02d90a_1_lowres.tif
0.0168658	9.82659	Ornithoptera	Male	fbc786fe-d87b-4249-8f4a-34ef0da8f482_0_lowres.tif
6.10995	4.65613	Ornithoptera	Female	c59d27bc-3dfe-4943-bd2a-bd7dc108025b_0_lowres.tif
6.41694	5.97943	Ornithoptera	Female	7ae23893-9c36-42c7-940d-dc17c8595e3e_0_lowres.tif
1.93966	7.80708	Ornithoptera	Female	d1ed491e-f68a-46a4-b762-d93a0bfce0dd_1_lowres.tif
0.61151	5.91384	Ornithoptera	Female	c14255b3-a753-4600-8338-67a6f3209f41_1_lowres.tif
8.65243	6.1694	Troides	Female	6bf1f5e0-bafe-465d-8db6-27c022d9ce88_1_lowres.tif
-2.45402	7.14209	Ornithoptera	Male	9ae912c4-ec1d-46d6-bd23-61b331e0e179_1_lowres.tif
6.99401	8.03437	Ornithoptera	Male	50156dc1-553a-40e1-bf7c-76c16d3a9d7c_1_lowres.tif
3.10402	7.17433	Ornithoptera	Female	f55a58d7-a51c-4569-b35f-a2c4ede6f747_1_lowres.tif
8.00531	6.24816	Troides	Male	6e7e3996-9bb2-4079-a858-73b198165a94_1_lowres.tif
-1.33018	8.48688	Ornithoptera	Male	ea9bfb55-13ad-4c9e-a4d6-73ad5623a0f9_1_lowres.tif
2.71195	1.66518	Ornithoptera	Male	bfaeef0a-0892-4dcb-b193-c56cabb67da7_0_lowres.tif
5.98546	1.4697	Troides	Male	cd98eafc-80e5-4b6b-8cde-ccf0dd90fa35_0_lowres.tif
8.6938	7.42934	Troides	Female	ca3c8efc-082b-4ff8-88c5-8fbfd56180a4_0_lowres.tif
2.30024	6.07026	Ornithoptera	Female	222a9de6-fa6f-465a-becc-9daf0e091ddf_0_lowres.tif
9.13737	4.58016	Troides	Female	4fd2ee29-6f33-4aca-8501-0c6ff211ddb9_0_lowres.tif
6.05792	-3.71342	Trogonoptera	Male	0a40abb8-8554-49a7-a163-d324d1c8bf1c_1_lowres.tif
1.45919	7.85673	Ornithoptera	Female	f774424c-8f53-4c69-9ce4-f5dc98325023_0_lowres.tif
2.37087	1.99896	Ornithoptera	Male	3db667ca-1702-4c00-a296-457ce89a3159_0_lowres.tif
5.58001	5.10094	Troides	Female	afafabfe-04bb-454d-9ac0-fa779ab5e8ab_0_lowres.tif
8.31179	9.09982	Troides	Male	8de7f558-0d8e-4e14-b91c-8c7d40360527_1_lowres.tif
4.50652	1.71262	Troides	Male	26c73b81-0a5a-4cf4-8661-08f53ebbe307_0_lowres.tif
2.4058	7.54725	Ornithoptera	Female	dc1b5d56-2816-461e-beba-46b9179e7f64_1_lowres.tif
6.61982	2.29364	Troides	Male	0965fa41-6716-4973-8393-148fd8e1eada_1_lowres.tif
10.0787	9.38346	Troides	Male	229b99f2-4687-431e-b169-e3e4eb9ab559_1_lowres.tif
3.20879	7.3301	Ornithoptera	Female	0b6555ad-3d88-416a-a9de-1fa6fa801827_1_lowres.tif
2.79524	2.11731	Ornithoptera	Male	97da2bb0-5cc5-4c81-9178-feb216365b7c_0_lowres.tif
4.94243	-1.2884	Trogonoptera	Male	c267553e-d803-4710-8f01-db51c08a92e1_0_lowres.tif
7.71045	10.6884	Troides	Male	1e6b81e4-fa7b-4ef8-ae6e-76dd9e090897_1_lowres.tif
9.46528	4.12023	Troides	Male	675c7cfb-edf8-4d03-8c3d-6f1fff8b47cd_0_lowres.tif
8.37362	7.68091	Troides	Female	61517654-71aa-416f-816a-534fa77cb803_1_lowres.tif
5.9611	8.63175	Troides	Female	a810ae4b-58b1-4616-a1fc-822d2a625aa9_1_lowres.tif
9.61334	8.18098	Troides	Male	0bafda17-c616-42f9-ad8d-4b75be2699d8_0_lowres.tif
7.01146	9.24702	Troides	Female	a80f71aa-bb80-4f9a-aca7-f1cd58e57da8_1_lowres.tif
3.86995	8.30567	Troides	Female	6ff2dba6-bf5d-42bc-9540-3066c5b4d1e5_0_lowres.tif
7.74843	4.43015	Troides	Male	044d0163-9d4c-4364-98b0-e6b2c7619425_1_lowres.tif
4.23414	5.5015	Ornithoptera	Female	cf34c3b4-4be6-4376-97ed-3e6abc711f2d_1_lowres.tif
7.8409	11.3466	Troides	Male	edf1e587-d390-4ba7-af92-ffaaea391478_1_lowres.tif
6.81454	5.32621	Ornithoptera	Female	14a2f65d-1675-4fab-896f-76ddb5f3e9b6_1_lowres.tif
8.48851	5.275	Troides	Female	d9e64297-003c-4e06-bb80-b365c70782ef_0_lowres.tif
10.135	7.13172	Troides	Female	d828922d-9108-452e-b1bc-23a8e9441137_0_lowres.tif
11.2667	4.75495	Troides	Male	a1fb4f46-019f-48e7-94c4-7b1e4d5a490e_1_lowres.tif
3.565	9.35937	Ornithoptera	Female	3fc49e30-7c35-4a6e-a04f-0ee4c045b765_0_lowres.tif
8.55171	5.5928	Troides	Female	1fc26b73-ceee-4315-8369-af803f62553b_0_lowres.tif
1.73888	9.40682	Ornithoptera	Female	35f06c2d-e227-4803-90e7-55cd93fc44ce_1_lowres.tif
7.75609	2.52663	Troides	Male	5a2b3e19-6d4e-4b77-8d0c-aa4cb6c311e3_0_lowres.tif
5.50733	8.74566	Troides	Male	bcb4cc06-2342-42b0-a98e-26653a41440c_0_lowres.tif
3.65866	8.70109	Ornithoptera	Female	9cae8a55-7fcf-4721-9e74-6131b4678c46_1_lowres.tif
9.67127	5.82065	Troides	Female	c158fe0d-0440-462b-9c13-efe1a87436fc_1_lowres.tif
2.74373	2.09561	Ornithoptera	Male	656d1c9a-38d7-4544-833e-fbba0f17dfc9_0_lowres.tif
8.37707	5.64213	Troides	Male	95643af3-74d3-4af8-b336-4b06e47bdb73_0_lowres.tif
11.7184	9.12959	Troides	Male	93d246cd-8ed9-4f98-8c78-7f2f7d4a84f3_0_lowres.tif
7.50114	6.80718	Troides	Female	3a6e5f36-c708-4ea4-9ea5-a93913b66a8d_0_lowres.tif
6.24229	1.81938	Troides	Male	07086b19-ec0b-4b05-99ff-c9d72b24ba5c_0_lowres.tif
11.1561	5.38568	Troides	Male	fb26b85b-2641-4d6a-a52c-fe968d5a00d8_0_lowres.tif
9.59726	4.10628	Troides	Female	becbd331-c371-4d52-8a88-ce55a0234d49_0_lowres.tif
7.61182	10.9643	Troides	Female	96ffaca8-61bf-4899-af6f-27b45fa47154_0_lowres.tif
5.06506	10.1283	Ornithoptera	Female	722bc2dc-e2a9-43e6-b14c-095800b2a5c6_0_lowres.tif
1.2155	6.94074	Ornithoptera	Female	8bc340fb-34d4-447c-93f6-ebd2cde9ee2f_0_lowres.tif
11.0768	6.06964	Troides	Male	e98424b8-7f11-4531-a249-ab68e6f7362f_0_lowres.tif
0.106733	6.0122	Troides	Female	c977ba69-0730-41d9-951a-e0333ae38e1e_1_lowres.tif
-2.70735	8.6855	Ornithoptera	Male	d6ce2314-13a5-43ba-8b0e-314a2683b571_1_lowres.tif
2.45618	7.9271	Ornithoptera	Female	fbbd822c-d1a0-4664-8223-a937a9c4a954_1_lowres.tif
-1.06448	6.89299	Ornithoptera	Male	9c6b1e64-4534-418c-85e0-87269f261480_1_lowres.tif
11.0534	7.15396	Troides	Female	c73bdcff-422e-4684-9acc-5164fe22626f_1_lowres.tif
5.13056	3.88553	Troides	Female	5e83b744-f10d-4253-aabd-45a5fda75969_0_lowres.tif
2.95908	9.73535	Ornithoptera	Female	a23c5c46-af49-4901-b79f-9251ffcfe400_0_lowres.tif
8.07438	8.87761	Troides	Male	547ae496-9f43-4b5d-998e-acb622807b24_1_lowres.tif
10.6269	4.70247	Troides	Male	f7c14a61-5880-44bf-b8b7-b208569933b9_0_lowres.tif
3.05598	5.84118	Ornithoptera	Male	c6743b7f-c1f7-4f80-a22f-c30f426b882e_1_lowres.tif
10.3918	8.90894	Troides	Female	d871c2c8-a321-4beb-bd25-9fd010581446_0_lowres.tif
2.61958	9.13544	Ornithoptera	Female	b85bbf51-c1d9-44b0-b51e-4f14fa88bcc5_1_lowres.tif
-0.0643793	2.649	Ornithoptera	Male	3687f671-d6a2-4489-b8ed-2adeaa3ad00c_0_lowres.tif
7.15266	8.98134	Trogonoptera	Female	570c55ae-3b6d-4c20-8360-43d50aba1852_0_lowres.tif
2.00941	8.16455	Ornithoptera	Female	1ada89d6-4a25-4416-9d81-bae1f91ed8e7_1_lowres.tif
2.90396	3.03154	Ornithoptera	Male	ade67d37-34c8-47a3-944c-90db36d86f10_0_lowres.tif
9.73843	4.28479	Troides	Female	c9af06a5-d58e-4f45-8ed7-5b20e9fc55d9_1_lowres.tif
10.0537	8.14583	Troides	Female	960870b8-af98-48a1-a83b-b3351820d911_0_lowres.tif
-0.510126	9.49647	Ornithoptera	Male	5f6ad7ca-b14a-4e3c-a2e9-5f08b05816f3_1_lowres.tif
1.68041	4.60522	Troides	Female	6e51c829-bddc-458a-b87a-52d27e6ee22d_0_lowres.tif
8.85363	10.994	Troides	Male	86dfe922-2041-4080-9952-3ac374f43f56_1_lowres.tif
10.7713	7.02131	Troides	Female	e3182cad-3da1-4c0d-8ce3-e95f2ca075b8_0_lowres.tif
9.10077	11.0673	Troides	Female	7f53d0e6-af95-4042-8a8e-86d5e44cc9ad_0_lowres.tif
9.03486	9.89909	Troides	Female	e10e3722-44d3-465d-b967-c9535c7ea55e_0_lowres.tif
6.73721	-1.37762	Trogonoptera	Male	869ef8c3-3a91-4b84-82a9-448ce64b163f_1_lowres.tif
8.24374	5.00896	Troides	Male	a2d3209d-9ae5-4142-bfe1-a8ca1ce75381_0_lowres.tif
8.73062	4.74862	Troides	Female	22e65d05-94d1-430b-8fe5-fd413ee69243_1_lowres.tif
2.72908	5.95651	Troides	Female	f0691a96-8cbf-466f-ac66-2cac6d4799f3_0_lowres.tif
10.2794	5.05768	Troides	Male	7559ce91-a40e-4b10-8317-777a38ff54d4_1_lowres.tif
11.4081	5.59295	Troides	Male	d5236f38-5b98-4837-8fcb-a00f892d640a_1_lowres.tif
9.22368	3.59774	Troides	Male	5b94f42c-b6e2-42fc-9c9e-cf2e14ced2a2_1_lowres.tif
5.71332	3.67611	Troides	Female	28474152-073b-4c51-be2d-e19eda3dcd79_0_lowres.tif
11.2339	8.93227	Troides	Male	c5ccc583-15f4-4a11-a0cb-a31d26413c91_0_lowres.tif
9.74995	9.85712	Troides	Female	7b921042-0ee1-482f-bbe4-bce71c3dc2ac_0_lowres.tif
4.40675	8.72351	Ornithoptera	Female	e9cfdcb9-0c20-4820-b594-17b237a17140_0_lowres.tif
7.16922	9.26549	Troides	Female	50cf0b74-0464-4dfd-b986-7fdec8509f6a_0_lowres.tif
11.6118	8.21086	Troides	Male	8d9350e5-9c40-4789-9ac2-ac31f86969c8_0_lowres.tif
11.116	10.9444	Ornithoptera	Male	85fe21f9-b8c4-4bd6-b1d1-d9c02089a238_0_lowres.tif
1.11523	7.9041	Ornithoptera	Female	29358f13-be32-450b-a20a-24bd905df83a_0_lowres.tif
3.94641	6.48566	Ornithoptera	Female	21493e31-f0ab-4d9c-8c5a-d04bd22993c0_1_lowres.tif
7.39801	2.14237	Troides	Female	f6e15ac7-0104-4163-8e42-ad2e47bb6da2_1_lowres.tif
10.4047	4.15612	Troides	Male	ab619b69-a9af-42c6-8bdc-18d2d3a72a1a_0_lowres.tif
6.47581	-1.84568	Trogonoptera	Male	be88eb3a-f91b-4a4e-bc1a-1cf88c84628d_0_lowres.tif
6.34671	1.61501	Troides	Male	5084b185-b6a1-4876-9815-b33e1131d350_0_lowres.tif
7.71953	10.8107	Troides	Male	86b149ff-ee16-4d53-9e85-1c7c2ede3d05_0_lowres.tif
9.68648	7.17508	Troides	Male	843b49a5-9cc2-48aa-91c7-72ce6d1bf124_1_lowres.tif
7.21113	11.3343	Ornithoptera	Male	cd87fe3f-17c5-4e98-abb0-5c04560d4442_0_lowres.tif
-1.97227	8.94029	Ornithoptera	Male	54a910c5-caf0-40f7-aeac-afa4c303bea0_1_lowres.tif
10.3801	8.97229	Troides	Female	0335118d-bb4f-4ed2-9965-42ba88de34a0_0_lowres.tif
1.36034	7.81606	Ornithoptera	Female	0754e051-c895-421d-a28e-2290548540c8_0_lowres.tif
2.26949	9.37411	Ornithoptera	Female	3383c1d0-fe6a-4f8c-8eb1-163a7c422c86_1_lowres.tif
9.5451	9.62737	Troides	Female	a6cecfe5-a9ce-4792-9533-929121b12a05_0_lowres.tif
5.39856	1.63324	Troides	Female	c656cb3a-2704-4b25-b5c9-ded638f4aa5f_0_lowres.tif
7.75818	5.28686	Troides	Female	0fcfd97a-e202-41aa-b680-f13a90f1c010_0_lowres.tif
4.65219	1.12135	Troides	Male	12eb2c77-a3db-40a1-b37a-16cda713d421_1_lowres.tif
-2.6188	9.54972	Ornithoptera	Male	3351d5fe-3a9b-4344-87c0-4275caccc0ac_0_lowres.tif
10.9652	9.34121	Troides	Male	0e0a3f17-65a1-4c0a-a2f4-0ea91dd30797_0_lowres.tif
9.84708	10.2248	Troides	Male	97c59e21-69b8-4cc5-b77f-dcc0c95da68c_0_lowres.tif
1.63845	6.94831	Ornithoptera	Female	a4196f54-68ac-42e8-a604-5d3cd67a8123_1_lowres.tif
11.7775	10.1256	Troides	Male	19ea9cea-6d7c-4887-9e6e-e172168cb441_1_lowres.tif
2.57645	9.22131	Ornithoptera	Female	81b2cf17-cc2d-4f0b-977c-bb7e00ce4116_0_lowres.tif
2.60575	1.67752	Ornithoptera	Male	4fb81293-f109-4ebd-911d-973a94fe6a6c_0_lowres.tif
9.9399	3.98111	Troides	Male	54f4061d-2c13-4616-9d5e-83a28fc659d9_0_lowres.tif
10.0401	7.27914	Troides	Female	b0e2fdd9-af00-47f8-b3b4-31b564033f53_1_lowres.tif
9.2354	7.1033	Troides	Female	e7c13eb4-464a-49c8-a33c-f4057d711690_0_lowres.tif
9.48112	4.42501	Troides	Female	4179c80d-d735-490d-a9d2-8197f0b45e9e_0_lowres.tif
6.98569	3.67311	Troides	Male	86050540-f70e-4679-8c77-d7fbf8f2d69f_0_lowres.tif
6.80782	-1.48454	Trogonoptera	Male	306c3144-bc64-4d7c-ad34-d070d3323155_1_lowres.tif
10.4409	9.3268	Troides	Male	9da72672-3626-4efd-836f-3c4453082555_0_lowres.tif
11.654	9.13436	Troides	Male	ebcd457d-a6c9-4fc7-a880-dd44feda3609_1_lowres.tif
7.50233	10.8485	Troides	Female	3971cf4b-84b9-487e-95b8-4580c7c55c83_0_lowres.tif
2.23565	2.19204	Ornithoptera	Male	b26e8bf8-7425-4dbb-a88a-192b93cd9628_0_lowres.tif
10.3334	10.3064	Troides	Male	39ac19a6-35f1-4dd5-bab2-8a767e86a5ed_0_lowres.tif
6.48783	8.80211	Troides	Male	fe141a70-99be-4c30-b853-9630427bd107_1_lowres.tif
10.8801	10.647	Troides	Male	0eef8371-51e9-49ab-8632-3e680cb77725_0_lowres.tif
0.800155	9.57996	Ornithoptera	Female	f5e8fd51-ebee-493b-9214-0052b6cefdb2_1_lowres.tif
5.80589	1.43106	Troides	Female	a2d3725c-aed8-4124-918b-e481f98c8d25_0_lowres.tif
8.2239	8.38988	Troides	Female	25537427-7fd1-4523-b1b3-22ace60282bc_1_lowres.tif
10.2891	6.45478	Troides	Male	d7e9b756-2502-48a4-8a6f-8f73b7e5cd9e_1_lowres.tif
8.25036	5.83026	Troides	Female	68cce5e2-563d-4dbb-9768-8d861dbb5450_0_lowres.tif
-0.524111	7.36338	Ornithoptera	Male	fd80f427-886b-4a80-987d-eab7739eea79_1_lowres.tif
10.231	10.8394	Troides	Female	6bfb5b77-9652-45fb-887d-bd55f94f5a89_0_lowres.tif
-0.675469	7.75872	Ornithoptera	Male	b8a21801-7d6f-4d12-b365-745cc3ae569b_1_lowres.tif
9.91552	11.0743	Troides	Male	4f5f0224-c9f5-4ab5-aa69-47d965976af3_0_lowres.tif
2.45457	5.98973	Ornithoptera	Female	2f89aa94-95d9-4117-ae00-9e567b40f4e3_0_lowres.tif
6.91972	-1.67672	Trogonoptera	Male	d041a499-0ede-4031-af6a-97de5fadc896_0_lowres.tif
4.29265	6.92001	Ornithoptera	Female	8aa838a8-59e0-446d-bedc-c81d7967101e_0_lowres.tif
9.00521	6.58491	Ornithoptera	Female	5ea8f70a-38b0-4473-ba29-84400643f5c1_0_lowres.tif
8.45685	5.16858	Troides	Male	7f3022ea-642a-487b-bf87-e8b9e1684d5a_1_lowres.tif
9.75741	8.60345	Troides	Male	85536c7a-0dfc-4aa1-92ed-37c8ac2b2ef4_0_lowres.tif
10.3321	4.83025	Troides	Female	8d5a85cc-8acb-45e0-a794-98a78b83d7ba_1_lowres.tif
6.45639	7.01347	Troides	Female	3706dc05-7248-42eb-95f5-e267699b514e_1_lowres.tif
5.26445	2.03428	Troides	Male	4bde1fdb-7520-45b1-a0ee-32f5624f7a92_1_lowres.tif
7.27541	8.98986	Troides	Female	68eade54-f6c8-44c4-a2fb-a5959cb3495c_0_lowres.tif
7.2933	7.46537	Troides	Female	2836c147-55dd-4e84-b344-e7867a5986ac_0_lowres.tif
8.42414	9.8152	Troides	Male	95fbd18c-8043-41be-b068-d8e562da22c3_1_lowres.tif
6.38788	-3.39905	Trogonoptera	Male	085de0fd-c23d-4d66-b8f2-d4b8cc1bab10_0_lowres.tif
7.59515	6.3487	Troides	Male	d34e8002-457a-4326-8064-02a2599e5fd6_0_lowres.tif
10.203	6.30151	Troides	Male	37e879f9-3d74-4e83-982e-72ad5fd983ce_0_lowres.tif
9.43999	10.4838	Troides	Male	f5c6d9e3-d1a1-45cf-af3c-652fd8ecf77d_1_lowres.tif
4.77939	2.38085	Ornithoptera	Male	f3cec8ff-5802-469b-b3ec-7b01a73b9b30_0_lowres.tif
-1.01482	4.60403	Ornithoptera	Male	d24ad8a3-94ae-406f-9d7c-176b4a92fc22_0_lowres.tif
10.7536	9.76775	Troides	Female	0e5e92e8-97be-45ee-90fb-743dcac1a51e_0_lowres.tif
9.7358	6.97988	Troides	Male	c28fcb95-3aa4-4391-8efb-14a64d82503a_0_lowres.tif
8.47966	8.07775	Troides	Female	a32aa26a-6fa7-41dd-b025-ac7e36be9a30_1_lowres.tif
2.98484	3.00492	Ornithoptera	Male	25e3187d-ec80-4e7c-85f6-0fa5589c14d8_0_lowres.tif
3.18628	8.97864	Ornithoptera	Female	c688adf9-1717-4057-8f5b-2ab6b5821606_0_lowres.tif
5.18836	6.99174	Troides	Female	e002b371-a9d7-4347-9cb6-8a96bceaf9b0_1_lowres.tif
6.91431	5.71572	Troides	Male	2fb3e27c-4475-4c59-89de-ea984028cde0_0_lowres.tif
2.31888	1.90147	Ornithoptera	Male	094f8d4e-4251-4fb8-865e-41b0fba9ce0f_0_lowres.tif
2.36888	1.71719	Ornithoptera	Male	6ce23b98-4ce3-4f43-829a-1dc87025076b_0_lowres.tif
-0.162889	2.56089	Ornithoptera	Male	c5c62e67-b293-4fba-9663-ac0f3b483a31_0_lowres.tif
2.23321	8.41749	Ornithoptera	Female	242a5c67-1774-41f9-a677-32eda778c6ab_0_lowres.tif
-0.93716	7.98619	Ornithoptera	Male	d15e8285-b3a5-4513-881b-b0e7d72176bc_1_lowres.tif
3.62511	2.51904	Ornithoptera	Male	867dff8c-4f58-49dc-920d-cd8f651f8129_0_lowres.tif
3.84596	4.66647	Troides	Female	a706f3e7-e1e3-479b-ab7a-f2ad2244d227_0_lowres.tif
7.63827	8.74592	Troides	Female	276cfb89-fd37-4fea-b4fa-6c15cb443ea6_0_lowres.tif
5.44703	6.9279	Ornithoptera	Female	01220342-3111-4d69-b93f-76b2721bb47c_1_lowres.tif
6.04043	5.73785	Ornithoptera	Female	dc336684-0c50-42f5-9b7b-40ffdc0adedc_0_lowres.tif
11.2787	9.24757	Troides	Male	c89f303c-559f-443f-ad7c-d7256ed31b92_0_lowres.tif
8.24748	3.28001	Troides	Male	376d945d-052d-4130-aecb-e78ad2058ea9_0_lowres.tif
2.80952	5.12794	Ornithoptera	Male	f3cec8ff-5802-469b-b3ec-7b01a73b9b30_1_lowres.tif
7.77598	9.12468	Troides	Male	33f88c42-e0af-4129-9b75-4de5f152a190_0_lowres.tif
6.15062	2.74226	Troides	Male	58c379e5-e56b-4cf2-9a65-04d87200da37_1_lowres.tif
1.00854	9.18971	Ornithoptera	Female	1e17666a-255a-4851-ad8b-11271e883ca7_1_lowres.tif
11.2048	5.10618	Troides	Female	71ba916b-4b83-46ad-8bfd-dbb67dddc242_1_lowres.tif
6.97796	1.66074	Troides	Male	0d0e11a4-1b33-474c-a42e-65f610cabbf6_0_lowres.tif
4.26681	4.3095	Troides	Female	cd42736e-7a13-4eba-a933-61f69f5bab08_1_lowres.tif
4.78745	1.07775	Troides	Male	6f4c054b-4b45-4c45-9782-305d9d6e40c3_0_lowres.tif
6.31234	-3.35746	Trogonoptera	Male	77d6c8c2-ccc8-4470-a891-22158ac9543f_0_lowres.tif
-1.96687	8.94656	Ornithoptera	Male	aec5f8ec-2afe-4f7c-9113-933ea06822ea_1_lowres.tif
11.7139	8.27489	Troides	Male	d4950504-e84f-4d51-98eb-8cbfb29fa848_1_lowres.tif
9.62524	6.38803	Troides	Male	abbb14f0-33d7-4a75-8e7b-b923fe2d6945_0_lowres.tif
0.991119	9.86576	Troides	Female	d81c13aa-61b6-474e-ad48-31ba389032a3_1_lowres.tif
8.69752	9.14422	Troides	Male	3bcaadde-73c0-4b84-ad16-cc2b22e35625_1_lowres.tif
2.61151	6.53681	Ornithoptera	Female	93800bae-a7c6-4ea0-b31b-7091a3509d59_1_lowres.tif
8.43679	4.9673	Troides	Male	ee696147-136e-42df-acf9-3955becbecdb_1_lowres.tif
8.08173	7.44388	Troides	Female	2d535d15-ebdf-4ed8-8ad9-559f5d4e7890_0_lowres.tif
-1.85653	7.85955	Ornithoptera	Male	641c4393-a240-432e-af05-6ef478824827_1_lowres.tif
2.80961	9.88661	Ornithoptera	Female	fa32bbee-f090-48fd-909f-a1d81cab80ce_0_lowres.tif
11.4518	5.26791	Troides	Male	c0601b1f-aede-458b-aa70-f48a8edc65ef_1_lowres.tif
6.43116	-3.51347	Trogonoptera	Male	ca419038-d8f6-4a6c-8a99-3a4c7982a71b_0_lowres.tif
11.4213	9.70222	Troides	Female	949823ae-059d-41bf-829f-dd97d5856cea_1_lowres.tif
1.7674	2.2018	Ornithoptera	Male	27d257a4-2859-455d-a321-157ea76ab25c_1_lowres.tif
10.3958	10.7328	Troides	Male	2227798b-5ce3-41fa-9016-ab079ec9d3a8_0_lowres.tif
6.43248	-3.47612	Trogonoptera	Male	8b353dfa-36b8-4f9b-b27d-943c1472ed39_0_lowres.tif
6.52819	-2.33439	Trogonoptera	Female	9e1af436-1d0f-49b1-97b2-a27a16d01850_0_lowres.tif
9.19314	11.5692	Troides	Female	95cfa432-defb-4706-81a1-4d4d3549caf1_0_lowres.tif
9.20718	10.8057	Troides	Male	659044ba-925f-41e9-be84-f249a82768d8_1_lowres.tif
8.76929	10.8622	Troides	Female	ea2fae25-8d24-48cb-b1bd-2c55ea3cc918_1_lowres.tif
11.9617	6.02111	Troides	Female	eaf393c5-5f83-4f4a-b552-a72a3d71fd9d_0_lowres.tif
9.04166	7.6847	Troides	Male	b7cd45b0-8b5e-4499-83ce-a0aa944bd075_1_lowres.tif
1.76168	4.52764	Troides	Female	b7328e60-971f-4384-915a-6e455ca74860_1_lowres.tif
9.82441	8.23549	Troides	Female	68eade54-f6c8-44c4-a2fb-a5959cb3495c_1_lowres.tif
10.1864	9.63509	Troides	Male	f796b3eb-7bcd-4404-a708-afa7ee54398c_0_lowres.tif
6.64466	2.42347	Troides	Male	9a561d49-5de6-4719-b422-5c08b1b6d0a9_1_lowres.tif
-2.54911	9.56229	Ornithoptera	Male	af2c2cf2-5d85-41ed-bbce-ebe904d5eda8_0_lowres.tif
8.25988	9.58599	Troides	Male	8ead1249-216a-4e68-b310-4c1cf4a1b23c_0_lowres.tif
6.43939	5.32977	Troides	Male	ea1c49a3-8dee-4c99-805e-a038819b82ef_1_lowres.tif
6.6787	-3.50052	Trogonoptera	Male	1c739681-5b60-420a-afa3-9c1bbdc67f52_1_lowres.tif
5.2269	-0.265245	Trogonoptera	Male	59167d6b-da40-4071-a755-f668346c943a_0_lowres.tif
11.4181	10.0075	Troides	Male	118ce34a-08be-4585-9f54-feda65086262_1_lowres.tif
1.50724	4.86286	Ornithoptera	Female	aabd60f1-7ad0-4b53-8377-228b44c36f98_1_lowres.tif
4.52899	9.57352	Troides	Female	3cf6790e-044a-45aa-8057-26f24b97c1d2_0_lowres.tif
8.95331	10.407	Troides	Male	c5b35bf8-0f8b-4400-956e-706dda7195ca_0_lowres.tif
8.01185	2.48917	Troides	Female	fd96e64c-1a6f-4afa-b0d6-57139a3cc262_0_lowres.tif
10.8968	10.136	Troides	Male	ee143d15-f399-49e3-bbab-5ecb50995c64_0_lowres.tif
1.87455	1.85592	Ornithoptera	Male	4f92ac33-4cd5-4f51-adc5-14e1eabdb8ab_0_lowres.tif
-2.89155	9.4646	Ornithoptera	Male	c2a9455b-a3b9-4cb1-a57a-95d9d44089b9_1_lowres.tif
9.07665	6.181	Troides	Female	942da4a3-22ab-4ddf-9510-790d0f984190_0_lowres.tif
1.61494	8.80854	Troides	Female	f2e8ad2e-639d-4e63-9a92-4d4b6e075948_1_lowres.tif
9.9497	5.43421	Troides	Female	5e01b12c-0c97-4999-a8a2-15f48a041f59_1_lowres.tif
-0.646954	7.51956	Ornithoptera	Male	ee2ce197-c9c8-4e94-8064-6839d32b58df_1_lowres.tif
6.20377	4.75491	Troides	Male	3b49d882-d1c9-4c91-bbb3-b4c2a7a9ab3a_0_lowres.tif
10.1809	6.59886	Troides	Male	32cbca03-a75e-4e74-9050-b8610e1dc069_1_lowres.tif
2.31986	9.10689	Ornithoptera	Female	9169e733-99d2-4b3f-b4a4-a58611e415c9_0_lowres.tif
0.854358	6.57525	Ornithoptera	Female	5e5dfa8a-40fa-491a-92dd-914d11232161_1_lowres.tif
4.90203	1.39497	Troides	Male	cd98eafc-80e5-4b6b-8cde-ccf0dd90fa35_1_lowres.tif
1.02519	9.01322	Ornithoptera	Female	af0a7e7f-02ef-47f5-973f-a7376f05a052_1_lowres.tif
5.52313	6.85303	Ornithoptera	Female	a54d0a76-a03f-48df-ac7c-39ec1db09637_1_lowres.tif
10.2518	5.46587	Troides	Female	665d8f55-fc54-4cfa-b9d7-28a2caef3bc9_1_lowres.tif
-1.04535	4.6933	Ornithoptera	Male	d8029625-b571-403b-8c62-032d433bd4a9_0_lowres.tif
3.80591	3.67907	Troides	Female	d21342a2-d79c-4b4c-9dd0-866042468fed_1_lowres.tif
9.73904	4.85197	Troides	Male	6cf34684-d72b-4fc0-ae11-115b7db1f2ef_0_lowres.tif
8.42871	4.54633	Troides	Female	e962b746-8a27-4ab8-9b55-0d85d70ff56d_0_lowres.tif
7.79316	3.52629	Troides	Male	65e1e79c-ad13-4df9-bb38-48eedff3ea4e_1_lowres.tif
5.75202	6.28353	Ornithoptera	Male	5d5cabf3-ae1a-4c07-85ba-c664c9bf48dc_1_lowres.tif
10.8761	11.209	Troides	Male	dad8f834-057b-4b1b-8875-21d59d136eb8_1_lowres.tif
10.1765	9.43501	Troides	Male	9a3af058-aa4e-486d-b6ef-6406084c88bd_0_lowres.tif
11.5129	5.46518	Troides	Male	3096c634-43e3-4888-acb8-4aef66fafcfb_1_lowres.tif
5.64709	6.7221	Ornithoptera	Male	0994d38d-cb76-4950-9e94-0bf77e304765_0_lowres.tif
9.43977	8.68237	Troides	Female	29a6a4d5-5243-4fcf-a91e-ace9b2a43d1b_0_lowres.tif
9.6959	5.54062	Troides	Male	942eedae-7e32-484e-a47f-d3efab28aeac_1_lowres.tif
0.910161	5.28531	Ornithoptera	Female	1cb87470-da69-42af-974a-d4d17fd24338_1_lowres.tif
6.66536	4.2945	Troides	Female	a1259d36-b280-486e-95fc-9745de4205d1_1_lowres.tif
-1.37192	7.5399	Ornithoptera	Male	c1624ee0-651d-43ed-a9d3-d997e82dd2c1_1_lowres.tif
3.90635	8.92596	Ornithoptera	Female	d6031af5-89e0-4118-a0ae-4b6ee1f913d5_0_lowres.tif
6.12468	9.87887	Ornithoptera	Male	03719056-8004-409f-ad0d-c06aed2ad99e_0_lowres.tif
6.60929	9.21963	Ornithoptera	Male	f483093c-1a6f-4a5f-beb0-bf00ac163031_1_lowres.tif
11.1527	9.56178	Troides	Male	d47aa977-5b6d-477b-b1aa-270119340bf7_1_lowres.tif
4.91436	1.44927	Troides	Male	39f8de45-1d6f-4e3a-bbd0-fbf78fe2bbd0_0_lowres.tif
5.77146	6.79564	Ornithoptera	Female	5f382789-9436-45a3-8d2a-2683be7b8726_0_lowres.tif
10.2494	9.86941	Troides	Male	75252cab-1342-4611-9684-ce3e4d80b276_0_lowres.tif
9.11053	4.75328	Troides	Female	601af01d-19ee-4286-85dd-6b64d0009122_0_lowres.tif
2.63607	3.29117	Ornithoptera	Male	4b636fe7-4f9d-45fb-985f-25fd7b14f2a4_0_lowres.tif
8.12789	9.91055	Troides	Female	bdc81905-9dd2-4df5-9df7-352a377ec683_0_lowres.tif
2.44751	2.67587	Ornithoptera	Male	de0b53e0-d64c-4e50-988b-fccc5f7e1096_0_lowres.tif
-2.12835	9.00602	Ornithoptera	Male	880efd76-39c4-4bc1-b635-420b4962da62_0_lowres.tif
6.70895	5.65674	Troides	Male	846e1f26-9a93-422e-a635-bdbea08dbfc3_0_lowres.tif
2.02736	7.14391	Ornithoptera	Female	4796d136-29e4-4985-b2b8-3e609a8f9c24_1_lowres.tif
9.55031	4.11628	Troides	Female	3b3da2c9-6bd0-4b52-a0de-a78e0e9a4781_0_lowres.tif
0.809481	5.56458	Ornithoptera	Female	984df334-00b6-4958-ba52-646df87fccb5_0_lowres.tif
8.61209	3.51587	Troides	Male	bae5fd60-dd9a-4b38-a2e8-c6dd935e9e8e_0_lowres.tif
4.19083	4.73923	Troides	Female	fc1ad613-31cd-47b6-8867-0e1cbe352935_0_lowres.tif
6.86242	7.56168	Ornithoptera	Male	034f8cd9-8788-4d78-b659-570d029d0179_0_lowres.tif
7.3611	8.48047	Troides	Female	6f66fb9a-ae1b-42fd-a988-03ff8893bc5e_0_lowres.tif
5.46504	3.80202	Ornithoptera	Male	59c66a53-02c7-4878-9881-e2719cea19a3_1_lowres.tif
-1.89758	7.89351	Ornithoptera	Male	cfeb8ef1-3479-4209-bae8-4358a75c3abf_1_lowres.tif
10.5337	6.42303	Troides	Male	a9f3f705-6866-4cc2-8d87-4f59dcf3001e_1_lowres.tif
-0.735752	7.63976	Ornithoptera	Male	f18afb96-52fa-4840-a76f-7e7f3abd2714_1_lowres.tif
5.11875	4.30615	Troides	Female	2b9bda45-4e3a-4bd7-aa67-eec16b0139da_1_lowres.tif
6.63579	2.19662	Troides	Female	fca762f7-72ba-43ed-9439-c94354e46b6a_1_lowres.tif
9.15969	5.9847	Troides	Male	3559fea1-87a9-4778-86dd-81f2107cb88e_1_lowres.tif
4.63135	4.20727	Troides	Male	58d6192a-3ed4-4bf6-8a8f-423eb67642f5_1_lowres.tif
2.18796	2.3243	Ornithoptera	Male	c15042ce-e984-48f5-8ff9-3d287587d4db_0_lowres.tif
3.53273	8.91638	Ornithoptera	Female	1e6d0cc0-af41-400d-8c59-ba2a23c968bf_1_lowres.tif
2.17332	9.6166	Ornithoptera	Female	015c2dc5-00ab-46df-bbbe-bb354b5998cb_0_lowres.tif
5.7951	1.4491	Troides	Male	c7e7cb86-6072-4da6-ad4b-2cd01344a93b_0_lowres.tif
-1.2155	9.42051	Ornithoptera	Male	30471189-0a5c-455f-ba4d-6f1ce18ee92e_1_lowres.tif
9.61032	6.56063	Troides	Female	ca66e781-f6f6-4c2e-8e26-cb3d16921a74_1_lowres.tif
9.25	6.427	Troides	Female	d7c13498-e5d7-421e-8ff3-e337b848c7e7_0_lowres.tif
5.06742	3.52289	Troides	Male	f6b1f874-b1f9-4059-ab32-44232d965aa0_1_lowres.tif
8.47676	4.087	Troides	Male	66a4d928-e571-43b3-89ef-ebeba25594ae_1_lowres.tif
6.33958	1.74398	Trogonoptera	Male	9f4ad24b-6f77-4474-b59d-1dcaadd9cbca_1_lowres.tif
-0.242932	8.25617	Ornithoptera	Male	9e6cd956-f970-41d9-b741-88c69cb3558f_1_lowres.tif
5.16178	1.92697	Troides	Female	5db83d04-ff7e-4379-a2b1-3765f51d3d45_0_lowres.tif
8.03394	4.95834	Troides	Male	103a3430-dee4-4910-bbe1-8dc7f51357ce_1_lowres.tif
-0.124963	2.59548	Ornithoptera	Male	ea670b24-5a73-4d9d-b553-ae46f8886677_0_lowres.tif
6.69571	9.61631	Troides	Female	160bb05f-229a-45ff-9e11-394bb0754438_1_lowres.tif
-0.641425	5.99442	Ornithoptera	Male	fb954674-919b-4c9c-994d-63484a3f1745_1_lowres.tif
5.49154	1.13429	Troides	Female	2b793ace-dd66-436b-8e65-f25b33e13857_1_lowres.tif
9.35334	5.83911	Troides	Female	8d1c8c33-96c2-4293-9a42-40a03d1e900b_1_lowres.tif
9.60377	9.51426	Troides	Male	37eb95f5-c065-4560-a80a-e3287bd2a6a3_0_lowres.tif
1.20791	6.26701	Ornithoptera	Female	9c49c1a2-bdb2-4dd5-ba20-1cd83ce3d6d7_1_lowres.tif
6.45212	-2.44534	Trogonoptera	Female	c48320ca-9b5a-4506-b2cf-e3877af76c13_0_lowres.tif
0.952513	8.38779	Ornithoptera	Female	d303c7b5-0c37-4056-973a-78edd1fdc42f_1_lowres.tif
11.0291	6.19924	Troides	Male	f90c342e-c6f9-4778-ac66-97f02571cf1e_0_lowres.tif
0.853641	5.04777	Ornithoptera	Female	2e7582ee-aead-4bed-81d9-a6ef04b54873_0_lowres.tif
-1.11492	8.31965	Ornithoptera	Male	4e5f3a02-618d-4b72-b6ff-0537ee6849bf_1_lowres.tif
6.25047	9.1632	Troides	Female	b90db62e-a06e-4131-a77e-1be3f7bb13df_1_lowres.tif
1.60876	6.94421	Ornithoptera	Female	df9817e4-5e4f-4997-9ac7-ccc4b25a4643_1_lowres.tif
9.47188	6.9082	Troides	Female	4b659809-3c6f-4111-a0cb-dc22468b6573_1_lowres.tif
2.81007	9.53834	Ornithoptera	Female	7eb867ff-250f-4223-b5ba-bae583730253_1_lowres.tif
11.7259	9.69429	Troides	Male	e88a0918-c0c4-435f-89f3-d23536337b56_1_lowres.tif
-1.13359	7.544	Ornithoptera	Male	88fa3ef4-f88d-4082-99a7-8135d24b2dbd_0_lowres.tif
11.9405	8.8951	Troides	Female	613f955b-0c22-49b0-b92f-0b30189f5454_1_lowres.tif
7.12386	5.31617	Troides	Female	51694fa6-a743-4dd1-b69f-f24a052c78d6_1_lowres.tif
10.2192	7.73734	Troides	Female	849c6c3f-0c9b-4d84-903c-89c292498f9e_1_lowres.tif
1.96777	7.35003	Ornithoptera	Female	92a73472-b727-43c0-abfb-897888813fbe_1_lowres.tif
8.70206	3.79601	Troides	Male	1647deec-bf79-4cce-918d-632645956e58_0_lowres.tif
6.77304	2.77019	Troides	Female	afb46c72-b82b-4cb5-80ee-abefb987d5d3_1_lowres.tif
2.07376	8.11756	Ornithoptera	Female	3e690349-22f7-4fe1-87cc-9329aef32fd4_1_lowres.tif
0.640784	4.24726	Ornithoptera	Male	0e9be18a-80a8-463d-accb-6d78812099e2_1_lowres.tif
10.8095	8.22223	Troides	Female	2fc8fbb5-987d-43f6-ae6b-99a802584455_0_lowres.tif
6.39651	-3.42591	Trogonoptera	Male	031e5a00-f6e4-400f-bb74-a7a008705171_0_lowres.tif
2.44855	5.56885	Ornithoptera	Male	3d66e91d-6a27-43b6-86cf-a51ad9f9ef25_1_lowres.tif
9.33715	4.32711	Troides	Male	77e3ef3d-97f7-4047-b121-5e2dfcde7ce9_1_lowres.tif
10.3909	10.2957	Troides	Male	ecb62df1-eb26-4cba-b0d7-442223a5e7d8_0_lowres.tif
2.35844	2.65356	Ornithoptera	Male	ded304b6-600e-404a-bafc-8fcd6071d8a0_0_lowres.tif
-0.834749	9.05215	Ornithoptera	Male	e5664773-3b0b-4075-ab0d-01c3147640bd_1_lowres.tif
10.662	10.9295	Troides	Male	8d15ea4f-299f-48a4-b3e2-9118a248cce7_0_lowres.tif
9.15211	10.4521	Troides	Female	10ba845d-4a08-42b1-9e6b-f45476792f00_0_lowres.tif
10.5847	11.5245	Troides	Male	608880e2-2066-4ee5-b282-091245630a0b_1_lowres.tif
9.30684	6.476	Troides	Female	b1c2b6c0-a461-46d1-b33e-6edf3de6568e_0_lowres.tif
1.80893	8.18426	Ornithoptera	Female	5c2ffd64-5860-49ff-8511-c5745ba12bd1_1_lowres.tif
6.96953	4.89741	Troides	Male	e2c45263-5418-4563-952b-28edab610c3f_1_lowres.tif
9.30269	10.4978	Troides	Female	272f0340-d476-4b09-a04f-1f14b84a3ffd_0_lowres.tif
6.33188	7.92012	Troides	Female	fc726ad2-1edb-49b8-acd2-77159ebabbd2_0_lowres.tif
6.39495	4.61938	Troides	Female	6bd1fb4e-4660-48a1-afb3-93dd08c27aeb_1_lowres.tif
8.08541	4.66183	Troides	Male	cdebb186-c263-4f42-ae77-0c72d79ad759_0_lowres.tif
1.39409	3.29674	Ornithoptera	Male	e5a73f0f-7f90-4499-a948-4477f4bfc559_0_lowres.tif
0.155708	4.73564	Ornithoptera	Male	e93226bf-b4a6-4f8d-b60a-a98b54ef7791_1_lowres.tif
10.5446	5.5401	Troides	Female	b3f11542-468f-4aa5-bc82-8033e3cd55de_0_lowres.tif
6.17885	2.7011	Troides	Female	2b124586-91dc-4d42-814f-23d2228b42df_1_lowres.tif
-0.96686	7.15077	Ornithoptera	Male	5f905729-b741-49e9-8a64-9b4fc038af4c_1_lowres.tif
6.76045	8.21542	Ornithoptera	Female	6dfd8bb8-6660-46bf-8566-fe89d56d84f3_0_lowres.tif
9.49188	4.69269	Troides	Male	efe7da3a-b742-4971-9785-329645cc99ba_1_lowres.tif
6.41899	1.5725	Troides	Male	9132abf5-d1c4-4ac4-be15-4a87f7855f22_1_lowres.tif
1.25192	9.37373	Ornithoptera	Female	0934947c-597c-4a53-9855-ee3d73908118_1_lowres.tif
0.769887	5.69894	Ornithoptera	Female	eb2f0e6c-c9ba-4768-adef-df568a428157_1_lowres.tif
8.25852	5.71018	Troides	Female	25085dab-db7b-4c20-a2d5-6aefc462f949_0_lowres.tif
6.39991	8.80329	Troides	Female	1ec8ebbc-3c7d-4864-9616-652d103c01d5_1_lowres.tif
-0.96452	7.61807	Ornithoptera	Male	f517470f-6eef-435f-b4f0-c172c9f3c13c_0_lowres.tif
6.6445	5.81293	Troides	Male	ce841bd6-f74d-406e-b61e-231b0d0c2c20_1_lowres.tif
11.0504	7.7205	Troides	Male	9add1586-5a8f-4e51-b069-d010254c9c18_1_lowres.tif
7.62541	8.86003	Troides	Female	085d4964-8e5b-4abb-af74-6139e2aca0b1_1_lowres.tif
5.75941	-3.10797	Trogonoptera	Male	8830d732-41ca-4f65-8cea-7c6dd7e2c6d0_1_lowres.tif
6.70114	2.19913	Troides	Male	83509854-e2af-48d5-b113-576939b06e2e_1_lowres.tif
9.12016	10.2292	Troides	Male	35789e4d-a54a-45c7-bfd9-08322b6993b5_1_lowres.tif
5.31182	2.66956	Troides	Male	701dae3a-031f-4b0e-a6fe-1258710467bd_0_lowres.tif
3.04642	8.6792	Troides	Female	b759d424-c026-419f-af17-e6e2869b978f_0_lowres.tif
4.86935	3.12693	Troides	Female	c5fc1036-b409-4f6e-a356-0af6e3e57364_1_lowres.tif
8.20155	4.21642	Troides	Female	09a5dd1d-0597-4a13-b725-b5fde30f16b7_0_lowres.tif
3.52577	6.96024	Ornithoptera	Female	b69e7d4a-599d-4682-9997-dee952cd2225_0_lowres.tif
6.50741	5.45088	Troides	Male	02c7530a-8fdc-4d28-b746-f543b36dbbd5_0_lowres.tif
11.572	6.94414	Troides	Male	c51684a3-9b60-4b5d-8e2a-64d4e114e5d1_1_lowres.tif
8.77157	4.79531	Troides	Male	d7c158e6-772e-4914-8a13-d810b79207ce_1_lowres.tif
7.56439	10.6916	Troides	Male	d97def97-cec6-4129-84d3-a6867fbfca7b_1_lowres.tif
11.9661	6.57047	Troides	Female	bde066ac-a132-49fc-9c6a-82943821212b_1_lowres.tif
11.0888	6.99125	Troides	Female	dbb5c448-79b8-4634-af90-051db0b78aee_1_lowres.tif
11.311	9.90908	Troides	Male	2867102f-8e85-41e5-9ea6-a84733f119a8_0_lowres.tif
9.46611	7.11146	Troides	Male	a7417485-6731-4f92-8d22-b282a00682ff_0_lowres.tif
7.67669	10.4654	Troides	Male	ea533b6a-8a0f-4b6b-b035-368e9083a7f5_1_lowres.tif
2.72939	3.22156	Ornithoptera	Male	e04f5b74-1837-4502-ada0-695cb3f03049_1_lowres.tif
2.67973	9.31117	Ornithoptera	Female	fae6ec79-d9a6-4378-babd-d1c56bb2035e_1_lowres.tif
-1.13199	8.46657	Ornithoptera	Male	0afb4297-4e08-47a1-8806-ff1adb382635_0_lowres.tif
11.1492	7.5903	Ornithoptera	Female	5072d569-c38d-46f4-810a-b885ccaef400_0_lowres.tif
5.46829	1.59871	Troides	Female	d534f2d6-032c-4a77-beca-ed63c6ea0dcb_1_lowres.tif
8.01176	3.28649	Troides	Female	60875bbb-dece-4fcd-b9d1-7c54e911715a_1_lowres.tif
6.04787	8.58403	Ornithoptera	Female	0b1d449a-4ea9-436b-ab2c-bb29556d1a2c_0_lowres.tif
1.86326	8.45682	Ornithoptera	Female	756201eb-1eb2-41e5-837e-a48b589b06f6_0_lowres.tif
7.54464	11.0751	Troides	Male	eca81f1d-7803-4a89-b099-801d334e0fda_1_lowres.tif
5.52843	3.50027	Troides	Male	d3c09528-46ca-4971-8984-3e651692287c_0_lowres.tif
10.8111	4.88191	Troides	Male	6fc10fbf-3f2d-4fec-8307-a0f7cf57b886_1_lowres.tif
9.80973	7.13111	Troides	Male	1b962cf4-4334-49fc-9835-9fa4ada33559_1_lowres.tif
10.0954	10.0081	Troides	Male	bd7aa6b4-cebe-4ba9-bb0c-c8120fd1590a_1_lowres.tif
2.14168	10.0682	Ornithoptera	Female	1961b35f-24a3-4e7f-81b7-c7a622a778e8_1_lowres.tif
6.09608	2.21108	Troides	Male	9107eba6-4909-4db3-b9c3-ba4404ac5a13_1_lowres.tif
9.34599	11.1399	Troides	Male	86b149ff-ee16-4d53-9e85-1c7c2ede3d05_1_lowres.tif
3.23518	2.4885	Ornithoptera	Male	07301bf4-258a-4107-b05d-d5f1019cbf83_0_lowres.tif
5.51472	5.46016	Troides	Female	ed3b4ca6-a840-414e-8b84-55f25290b63c_0_lowres.tif
2.82017	4.90216	Ornithoptera	Male	d8f9f431-1c1f-4830-980d-27b46c281841_1_lowres.tif
3.41122	7.29605	Ornithoptera	Female	500cdd04-0166-4345-857f-fe51df05af06_0_lowres.tif
-2.97736	8.35079	Ornithoptera	Female	0ed13423-ecac-4797-9a31-72e9a205668b_1_lowres.tif
9.99988	7.4134	Troides	Male	d86f297c-82ef-4f02-8f25-246e3b043d9d_0_lowres.tif
-1.10513	9.40298	Ornithoptera	Male	996c1af3-278e-4674-9b82-1050e380d7a3_0_lowres.tif
8.27986	11.5382	Trogonoptera	Male	14e81ea3-335e-49ea-9b0e-c98458037f50_0_lowres.tif
-1.22828	6.62756	Ornithoptera	Male	0fe9eed8-08fc-47d1-94a5-339ca94820d1_1_lowres.tif
4.32043	3.96851	Troides	Female	a1c15be0-bd3f-45e5-8fba-b1320f0f2c4f_0_lowres.tif
6.82331	0.101441	Ornithoptera	Male	2c4aed08-d820-4519-87d1-3786feee0cd6_0_lowres.tif
8.48858	5.72351	Troides	Female	e7d621ec-a1c0-4891-8311-1a32d5933591_0_lowres.tif
6.98622	10.0081	Troides	Female	bdda08ac-1bc9-4baf-80f8-3aee5f0c6f0b_1_lowres.tif
1.15739	8.764	Ornithoptera	Female	269711a7-34a5-4db3-a102-518942e01bc6_1_lowres.tif
8.45801	4.65685	Troides	Female	da2b28c1-16ff-4437-aa12-b71abbc8d9d2_1_lowres.tif
12.1273	6.81463	Troides	Male	6910d6ee-5fe5-437c-ac12-95367d352642_1_lowres.tif
7.88811	4.57957	Troides	Male	fa1ff9a8-541a-410e-89e6-5c63d5d20ca8_1_lowres.tif
11.1558	10.2461	Troides	Female	897004d5-2313-4c45-add6-9cdd7aa02778_1_lowres.tif
10.3974	3.51278	Troides	Male	5a2ed92c-a272-41b3-a144-0aa4038a0dd3_1_lowres.tif
4.20876	5.06382	Ornithoptera	Male	42754f44-84c4-44ec-80d0-a00ede9f2967_1_lowres.tif
9.94559	4.96919	Troides	Male	0512f797-4c1b-48bf-8b38-e1c750ebfbb1_0_lowres.tif
11.6038	7.71473	Troides	Male	fee83de6-f47d-496f-a7e2-f36036e19ae2_0_lowres.tif
3.31554	7.24162	Ornithoptera	Female	818dc80c-d17a-4b0e-9dcd-348d7fdaee8f_1_lowres.tif
6.84776	7.58435	Troides	Female	07e41a3a-30d5-4dc2-9f07-9cb09ae7fc51_0_lowres.tif
-1.10152	8.04232	Ornithoptera	Male	7bc103c9-2805-4068-b514-b7838c1a7dbe_1_lowres.tif
2.19534	7.3045	Ornithoptera	Female	d60cfa9e-d295-42f0-a762-9eaae683495c_1_lowres.tif
2.26253	8.94988	Ornithoptera	Female	8890ede9-0912-4f16-9ca7-4c678823e214_0_lowres.tif
9.85163	3.81143	Troides	Male	c0971737-b2eb-475e-8cf0-6c4203256aad_0_lowres.tif
3.24697	4.86519	Ornithoptera	Male	a2bbcb65-6a21-40dc-901e-ecdd3ac92e1a_0_lowres.tif
10.0721	8.81042	Troides	Male	dfaf2da7-b373-401a-b285-c4b5ef4f854d_0_lowres.tif
8.05155	10.0034	Troides	Female	ef465aef-9092-4b0a-96e0-b1139d40f07a_1_lowres.tif
2.24643	6.34256	Ornithoptera	Female	bc99f972-e11c-4d6c-91c6-d3271e00ccdb_1_lowres.tif
11.1	10.4953	Troides	Male	d9bb8d11-342e-4a01-a680-420c9bf8433c_1_lowres.tif
-0.400671	8.3868	Ornithoptera	Male	bd0099aa-5616-4d13-8544-5fd50ae55aaa_1_lowres.tif
2.75532	2.97094	Ornithoptera	Male	69babb43-aad0-4b2f-94e6-42ee04e770fc_0_lowres.tif
11.0445	10.6139	Troides	Male	f03f15fd-05fb-4e23-8e63-c98a2fc4667d_1_lowres.tif
2.90154	8.73683	Ornithoptera	Female	8d7e3b22-3eb3-48cf-9ca8-87847f35d420_0_lowres.tif
6.82315	5.80315	Troides	Male	73915737-fa5a-46db-861e-a703bfe9b94a_0_lowres.tif
5.56471	6.92108	Troides	Female	0237d9da-ca7e-4af3-91ee-168cd562b9f2_0_lowres.tif
11.2849	5.88181	Troides	Female	89cdee7e-fb51-41f0-8f45-40bf9324a672_1_lowres.tif
5.97383	-2.8107	Trogonoptera	Male	3e2d3af5-2456-4ef6-a4ff-8b20bdd13ab8_0_lowres.tif
-0.587405	6.63314	Troides	Female	2fc01e86-0850-4a5a-931e-acc350632b66_1_lowres.tif
2.33921	2.41616	Ornithoptera	Male	8889861f-1df0-4f69-805e-680d5b32ee79_0_lowres.tif
5.1531	6.71867	Troides	Female	8797c05f-2a9c-4c14-b23f-4927e4660399_1_lowres.tif
6.5085	-2.478	Trogonoptera	Female	3f847109-aaac-42d6-b84f-d82af62e27eb_0_lowres.tif
6.50331	-3.70091	Trogonoptera	Male	87070f2f-af97-424e-ae85-8acd797ca562_0_lowres.tif
9.03171	11.1314	Troides	Male	b3f819ef-f259-47f4-b667-0df0cd81378b_0_lowres.tif
3.34449	5.21545	Troides	Female	d1e0f7fb-ce6b-4e73-8584-d85ada726cdd_0_lowres.tif
6.19971	2.87528	Troides	Female	f3218d03-051d-40bd-9366-f9fbd3036872_0_lowres.tif
5.99666	-3.51544	Trogonoptera	Male	0e798e51-ad87-498d-ba6a-e89e6e7a73e9_1_lowres.tif
5.35432	2.49521	Troides	Male	a6aa45a1-76ff-484a-a9e5-70d8acb41dce_1_lowres.tif
6.67417	-1.53458	Trogonoptera	Female	b1b04335-f3e2-4b13-ad78-ff7a2fcd11b8_0_lowres.tif
-1.06185	4.69189	Ornithoptera	Male	f201b76a-2f7d-4da1-9d11-be5565d0ee74_0_lowres.tif
11.7369	7.17759	Troides	Male	f47247c7-4f3c-4b76-8696-3730996252e3_0_lowres.tif
0.71693	5.95631	Ornithoptera	Female	a52af63a-7d8b-4e08-a70d-65bf044b497b_1_lowres.tif
1.13736	5.1259	Troides	Female	0f4103fa-a95e-447f-b8eb-b70cd4c63178_1_lowres.tif
4.62233	1.84389	Troides	Male	f3673b3d-d937-4de0-b041-9389b78d28cc_1_lowres.tif
7.62929	9.55882	Troides	Male	aeb293cc-3bb0-4337-a600-c61ba4f12b24_1_lowres.tif
9.27689	5.39226	Ornithoptera	Female	a4eccb80-4e4c-4a27-8df7-d3b079f8b0ea_0_lowres.tif
9.1585	6.23033	Troides	Female	e0618fc5-7633-44e9-a043-9ad16657ce30_1_lowres.tif
10.8606	4.89809	Troides	Male	6d502840-b4b4-4216-bbb7-02490d154716_1_lowres.tif
6.40503	-1.72862	Trogonoptera	Female	a42e43bd-63d1-490d-be7d-00b1b9c978da_0_lowres.tif
3.58455	3.96864	Troides	Female	e4be8279-9f68-4ec3-8e60-e20f27bd0014_0_lowres.tif
2.56734	2.13038	Ornithoptera	Male	a4a855c0-28e5-4e24-9d9d-d8ca9538ad7d_0_lowres.tif
8.48041	8.98112	Troides	Male	60629796-0042-4b0e-bae7-dc19c1198f76_0_lowres.tif
4.15383	6.56215	Ornithoptera	Female	2830798c-0a21-497b-b900-8199230766e3_1_lowres.tif
6.52449	8.75485	Troides	Male	497ae7ca-8773-4f21-99ee-5a07af56be88_1_lowres.tif
7.62398	9.99436	Troides	Male	ff7d6cf8-b4ac-4708-ac5d-9791828dbad1_0_lowres.tif
6.97901	6.41512	Troides	Female	451f0419-cf3c-499e-b262-2256cc2c9e88_1_lowres.tif
2.4035	7.47058	Ornithoptera	Female	85443fa4-0282-4f20-9012-78217403307b_0_lowres.tif
10.3404	8.64633	Troides	Male	1e4dde06-667e-412c-bb9e-45c08aa7a19c_0_lowres.tif
9.584	4.52592	Troides	Male	667b38c6-675d-42c8-b615-a3688dd92234_1_lowres.tif
0.442809	4.01929	Ornithoptera	Male	216bb600-ee34-4c85-9df0-c3f6c5556b1b_1_lowres.tif
10.4507	8.4368	Troides	Male	32e968d1-64ea-45bf-9811-a3de2e981ac5_0_lowres.tif
-1.17314	7.06937	Ornithoptera	Male	a580e2dd-ef71-49a6-bbbf-2d6edd511a88_1_lowres.tif
-0.31277	6.3873	Troides	Female	9c341189-5c4b-47c2-8f58-aa21265d5fd5_1_lowres.tif
1.92202	7.13984	Ornithoptera	Female	559ef557-d189-442c-9290-0e7b7835ad43_0_lowres.tif
9.1184	5.32556	Troides	Male	68f3e27a-5793-4aa9-a546-2d9ed677e69b_1_lowres.tif
10.2702	5.2373	Troides	Male	8da57e76-1988-4774-ab4b-4f1a7e70261e_0_lowres.tif
3.16392	1.74738	Ornithoptera	Male	6070aeda-adac-4edb-9f01-6990f6c7ddf2_0_lowres.tif
10.2709	9.13665	Troides	Female	4c2190a9-01f1-4098-b0ee-db03a9bea6e5_1_lowres.tif
10.6586	5.31136	Troides	Male	5e6f55f3-758f-4c49-9c0a-23869d446ab4_0_lowres.tif
5.85758	-3.47075	Trogonoptera	Male	c3767c3f-d34a-40f8-aa50-87ad13476310_1_lowres.tif
6.59425	5.14133	Troides	Female	538cbc4f-2a8b-4304-9bf7-d407f96460d7_0_lowres.tif
-0.640836	9.33288	Ornithoptera	Male	0d17a585-8b5c-4f0e-84b3-000cf87a3f86_1_lowres.tif
5.51496	6.15794	Ornithoptera	Female	a7ea41f3-2501-4eeb-9d45-f284ed109378_0_lowres.tif
6.60426	2.61163	Troides	Female	8e8b0310-90f4-4e87-9565-750b8f1f6859_0_lowres.tif
7.40886	8.7055	Troides	Female	509953f2-3d98-46c2-8f31-7b04bf5d3d81_1_lowres.tif
5.10046	1.38083	Troides	Male	9120a713-d279-4e6c-a906-1125925133ab_1_lowres.tif
8.77212	6.27831	Troides	Male	c395c7c8-d398-4db6-83bb-c3961fc507fe_0_lowres.tif
7.53913	8.56575	Troides	Female	ee1a6464-f55c-4b9b-a0aa-f87055227bb3_0_lowres.tif
7.63335	5.63299	Troides	Male	0f508712-5d3d-4444-85b8-038163db3851_0_lowres.tif
9.75466	10.3349	Troides	Male	d04a4f4d-afac-461b-a45f-4090c131861a_0_lowres.tif
4.68361	8.0503	Ornithoptera	Male	af26cc13-817d-411e-a723-f363eada03c2_1_lowres.tif
11.3849	10.8185	Troides	Male	a382b52b-4c15-4e3b-9aa6-beb323a66a7a_0_lowres.tif
7.30466	10.7575	Troides	Male	803ad430-f460-472b-81c4-223f83b2ecba_0_lowres.tif
-0.589058	7.44198	Ornithoptera	Male	2c7915bf-5c2c-497b-982d-f7a9f87707d2_1_lowres.tif
10.8285	4.64452	Troides	Male	bf8c594e-7dc4-400d-bee0-db3b28341f43_1_lowres.tif
7.42023	5.16301	Troides	Female	87112557-1737-4d21-a632-1eb43a1af0bd_0_lowres.tif
11.9171	5.58118	Troides	Male	28de6e41-abc7-43ce-ab75-77fa332c9686_1_lowres.tif
-2.84878	9.06234	Ornithoptera	Male	0f94b597-846c-4e36-8771-c9bb3437723d_1_lowres.tif
7.25298	-0.053531	Ornithoptera	Male	61d51f70-a6cf-4d0f-a7b3-3825998dbe30_0_lowres.tif
6.75862	5.21065	Ornithoptera	Female	d9e06775-f4a8-4a76-9c31-313ec3dedb17_0_lowres.tif
11.2742	5.66183	Troides	Male	14a6f458-d292-417a-a012-8c7ceb46dddf_1_lowres.tif
7.93258	3.35347	Troides	Female	90b64790-07ed-4bdf-97b8-a1cf2e2dcba4_1_lowres.tif
8.18668	7.39533	Troides	Female	ca1fb9b8-d4af-45da-8415-748c93d33921_0_lowres.tif
11.0921	4.74317	Troides	Male	a9fb13d8-6796-41f6-9e8e-2338202d86f5_1_lowres.tif
6.34528	-2.65402	Trogonoptera	Male	59a3d914-140a-47fb-a838-047d458a4094_0_lowres.tif
5.43141	-2.76838	Trogonoptera	Male	60e2ce9e-e0ed-4274-abdc-60fd99764f52_1_lowres.tif
0.981966	9.72647	Troides	Female	3cf6790e-044a-45aa-8057-26f24b97c1d2_1_lowres.tif
10.9239	5.79529	Troides	Female	73418dc9-51d8-4c35-84af-758258a0e5bf_0_lowres.tif
8.15996	3.43994	Ornithoptera	Female	88e1b66c-6bd1-4709-8023-0f7d4d730143_0_lowres.tif
1.39695	6.59767	Ornithoptera	Female	b81d2eaa-9731-43c3-8a6e-72a0f803eae6_0_lowres.tif
3.78391	6.5145	Ornithoptera	Female	93640369-19e0-4fed-8dfd-fce5b7c65bda_0_lowres.tif
5.68968	5.98078	Troides	Male	9dfbeaef-dc1d-41c0-b1b5-cccb1e74f4f2_1_lowres.tif
9.28503	5.0307	Troides	Male	052f3e0e-5268-4488-b643-e69a8108c13f_1_lowres.tif
6.08836	2.56634	Troides	Male	8e17fe0f-7e6c-4dca-89c7-7d73e25d2fae_1_lowres.tif
-2.66146	9.19858	Ornithoptera	Male	b7efc875-f68a-4ce6-9242-4141252d65e3_0_lowres.tif
6.80183	0.105424	Ornithoptera	Male	ffce629e-3270-4df8-ad45-f3b5d4ffba3a_0_lowres.tif
7.10728	-1.68481	Trogonoptera	Male	cb5a12f6-8c10-4724-85c4-fdb36c60ea03_1_lowres.tif
5.23508	4.3138	Troides	Female	39a1c8b2-011a-4bc0-ae19-ce1b6a345476_1_lowres.tif
2.84274	8.76706	Troides	Female	e05f2990-4d29-4a24-927b-8b05e9704d46_1_lowres.tif
8.88814	7.8378	Troides	Female	e3b34aae-accc-4098-81d8-5b7640d232cf_0_lowres.tif
7.64036	9.47954	Troides	Female	af967c8a-4f38-43d7-883a-0d6e69a120c6_0_lowres.tif
6.54796	6.37073	Troides	Female	787001aa-d3c9-4171-b7d0-2035e5605618_0_lowres.tif
1.32613	9.62315	Troides	Female	7c0983f0-f7c8-446b-bdb5-6acc94e14610_0_lowres.tif
6.69447	2.97776	Troides	Male	b26f861a-a6a5-418e-957c-2cea742ec1f6_0_lowres.tif
0.8331	6.41186	Ornithoptera	Female	2972877d-83af-45fa-8716-73d70b8b3ae4_0_lowres.tif
2.30754	3.96404	Ornithoptera	Female	4c8e56da-ac7f-420a-8731-12184177879e_0_lowres.tif
3.3394	7.38036	Ornithoptera	Female	a290015a-787f-4537-bb76-08ac054c8eab_0_lowres.tif
1.65647	9.61136	Ornithoptera	Female	82fc4674-b9ab-4c68-aa77-0f7cc97f3ab1_0_lowres.tif
-2.51992	6.91605	Ornithoptera	Male	8acf6099-01d5-4954-8fb3-5a25bb8b3c25_1_lowres.tif
7.86471	11.2134	Troides	Male	6f6500a4-b185-47cb-9485-d1202e918f3e_1_lowres.tif
6.57425	-0.851996	Trogonoptera	Male	0a5238ef-2adf-41a0-ba4c-76e44b1ade82_1_lowres.tif
6.50659	-0.911611	Trogonoptera	Male	0a5238ef-2adf-41a0-ba4c-76e44b1ade82_0_lowres.tif
9.53338	6.16574	Troides	Male	5bf4ba4f-5a60-4bdd-a2d2-af4dacae1f95_1_lowres.tif
9.91314	5.11687	Troides	Male	637162c8-da6c-41c4-b85e-558943add1aa_1_lowres.tif
5.17733	8.54937	Troides	Female	bee01818-a89d-493f-96cc-5363cb7f5cf9_1_lowres.tif
9.45775	4.15653	Troides	Male	53c5aca6-5ca0-4513-97a0-7edd937d2c4c_0_lowres.tif
7.97707	5.21001	Troides	Male	39ae2c31-e52d-4c10-bfdd-45593a1d142d_0_lowres.tif
11.1329	8.8287	Troides	Male	fd7a3262-0340-4595-9846-375e6bdb29d2_0_lowres.tif
7.84492	11.1869	Troides	Female	b868dcec-bf61-4e0f-b2dc-52d0800d319d_1_lowres.tif
9.09997	10.4496	Troides	Female	215041da-51bb-4e59-8b62-35922de87464_0_lowres.tif
5.87464	8.73152	Troides	Female	75050f86-542a-4fd9-9d85-ba4c7fc4f8ef_0_lowres.tif
7.89872	11.2234	Troides	Male	f126a982-1e1c-4c37-a4ac-5328cbc4ccd2_0_lowres.tif
8.63577	3.52887	Troides	Male	3ed1df26-3bf5-4f06-a741-59acadd19e49_0_lowres.tif
-0.182686	9.77209	Ornithoptera	Male	d468ebf0-5c2d-4f1c-a598-ab5761fa0719_1_lowres.tif
9.61904	10.7354	Troides	Male	71d0d87d-9a79-4e74-b815-a526fbdab81a_0_lowres.tif
-0.407247	7.10186	Ornithoptera	Male	6f722205-7ba0-49aa-8e61-628fc59e4abb_1_lowres.tif
6.73482	8.73506	Troides	Male	61630812-6500-4caa-ad8d-2edd5a1a594b_1_lowres.tif
11.3976	8.84026	Troides	Male	6cc893a6-5068-4589-af61-94d388cc4d0a_0_lowres.tif
9.5148	4.60942	Troides	Male	b498b8b2-882d-4a2d-bea4-672a2c632587_0_lowres.tif
2.00754	8.70313	Ornithoptera	Female	de9ce74f-83c4-4cb6-a533-32a2136d991c_1_lowres.tif
1.65089	4.37706	Ornithoptera	Female	164a4b91-efa5-4414-b137-ff610cd6c941_0_lowres.tif
6.47304	7.04546	Troides	Female	486f81ec-4cf0-418a-87e0-dfb9e775c16b_1_lowres.tif
9.66523	5.70814	Troides	Female	2967cbb7-2354-427f-800b-792dc6e50304_0_lowres.tif
11.5577	10.1896	Troides	Male	5ecbe1c2-7342-4ccc-8dc0-f007dd4e1589_0_lowres.tif
-1.11152	8.22077	Ornithoptera	Male	69babb43-aad0-4b2f-94e6-42ee04e770fc_1_lowres.tif
8.86793	3.55007	Troides	Male	376d945d-052d-4130-aecb-e78ad2058ea9_1_lowres.tif
10.433	7.46275	Troides	Female	07e41a3a-30d5-4dc2-9f07-9cb09ae7fc51_1_lowres.tif
-1.90627	7.64679	Ornithoptera	Male	8558a348-afcf-4061-bbf3-80d3b5fc0cc7_1_lowres.tif
11.0134	5.99423	Troides	Female	bde066ac-a132-49fc-9c6a-82943821212b_0_lowres.tif
10.0739	6.52819	Troides	Male	e22cd052-1614-4b68-9d8a-b363b6d96ea0_1_lowres.tif
9.17667	10.9229	Trogonoptera	Male	4488ae35-466d-40aa-81fc-c85d440852c2_0_lowres.tif
1.12485	9.72324	Troides	Female	5a8f9788-d196-4f09-95b8-4124fab2f33d_1_lowres.tif
11.5705	9.27006	Troides	Male	7124ca2d-f9d1-4aa0-9a8b-f4051b0257e2_1_lowres.tif
3.40924	6.99541	Ornithoptera	Female	82609bbd-6df5-469d-b7a6-1cbd53bd291b_0_lowres.tif
1.83563	1.85523	Ornithoptera	Male	a83d7ea7-4dd1-49e1-8af6-1bb24df69cab_0_lowres.tif
6.78304	2.04967	Troides	Female	5be47fa5-ac4d-4f7d-ae7a-c812958ea5ce_0_lowres.tif
9.99794	9.18535	Troides	Female	67e5dfa9-6476-4d0d-bd8a-42ca380669f7_1_lowres.tif
2.51869	4.13929	Troides	Female	ae8635e5-ec7e-46a1-a9c1-447e638c045f_1_lowres.tif
[truncated: 15,828 more rows]

## Sheet: SupplementaryData8Fig2
UMAP component 1	UMAP component 2	Species group	Sex	Specific epithet	Filename
[truncated: 16,734 more rows]

## Sheet: SupplementaryData9Fig3
0	-0.201802	-0.0270234	-0.00757213	-0.116979	0.0867934	0.112573	-0.0410307	-0.0564055	-0.177286	0.0490435	0.0588782	0.18966	0.257973	0.0203096	-0.00854809	0.0625722	0.150418	-0.132083	-0.0271571	-0.0130225	-0.0499783	0.017004	0.001977	-0.11234	0.122691	-0.109956	-0.120945	-0.284536	0.153431	0.0524925	0.110968	0.0376626	-0.0169357	-0.0257736
[truncated: 34 more rows]

[truncated: 1 more sheets: SupplementaryData10Fig4]
