# Supplementary material for: Male and female contributions to diversity among birdwing butterfly images
Source: Commun Biol. 2024 Jul 1;7:774. doi: 10.1038/s42003-024-06376-2 (PMC11217504; doi:10.1038/s42003-024-06376-2)
Supplement: Supplementary file 5 — Supplementary Data 4 [file 42003_2024_6376_MOESM5_ESM.zip]

Archive with 1 entries (1 files):
- SupplementaryData4birdwing_tlabels.npy
