# Supplementary material for: Male and female contributions to diversity among birdwing butterfly images
Source: Commun Biol. 2024 Jul 1;7:774. doi: 10.1038/s42003-024-06376-2 (PMC11217504; doi:10.1038/s42003-024-06376-2)
Supplement: Supplementary file 8 — Supplementary Software 1 [file 42003_2024_6376_MOESM8_ESM.zip › SISoftware1ColabButterflyNet1_2CommsBiol.ipynb]

# %% [markdown]
Supplementary Software 1. ButterflyNet v 1.2. Supplementary Computer Code to perform ML triplet embedding.
For usage please cite:
Male and female contributions to diversity among birdwing butterfly images.
Hoyal Cuthill, Guttenberg and Huertas (2024). Communications Biology.


# %% [markdown]
# To run this notebook using Colab GPU go to Colab Runtime>Change runtime type>Harware accelerator>GPU

# %% [markdown]
Install libraries NOT included in Google Colab by default

# %% [code]
!pip install umap-learn
!pip install biotite
!pip install torch
!pip install dendropy

# %% [markdown]
Import libraries

# %% [code]
%matplotlib inline

import matplotlib.pyplot as plt

import umap.umap_ as umap

import numpy as np
import pandas as pd

import scipy
import scipy.cluster.hierarchy as sch
from scipy.spatial import distance_matrix
import umap

import biotite
import biotite.sequence.phylo as phylo
import biotite.sequence.graphics as graphics


import glob
import sys

from math import *

import torch
import torch.nn as nn
from torch.nn import functional as F
import torch.optim
from torch.autograd import Variable

from sklearn.preprocessing import LabelEncoder
from sklearn.decomposition import PCA

import copy

from PIL import Image

from IPython import display
import time

import pickle

import torchvision
from torchvision.models import densenet161

def tovar(x):
    return Variable(torch.FloatTensor(x).cuda(), requires_grad = False)

def toivar(x):
    return Variable(torch.LongTensor(x).cuda(), requires_grad = False)

import dendropy

# %% [markdown]
Check GPU is available

# %% [code]
!nvidia-smi

# %% [markdown]
Check CUDA is avilable

# %% [code]
torch.cuda.is_available()
# Output should be True if Pytorch is using GPU otherwise False

# %% [markdown]
Set fonts for plots

# %% [code]
plt.rcParams.update({'font.family': 'Arial'})

SMALL_SIZE = 9
MEDIUM_SIZE = 12
BIGGER_SIZE = 14

plt.rc('font', size=MEDIUM_SIZE)          # controls default text sizes
plt.rc('axes', titlesize=BIGGER_SIZE)     # fontsize of the axes title
plt.rc('axes', labelsize=BIGGER_SIZE)    # fontsize of the x and y labels
plt.rc('xtick', labelsize=MEDIUM_SIZE)    # fontsize of the tick labels
plt.rc('ytick', labelsize=MEDIUM_SIZE)    # fontsize of the tick labels
plt.rc('legend', fontsize=MEDIUM_SIZE)    # legend fontsize
plt.rc('figure', titlesize=BIGGER_SIZE)  # fontsize of the figure title

# %% [markdown]
Mount your Google drive

# %% [code]
# Load the Drive helper
from google.colab import drive

# Prompt for authorization:
drive.mount('/content/drive')

# %% [markdown]
Import joined (label) data from Google drive.
E.g. [Hoyal Cuthill et al., 2022] SI alldataSelectedRun1.csv

# %% [markdown]
Read in the joined data

# %% [code]
#index = pd.read_csv("alldataSelectedRun1.csv", sep=',')
index = pd.read_csv("/content/drive/My Drive/Birdwings/SITable1Labels.csv", sep=',')

# %% [code]
print(index)

# %% [markdown]
Import images from Google drive. E.g. [Hoyal Cuthill et al., 2022] Accompanying Dryad Data folder BirdwingsFinalDatasetLowRes

# %% [markdown]
Option 1. Load images then collate image names and data

# %% [code]
birdwing_data = []
birdwing_tlabels = []

for i in range(index.shape[0]):
    fname = index.iloc[i,0] + "_lowres.tif"
    fname = "/content/drive/My Drive/Birdwings/BirdwingsFinalDatasetLowRes/"+index.iloc[i,0] + "_lowres.tif"
    im = np.array(Image.open(fname)).transpose(2,0,1)
    if im.shape[2]>160:
        im = im[:,:,:160]

    iarr = np.ones((3,64,160))*240
    x0 = int((160-im.shape[2])/2)
    iarr[:,:,x0:x0+im.shape[2]] = im

    birdwing_data.append((iarr-127.5)/128.0)

    name = index.iloc[i,8]
    name = name.split(' ')[0]
    birdwing_tlabels.append(name)

# %% [code]
len(birdwing_data)

# %% [code]
len(birdwing_tlabels)

# %% [code]
#np.save("/content/drive/My Drive/Birdwings/birdwing_data.npy",birdwing_data)
#Save the numpy image array to drive
#Loading this rather than raw images is likely to be considerably faster

# %% [code]
#np.save("/content/drive/My Drive/Birdwings/birdwing_tlabels.npy",birdwing_tlabels)
#Save the numpy array to drive
#Loading this rather than raw images is likely to be considerably faster

# %% [markdown]
Option 2. Load collated numpy array from Google drive. E.g. [Hoyal Cuthill et al., 2022] SI birdwing_data.npy, birdwing_tlabels.npy

# %% [code]
birdwing_data=np.load("/content/drive/My Drive/Birdwings/birdwing_data.npy")
#image array

# %% [code]
len(birdwing_data)

# %% [code]
birdwing_tlabels=np.load("/content/drive/My Drive/Birdwings/birdwing_tlabels.npy")
#taxonomic labels

# %% [code]
len(birdwing_tlabels)

# %% [markdown]
Encode image names

# %% [code]
birdwing_data = np.array(birdwing_data)

# %% [code]
birdLE = LabelEncoder()
birdwing_tlabels = birdLE.fit_transform(birdwing_tlabels)

# %% [code]
#'''
np.random.seed(12345)
idx = np.random.permutation(birdwing_data.shape[0])
birdwing_data = birdwing_data[idx]
birdwing_tlabels = birdwing_tlabels[idx]

# %% [code]
birdwing_tlabels.shape

# %% [code]
runn=15
#The run number for output filenames

# %% [code]
np.save("/content/drive/My Drive/Birdwings/birdwing_tlabelsColab"+np.str(runn)+".npy", birdwing_tlabels)

# %% [code]
np.save("/content/drive/My Drive/Birdwings/birdwing_idxColab"+np.str(runn)+".npy", idx)

# %% [code]
birdLE.classes_

# %% [markdown]
Map embedding taxa to those included in genetic data

# %% [code]
GeneticOTUS=['aeacus','aesacus','alexandrae','amphrysus','andromache','brookiana','chimaera','criton','critonides','croesus','cuneifera','goliath','haliphron','helena','hypolitus','magellanus','meridionalis','miranda','oblongomaculatus','paradisea','plato','prattorum','priamus','rhadamantus','riedeli','rothschildi','tithonus','trojana','vandepolli','victoriae']

# %% [code]
matrix_labels=np.array(GeneticOTUS)
#The taxon labels for available genetic data

# %% [code]
matrix_labels.shape

# %% [code]
EmbeddingOTUS=['aeacus', 'aesacus', 'alexandrae', 'allottei', 'amphrysus','andromache', 'brookiana', 'chimaera', 'criton', 'critonides','croesus', 'cuneifera', 'darsius', 'dohertyi', 'goliath','haliphron', 'helena', 'hypolitus', 'magellanus', 'meridionalis','minos', 'miranda', 'oblongomaculatus', 'paradisea', 'plato','prattorum', 'priamus', 'rhadamanthus', 'rhadamantus', 'riedeli','rothschildi', 'tithonus', 'trojana', 'vandepolli', 'victoriae']

# %% [code]
embedding_labels=np.array(EmbeddingOTUS)
#The taxon labels for embedded taxa

# %% [code]
embedding_labels.shape

# %% [code]
mapping = np.zeros(matrix_labels.shape[0]).astype(np.uint32)

for i in range(len(embedding_labels)):
    for j in range(matrix_labels.shape[0]):
        if matrix_labels[j] == embedding_labels[i]:
            mapping[j] = i

#print(np.unique(birdwing_tlabels).shape)

# %% [code]
mapping

# %% [markdown]
Import independent genetic data from Google drive.
E.g. [Hoyal Cuthill et al., 2022] SI Geneticavg_matrix.npy

# %% [code]
avg_matrix=np.load("/content/drive/My Drive/Birdwings/Geneticavg_matrix.npy")

# %% [markdown]
Set ML parameters

# %% [code]
class Embed(nn.Module):
    def __init__(self):
        super(Embed,self).__init__()

        self.conv1 = nn.Conv2d(3,32,9,padding=4)
        torch.nn.init.orthogonal(self.conv1.weight)

        self.p1 = nn.MaxPool2d(2)

        self.conv2 = nn.Conv2d(32,96,3,padding=1)
        torch.nn.init.orthogonal(self.conv2.weight)
        self.conv2b = nn.Conv2d(96,48,1)
        torch.nn.init.orthogonal(self.conv2b.weight)
        self.p2 = nn.MaxPool2d(2)

        self.conv3 = nn.Conv2d(48,128,3,padding=1)
        torch.nn.init.orthogonal(self.conv3.weight)
        self.conv3b = nn.Conv2d(128,64,1)
        torch.nn.init.orthogonal(self.conv3b.weight)
        self.p3 = nn.MaxPool2d(2)

        self.conv4 = nn.Conv2d(64,96,3,padding=1)
        torch.nn.init.orthogonal(self.conv4.weight)
        self.p4 = nn.MaxPool2d(2)

        self.conv5 = nn.Conv2d(96,128,3,padding=1)
        torch.nn.init.orthogonal(self.conv5.weight)
        self.conv6 = nn.Conv2d(128,128,3,padding=1)
        torch.nn.init.orthogonal(self.conv6.weight)
        self.p5 = nn.MaxPool2d(2)

        self.dense1 = nn.Linear(10*128,256)
        self.dense2 = nn.Linear(256,256)
        self.dense3 = nn.Linear(256,64)

    def forward(self, x):
        z = self.p1(F.elu(self.conv1(x)))
        z = self.p2(F.elu(self.conv2b(F.elu(self.conv2(z)))))
        z = self.p3(F.elu(self.conv3b(F.elu(self.conv3(z)))))
        z = self.p4(F.elu(self.conv4(z)))

        z = F.elu(self.conv5(z))
        z = z + F.elu(self.conv6(z))
        z = self.p5(z)

        s = z.size()
        z = z.permute(0,1,2,3).contiguous().view(s[0],s[1]*s[2]*s[3])

        z = F.elu(self.dense1(z))
        z = F.elu(self.dense2(z))
        z = self.dense3(z)

        z = z / torch.sqrt(torch.sum(z**2,1,keepdim=True)+1e-16)

        return z

class Net(nn.Module):
    def __init__(self):
        super(Net,self).__init__()

        self.embed = Embed()
        self.dense1 = nn.Linear(64,96)
        self.drop1 = nn.Dropout(0.5)
        self.dense2 = nn.Linear(96,96)
        self.drop2 = nn.Dropout(0.5)
        self.dense3 = nn.Linear(96,96)
        self.drop3 = nn.Dropout(0.5)
        self.dense4 = nn.Linear(96,73) # Changed from 38 for combined datasets

        self.adam = torch.optim.Adam(self.parameters(), lr=1e-4)

    def get_embedding(self,x):
        return self.embed(x)

    def predict(self, z):
        z = self.drop1(F.elu(self.dense1(z)))
        z = self.drop2(F.elu(self.dense2(z)))
        z = self.drop3(F.elu(self.dense3(z)))
        p = F.softmax(self.dense4(z),dim=1)

        return p

    def forward(self,x1,x2,x3):
        z1 = self.get_embedding(x1)
        z2 = self.get_embedding(x2)
        z3 = self.get_embedding(x3)

        p = self.predict(z1)

        return p,z1,z2,z3

    def triplet(self,z1,z2,z3):
        return torch.mean(torch.relu(1 + torch.sum((z1-z2)**2,1) - torch.sum((z1-z3)**2,1)))
    #Euclidean triplet loss function

    def classloss(self,p,y):
        p = torch.clamp(p,1e-6,1-1e-6)
        idx = torch.LongTensor(np.arange(p.size()[0])).cuda()
        loss = torch.mean(-torch.log(p[idx,y[idx]]))

        return loss

    def loss(self,p,z1,z2,z3,y, c_loss):
        tloss = self.triplet(z1,z2,z3)
        #Euclidean triplet loss function

        allpts = torch.cat([z1,z2,z3],0)

        idx = torch.LongTensor(np.arange(p.size()[0])).cuda()
        loss = self.classloss(p,y)

        reg = 0
        for param in self.parameters():
            reg = reg + torch.mean(param**2)

        loss = c_loss * loss + 1*reg + tloss

        return loss


# %% [markdown]
Define network.
Requires CUDA GPU

# %% [code]
net = Net().cuda()

# %% [markdown]
Choose whether to load pretrained network

# %% [code]
LOAD_PRETRAINED = False

if LOAD_PRETRAINED:
    net.load_state_dict(torch.load("ColabNetRun8epoch2990.pth"))
    #ML model trained on the birdwing dataset (for usage please cite Hoyal Cuthill et al., this publication)
    #butterflynet.pth
    #Alternative ML model trained on a Heliconius butterfly dataset (for usage please cite Hoyal Cuthill et al., 2019, Science Advances; Hoyal Cuthill et al., this publication)

# %% [markdown]
Training

# %% [code]
clf = umap.UMAP(n_components=2, min_dist=0.1)
#set parameters for UMAP visualisation

# %% [code]
TRAIN = 13000
CLASSES = 35

#Image augmentation step:
#Default: application of random affine image transformations:
aug_trans = torchvision.transforms.RandomAffine(degrees=20, translate=(0.1,0.1), scale=(0.8,1.2), shear=20)
'''
#Optional alternative to apply additonal image augmentation:
affine_trans = torchvision.transforms.RandomAffine(degrees=20, translate=(0.1,0.1), scale=(0.8,1.2), shear=20)
colour_trans = torchvision.transforms.ColorJitter(brightness=0.1, contrast=0.1, saturation=0.1, hue=0.1)
aug_trans = torchvision.transforms.Compose([affine_trans,colour_trans])
'''

def augment(x):
    return aug_trans(x)

# Precompute this so we don't do it over and over for every datapoint
classes = np.unique(birdwing_tlabels)
class_indices = [np.where(birdwing_tlabels[:TRAIN] == classes[i])[0] for i in range(len(classes))]

def getTriplet(li):
    i = np.random.randint(TRAIN)
    j = np.random.randint(TRAIN)
    k = np.random.randint(TRAIN)

    while (birdwing_tlabels[i]!=li):
        i = np.random.randint(TRAIN)

    while (birdwing_tlabels[i]!=birdwing_tlabels[j]):
        j = np.random.randint(TRAIN)

    while (birdwing_tlabels[i]==birdwing_tlabels[k]):
        k = np.random.randint(TRAIN)

    return i,j,k

'''
#Optional alternative:
def getBalancedTriplet(li):
    c1 = li
    c2 = c1
    while c2 == c1:
      c2 = classes[np.random.randint(len(classes))]

    i = class_indices[c1][np.random.randint(len(class_indices[c1]))]
    j = class_indices[c1][np.random.randint(len(class_indices[c1]))]
    k = class_indices[c2][np.random.randint(len(class_indices[c2]))]

    return i,j,k
'''

def getBatch(N):
    batch1 = []
    batch2 = []
    batch3 = []
    l = []

    for i in range(N):
        i1,i2,i3 = getTriplet(i%CLASSES)
        #Default to uniformly sample the same images in each triplet across species OTUS
        #i1,i2,i3 = getBalancedTriplet(i%CLASSES)
        #Optional alternative to additionally uniformly sample the different image in each triplet across species OTUS
        l.append(i%CLASSES)
        batch1.append(augment(tovar(birdwing_data[i1:i1+1])))
        batch2.append(augment(tovar(birdwing_data[i2:i2+1])))
        batch3.append(augment(tovar(birdwing_data[i3:i3+1])))

    return torch.cat(batch1, 0), torch.cat(batch2, 0), torch.cat(batch3, 0), np.array(l)

# %% [code]
tr_err1 = []
tr_err2 = []
ts_acc = []
corrcurve = []
pca = PCA()

teststep=10
for epoch in range(100):
#E.g. up to 3000
    c_loss = 0

    b1,b2,b3,l = getBatch(CLASSES*2)

    net.train()
    net.zero_grad()

    l = torch.LongTensor(l).cuda()
    p,z1,z2,z3 = net.forward(b1,b2,b3)

    loss = net.loss(p,z1,z2,z3,l, c_loss)
    triploss = net.triplet(z1,z2,z3)
    classifier_loss = net.classloss(p,l)

    tr_err1.append(triploss.cpu().data.numpy().item())
    tr_err2.append(classifier_loss.cpu().data.numpy().item())
    loss.backward()

    net.adam.step()

    net.eval()

    if epoch%teststep == 0:
        test_embs = []
        test_labels = []
        acc = 0
        count = 0
        for i in range((birdwing_data.shape[0]-TRAIN)//50):
            batch = tovar(birdwing_data[i*50+TRAIN:i*50+50+TRAIN])
            l = birdwing_tlabels[i*50+TRAIN:i*50+50+TRAIN]
            for l0 in l:
                test_labels.append(l0)

            z = net.get_embedding(batch)
            #p = net.predict(z).cpu().data.numpy()

            z = z.cpu().data.numpy()
            for zm in z:
                test_embs.append(zm.copy())
            #acc += np.mean(np.argmax(p,axis=1)==l)
            count += 1

        test_embs = np.array(test_embs)
        #Save test embeddings
        np.save("/content/drive/My Drive/Birdwings/Embeddings/EmbsColabRun"+np.str(runn)+"Embn"+np.str(epoch)+".npy", test_embs)
        test_labels = np.array(test_labels)
        #Save test labels
        #The species label for each sampled image
        np.save("/content/drive/My Drive/Birdwings/Embeddings/LabelsColabRun"+np.str(runn)+"Embn"+np.str(epoch)+".npy", test_labels)

        avgpos = np.array([np.mean(test_embs[test_labels==i],axis=0) for i in mapping])
        dists = np.mean((avgpos[np.newaxis]-avgpos[:,np.newaxis])**2,axis=2).ravel()

        corr = np.corrcoef(dists.ravel(), avg_matrix.ravel())[0,1]
        corrcurve.append(corr)

        pembs = pca.fit_transform(test_embs)

        umapz = clf.fit_transform(test_embs)
        #UMAP

        #ts_acc.append(acc/float(count))

        #Plots:
        plt.clf()
        plt.subplot(2,2,1)
        plt.plot(tr_err1)
        plt.title("Triplet Loss")
        plt.xlabel('Epoch')

        plt.subplot(2,2,2)
        plt.plot(np.arange(len(corrcurve))*teststep,corrcurve)
        plt.title("Correlation Coefficient")
        plt.xlabel('Test Epoch')

        plt.subplot(2,2,3)
        plt.scatter(pembs[:,0],pembs[:,1],c=test_labels,cmap='nipy_spectral')
        plt.title("Embedding (PCA)")

        plt.subplot(2,2,4)
        plt.scatter(umapz[:,0],umapz[:,1],c=test_labels,cmap='nipy_spectral')
        plt.title("Embedding (UMAP)")

        fig=plt.gcf()

        fig.set_size_inches((12,12))

        fig.savefig('/content/drive/My Drive/Birdwings/TrainingClips/epoch'+np.str(epoch)+'.png', format='png', dpi=72)

        display.clear_output(wait=True)
        display.display(plt.gcf())
        #time.sleep(0.01)
        #torch.save(net.state_dict(), open("birdwing_network_epoch%d.pth" % epoch,"wb"))
        torch.save(net.state_dict(), open("/content/drive/My Drive/Birdwings/Embeddings/ColabNetRun"+np.str(runn)+"epoch"+np.str(epoch)+".pth","wb"))
        #torch.save("/content/drive/My Drive/Birdwings/Embeddings/ColabNetRun"+np.str(runn)+"epoch"+np.str(epoch)+".pth", net.state_dict())
        #torch.save(net.embed.state_dict(), open("birdwing_embedder_epoch%d.pth" % epoch,"wb"))

        net.load_state_dict(torch.load("/content/drive/My Drive/Birdwings/Embeddings/ColabNetRun"+np.str(runn)+"epoch"+np.str(epoch)+".pth"))
        net.eval()
        #stops things changing
        #Generate embeddings
        BS = 100
        #batch size

        #Save embedding:
        embeddings = []
        for i in range(birdwing_data.shape[0]//BS+1):
          x2 = torch.cuda.FloatTensor(birdwing_data[i*BS:i*BS+BS])
          z2 = net.get_embedding(x2).cpu().detach().numpy()
          embeddings.append(z2)
        embeddings = np.concatenate(embeddings, axis=0)
        np.save("/content/drive/My Drive/Birdwings/Embeddings/ColabEmbeddingRun"+np.str(runn)+"epoch"+np.str(epoch)+".npy", embeddings)

plt.show()

# %% [code]
#Final embedding:
BS = 100
#batch size

embeddings = []

for i in range(birdwing_data.shape[0]//BS+1):
    x2 = torch.cuda.FloatTensor(birdwing_data[i*BS:i*BS+BS])
    z2 = net.get_embedding(x2).cpu().detach().numpy()
    embeddings.append(z2)

embeddings = np.concatenate(embeddings, axis=0)

# %% [code]
np.save("/content/drive/My Drive/Birdwings/birdwing_embeddings_data_augmentationColab"+np.str(runn)+".npy", embeddings)

# %% [markdown]
#Build neighbour-joining phylogenetic tree from embedding distance matrix

# %% [code]
labels=birdwing_tlabels.astype(int)

# %% [code]
labels

# %% [code]
labels.shape

# %% [code]
BWembeddings=embeddings

# %% [code]
BWembeddings.shape

# %% [code]
labelembmean=np.zeros([max(labels)+1,BWembeddings.shape[1]])

for i in range(max(labels)+1):
    labelembmean[i,0:BWembeddings.shape[1]] = np.mean(BWembeddings[labels==i],axis=0)
    #calculates the mean of each embedding column for the specified label
    #the average location of the subspecies individuals on each embedding axis

# %% [code]
spicpypdistemb_classes=scipy.spatial.distance.pdist(labelembmean, metric='euclidean')
#input: An m by n array of m original observations in an n-dimensional space
#output: Returns a condensed distance matrix
#condensed euclidean distance matrix of distances between classes in the embedding
spicpypdistemb_classes.shape

# %% [code]
SQD=scipy.spatial.distance.squareform(spicpypdistemb_classes, force='no', checks=True)
#square form distance matrix

# %% [code]
NJ=phylo.neighbor_joining(SQD)

# %% [code]
NewickTreeDistances=NJ.to_newick(include_distance=True)

# %% [code]
print(NewickTreeDistances)

# %% [code]
EmbeddingOTUS=['aeacus', 'aesacus', 'alexandrae', 'allottei', 'amphrysus','andromache', 'brookiana', 'chimaera', 'criton', 'critonides','croesus', 'cuneifera', 'darsius', 'dohertyi', 'goliath','haliphron', 'helena', 'hypolitus', 'magellanus', 'meridionalis','minos', 'miranda', 'oblongomaculatus', 'paradisea', 'plato','prattorum', 'priamus', 'rhadamanthus', 'rhadamantus', 'riedeli','rothschildi', 'tithonus', 'trojana', 'vandepolli', 'victoriae']

# %% [code]
EmbeddingOTUns=np.arange(len(EmbeddingOTUS))
#stringns=[str(x) for x in EnbeddingOTUns]
stringns1=['('+str(x)+":" for x in EmbeddingOTUns]
stringns2=[','+str(x)+":" for x in EmbeddingOTUns]
stringns=stringns1+stringns2
print(stringns)

# %% [code]
EmbeddingOTUlist=np.tile(EmbeddingOTUS,(1,2))[0]
print(EmbeddingOTUlist)

# %% [code]
replaced = NewickTreeDistances
for i in range(len(stringns)):
    startloc=replaced.find(stringns[i])
    #startloc=replaced.find(stringns[i])
    if startloc>(-1):
        start=startloc+1
        stop=startloc+len(stringns[i])-1
        print(i)
        print(replaced[0:start]+EmbeddingOTUlist[i]+replaced[stop:len(replaced)])
        print("--------------")
        replaced = replaced[0:start]+EmbeddingOTUlist[i]+replaced[stop:len(replaced)]

# %% [code]
print(replaced)

# %% [code]
EmbeddingNamespace=dendropy.TaxonNamespace(['aeacus', 'aesacus', 'alexandrae', 'allottei', 'amphrysus','andromache', 'brookiana', 'chimaera', 'criton', 'critonides','croesus', 'cuneifera', 'darsius', 'dohertyi', 'goliath','haliphron', 'helena', 'hypolitus', 'magellanus', 'meridionalis','minos', 'miranda', 'oblongomaculatus', 'paradisea', 'plato','prattorum', 'priamus', 'rhadamanthus', 'rhadamantus', 'riedeli','rothschildi', 'tithonus', 'trojana', 'vandepolli', 'victoriae'], label="taxa")
#The 35 birdwing species in the photographic dataset

# %% [code]
UnprunedTree = dendropy.Tree.get(data=replaced,schema="newick",suppress_internal_node_taxa=False)

# %% [code]
UnprunedTree.migrate_taxon_namespace(EmbeddingNamespace, unify_taxa_by_label=True, taxon_mapping_memo=None)
#Current self.taxon_namespace value will be replaced with value given in EmbeddingNamespace

# %% [code]
#Re-root embedding tree
#outgroupE = UnprunedTree.mrca(taxon_labels=["6","32"])
outgroupE = UnprunedTree.mrca(taxon_labels=['brookiana','trojana'])
#outgroupE = UnprunedTree.mrca(taxon_labels=["brookiana"])
UnprunedTree.reroot_at_edge(outgroupE.edge, update_bipartitions=True)

# %% [code]
print(UnprunedTree.as_ascii_plot())
