# Supplementary material for: Male and female contributions to diversity among birdwing butterfly images
Source: Commun Biol. 2024 Jul 1;7:774. doi: 10.1038/s42003-024-06376-2 (PMC11217504; doi:10.1038/s42003-024-06376-2)
Supplement: Supplementary file 9 — Supplementary Software 2 [file 42003_2024_6376_MOESM9_ESM.zip › SISoftware2BEAST.xml]

<?xml version="1.0" standalone="yes"?>

<!-- Generated by BEAUTi v1.8.1                                              -->
<!--       by Alexei J. Drummond, Andrew Rambaut and Marc A. Suchard         -->
<!--       Department of Computer Science, University of Auckland and        -->
<!--       Institute of Evolutionary Biology, University of Edinburgh        -->
<!--       David Geffen School of Medicine, University of California, Los Angeles-->
<!--       http://beast.bio.ed.ac.uk/                                        -->
<beast>

	<!-- The list of taxa to be analysed (can also include dates/ages).          -->
	<!-- ntax=280                                                                -->
	<taxa id="taxa">
		<taxon id="AB044647.1">
			<attr name="species">
				brookiana
			</attr>
		</taxon>
		<taxon id="AB044648.1">
			<attr name="species">
				brookiana
			</attr>
		</taxon>
		<taxon id="AB027592.2">
			<attr name="species">
				hypolitus
			</attr>
		</taxon>
		<taxon id="AB084429.1">
			<attr name="species">
				hypolitus
			</attr>
		</taxon>
		<taxon id="AB027593.1">
			<attr name="species">
				amphrysus
			</attr>
		</taxon>
		<taxon id="AB084431.1">
			<attr name="species">
				amphrysus
			</attr>
		</taxon>
		<taxon id="AB044650.1">
			<attr name="species">
				prattorum
			</attr>
		</taxon>
		<taxon id="AB027594.1">
			<attr name="species">
				helena
			</attr>
		</taxon>
		<taxon id="AB084430.1">
			<attr name="species">
				helena
			</attr>
		</taxon>
		<taxon id="AB044649.1">
			<attr name="species">
				haliphron
			</attr>
		</taxon>
		<taxon id="AB044651.1">
			<attr name="species">
				haliphron
			</attr>
		</taxon>
		<taxon id="AB084432.1">
			<attr name="species">
				tithonus
			</attr>
		</taxon>
		<taxon id="AB027599.1">
			<attr name="species">
				goliath
			</attr>
		</taxon>
		<taxon id="AB027600.1">
			<attr name="species">
				goliath
			</attr>
		</taxon>
		<taxon id="AB084433.1">
			<attr name="species">
				goliath
			</attr>
		</taxon>
		<taxon id="AB044660.1">
			<attr name="species">
				chimaera
			</attr>
		</taxon>
		<taxon id="AB027601.1">
			<attr name="species">
				rothschildi
			</attr>
		</taxon>
		<taxon id="AB084434.1">
			<attr name="species">
				rothschildi
			</attr>
		</taxon>
		<taxon id="AB044653.1">
			<attr name="species">
				meridionalis
			</attr>
		</taxon>
		<taxon id="AB084437.1">
			<attr name="species">
				meridionalis
			</attr>
		</taxon>
		<taxon id="AB027603.1">
			<attr name="species">
				paradisea
			</attr>
		</taxon>
		<taxon id="AB084435.1">
			<attr name="species">
				paradisea
			</attr>
		</taxon>
		<taxon id="AB044658.1">
			<attr name="species">
				victoriae
			</attr>
		</taxon>
		<taxon id="AB084443.1">
			<attr name="species">
				alexandrae
			</attr>
		</taxon>
		<taxon id="AB084441.1">
			<attr name="species">
				priamus
			</attr>
		</taxon>
		<taxon id="AB084438.1">
			<attr name="species">
				croesus
			</attr>
		</taxon>
		<taxon id="AB027595.2">
			<attr name="species">
				croesus
			</attr>
		</taxon>
		<taxon id="AB044654.1">
			<attr name="species">
				croesus
			</attr>
		</taxon>
		<taxon id="AB044655.1">
			<attr name="species">
				aesacus
			</attr>
		</taxon>
		<taxon id="AB044656.1">
			<attr name="species">
				priamus
			</attr>
		</taxon>
		<taxon id="AB084439.1">
			<attr name="species">
				victoriae
			</attr>
		</taxon>
		<taxon id="AB027597.1">
			<attr name="species">
				priamus
			</attr>
		</taxon>
		<taxon id="AB044657.1">
			<attr name="species">
				priamus
			</attr>
		</taxon>
		<taxon id="KT179824.1">
			<attr name="species">
				tithonus
			</attr>
		</taxon>
		<taxon id="KT179820.1">
			<attr name="species">
				rothschildi
			</attr>
		</taxon>
		<taxon id="KT179821.1">
			<attr name="species">
				rothschildi
			</attr>
		</taxon>
		<taxon id="KT179822.1">
			<attr name="species">
				rothschildi
			</attr>
		</taxon>
		<taxon id="KT179823.1">
			<attr name="species">
				rothschildi
			</attr>
		</taxon>
		<taxon id="KT179812.1">
			<attr name="species">
				croesus
			</attr>
		</taxon>
		<taxon id="KT179813.1">
			<attr name="species">
				croesus
			</attr>
		</taxon>
		<taxon id="KT179814.1">
			<attr name="species">
				croesus
			</attr>
		</taxon>
		<taxon id="KT179815.1">
			<attr name="species">
				croesus
			</attr>
		</taxon>
		<taxon id="KT179816.1">
			<attr name="species">
				priamus
			</attr>
		</taxon>
		<taxon id="KT179817.1">
			<attr name="species">
				priamus
			</attr>
		</taxon>
		<taxon id="AM283052.1">
			<attr name="species">
				priamus
			</attr>
		</taxon>
		<taxon id="GQ268350.1">
			<attr name="species">
				priamus
			</attr>
		</taxon>
		<taxon id="KT179818.1">
			<attr name="species">
				priamus
			</attr>
		</taxon>
		<taxon id="KT179819.1">
			<attr name="species">
				priamus
			</attr>
		</taxon>
		<taxon id="KT179861.1">
			<attr name="species">
				magellanus
			</attr>
		</taxon>
		<taxon id="KT179862.1">
			<attr name="species">
				magellanus
			</attr>
		</taxon>
		<taxon id="KT179856.1">
			<attr name="species">
				hypolitus
			</attr>
		</taxon>
		<taxon id="KT179857.1">
			<attr name="species">
				hypolitus
			</attr>
		</taxon>
		<taxon id="KT179858.1">
			<attr name="species">
				hypolitus
			</attr>
		</taxon>
		<taxon id="KT179859.1">
			<attr name="species">
				hypolitus
			</attr>
		</taxon>
		<taxon id="KT179860.1">
			<attr name="species">
				hypolitus
			</attr>
		</taxon>
		<taxon id="KT179866.1">
			<attr name="species">
				vandepolli
			</attr>
		</taxon>
		<taxon id="KT179867.1">
			<attr name="species">
				vandepolli
			</attr>
		</taxon>
		<taxon id="KT179832.1">
			<attr name="species">
				cuneifera
			</attr>
		</taxon>
		<taxon id="KT179833.1">
			<attr name="species">
				cuneifera
			</attr>
		</taxon>
		<taxon id="KT179853.1">
			<attr name="species">
				oblongomaculatus
			</attr>
		</taxon>
		<taxon id="KT179854.1">
			<attr name="species">
				oblongomaculatus
			</attr>
		</taxon>
		<taxon id="KT179863.1">
			<attr name="species">
				oblongomaculatus
			</attr>
		</taxon>
		<taxon id="KT179852.1">
			<attr name="species">
				helena
			</attr>
		</taxon>
		<taxon id="KT179840.1">
			<attr name="species">
				haliphron
			</attr>
		</taxon>
		<taxon id="DQ351084.1">
			<attr name="species">
				helena
			</attr>
		</taxon>
		<taxon id="KT179846.1">
			<attr name="species">
				helena
			</attr>
		</taxon>
		<taxon id="KT179848.1">
			<attr name="species">
				helena
			</attr>
		</taxon>
		<taxon id="KT179849.1">
			<attr name="species">
				helena
			</attr>
		</taxon>
		<taxon id="KT179850.1">
			<attr name="species">
				helena
			</attr>
		</taxon>
		<taxon id="KT179845.1">
			<attr name="species">
				helena
			</attr>
		</taxon>
		<taxon id="KT179847.1">
			<attr name="species">
				helena
			</attr>
		</taxon>
		<taxon id="KT179851.1">
			<attr name="species">
				helena
			</attr>
		</taxon>
		<taxon id="KT179855.1">
			<attr name="species">
				helena
			</attr>
		</taxon>
		<taxon id="KT179825.1">
			<attr name="species">
				aeacus
			</attr>
		</taxon>
		<taxon id="KT179831.1">
			<attr name="species">
				critonides
			</attr>
		</taxon>
		<taxon id="KT179828.1">
			<attr name="species">
				criton
			</attr>
		</taxon>
		<taxon id="KT179829.1">
			<attr name="species">
				criton
			</attr>
		</taxon>
		<taxon id="KT179830.1">
			<attr name="species">
				criton
			</attr>
		</taxon>
		<taxon id="KT179865.1">
			<attr name="species">
				haliphron
			</attr>
		</taxon>
		<taxon id="KT179838.1">
			<attr name="species">
				haliphron
			</attr>
		</taxon>
		<taxon id="KT179843.1">
			<attr name="species">
				haliphron
			</attr>
		</taxon>
		<taxon id="KT179844.1">
			<attr name="species">
				haliphron
			</attr>
		</taxon>
		<taxon id="KT179839.1">
			<attr name="species">
				haliphron
			</attr>
		</taxon>
		<taxon id="KT179842.1">
			<attr name="species">
				haliphron
			</attr>
		</taxon>
		<taxon id="KT179841.1">
			<attr name="species">
				haliphron
			</attr>
		</taxon>
		<taxon id="KT179864.1">
			<attr name="species">
				plato
			</attr>
		</taxon>
		<taxon id="KT179826.1">
			<attr name="species">
				amphrysus
			</attr>
		</taxon>
		<taxon id="KT179827.1">
			<attr name="species">
				amphrysus
			</attr>
		</taxon>
		<taxon id="KT179836.1">
			<attr name="species">
				cuneifera
			</attr>
		</taxon>
		<taxon id="KT179837.1">
			<attr name="species">
				cuneifera
			</attr>
		</taxon>
		<taxon id="KT179834.1">
			<attr name="species">
				cuneifera
			</attr>
		</taxon>
		<taxon id="KT179835.1">
			<attr name="species">
				cuneifera
			</attr>
		</taxon>
		<taxon id="AB576585.1">
			<attr name="species">
				aeacus
			</attr>
		</taxon>
		<taxon id="KT179874.1">
			<attr name="species">
				priamus
			</attr>
		</taxon>
		<taxon id="KT179875.1">
			<attr name="species">
				priamus
			</attr>
		</taxon>
		<taxon id="KT179878.1">
			<attr name="species">
				rothschildi
			</attr>
		</taxon>
		<taxon id="KT179879.1">
			<attr name="species">
				rothschildi
			</attr>
		</taxon>
		<taxon id="KT179876.1">
			<attr name="species">
				rothschildi
			</attr>
		</taxon>
		<taxon id="KT179877.1">
			<attr name="species">
				rothschildi
			</attr>
		</taxon>
		<taxon id="EF514439.1">
			<attr name="species">
				brookiana
			</attr>
		</taxon>
		<taxon id="EF514436.1">
			<attr name="species">
				trojana
			</attr>
		</taxon>
		<taxon id="EF514444.1">
			<attr name="species">
				trojana
			</attr>
		</taxon>
		<taxon id="EF514452.1">
			<attr name="species">
				paradisea
			</attr>
		</taxon>
		<taxon id="EF514461.1">
			<attr name="species">
				paradisea
			</attr>
		</taxon>
		<taxon id="EF514462.1">
			<attr name="species">
				tithonus
			</attr>
		</taxon>
		<taxon id="EF514459.1">
			<attr name="species">
				tithonus
			</attr>
		</taxon>
		<taxon id="EF514460.1">
			<attr name="species">
				tithonus
			</attr>
		</taxon>
		<taxon id="KF397018.1">
			<attr name="species">
				priamus
			</attr>
		</taxon>
		<taxon id="EF514424.1">
			<attr name="species">
				priamus
			</attr>
		</taxon>
		<taxon id="EF514420.1">
			<attr name="species">
				priamus
			</attr>
		</taxon>
		<taxon id="EF514408.1">
			<attr name="species">
				croesus
			</attr>
		</taxon>
		<taxon id="EF514428.1">
			<attr name="species">
				croesus
			</attr>
		</taxon>
		<taxon id="EF514409.1">
			<attr name="species">
				croesus
			</attr>
		</taxon>
		<taxon id="KF399304.1">
			<attr name="species">
				priamus
			</attr>
		</taxon>
		<taxon id="KF405859.1">
			<attr name="species">
				priamus
			</attr>
		</taxon>
		<taxon id="AY919291.1">
			<attr name="species">
				priamus
			</attr>
		</taxon>
		<taxon id="KF405060.1">
			<attr name="species">
				priamus
			</attr>
		</taxon>
		<taxon id="EF514431.1">
			<attr name="species">
				aesacus
			</attr>
		</taxon>
		<taxon id="EF514422.1">
			<attr name="species">
				aesacus
			</attr>
		</taxon>
		<taxon id="KT179868.1">
			<attr name="species">
				croesus
			</attr>
		</taxon>
		<taxon id="KT179869.1">
			<attr name="species">
				croesus
			</attr>
		</taxon>
		<taxon id="KT179870.1">
			<attr name="species">
				croesus
			</attr>
		</taxon>
		<taxon id="KT179871.1">
			<attr name="species">
				croesus
			</attr>
		</taxon>
		<taxon id="EF514432.1">
			<attr name="species">
				croesus
			</attr>
		</taxon>
		<taxon id="EF514434.1">
			<attr name="species">
				croesus
			</attr>
		</taxon>
		<taxon id="KF405508.1">
			<attr name="species">
				priamus
			</attr>
		</taxon>
		<taxon id="KT179872.1">
			<attr name="species">
				priamus
			</attr>
		</taxon>
		<taxon id="KT179873.1">
			<attr name="species">
				priamus
			</attr>
		</taxon>
		<taxon id="EF514411.1">
			<attr name="species">
				chimaera
			</attr>
		</taxon>
		<taxon id="EF514445.1">
			<attr name="species">
				chimaera
			</attr>
		</taxon>
		<taxon id="EF514414.1">
			<attr name="species">
				goliath
			</attr>
		</taxon>
		<taxon id="EF514418.1">
			<attr name="species">
				goliath
			</attr>
		</taxon>
		<taxon id="EF514447.1">
			<attr name="species">
				goliath
			</attr>
		</taxon>
		<taxon id="KT179917.1">
			<attr name="species">
				magellanus
			</attr>
		</taxon>
		<taxon id="KT179922.1">
			<attr name="species">
				rhadamantus
			</attr>
		</taxon>
		<taxon id="KT179923.1">
			<attr name="species">
				rhadamantus
			</attr>
		</taxon>
		<taxon id="KT179911.1">
			<attr name="species">
				hypolitus
			</attr>
		</taxon>
		<taxon id="KT179912.1">
			<attr name="species">
				hypolitus
			</attr>
		</taxon>
		<taxon id="KT179914.1">
			<attr name="species">
				hypolitus
			</attr>
		</taxon>
		<taxon id="KT179916.1">
			<attr name="species">
				hypolitus
			</attr>
		</taxon>
		<taxon id="KT179913.1">
			<attr name="species">
				hypolitus
			</attr>
		</taxon>
		<taxon id="KT179915.1">
			<attr name="species">
				hypolitus
			</attr>
		</taxon>
		<taxon id="EF514416.1">
			<attr name="species">
				hypolitus
			</attr>
		</taxon>
		<taxon id="EF514441.1">
			<attr name="species">
				hypolitus
			</attr>
		</taxon>
		<taxon id="EF514407.1">
			<attr name="species">
				miranda
			</attr>
		</taxon>
		<taxon id="EF514421.1">
			<attr name="species">
				prattorum
			</attr>
		</taxon>
		<taxon id="EF514410.1">
			<attr name="species">
				criton
			</attr>
		</taxon>
		<taxon id="EF514403.1">
			<attr name="species">
				critonides
			</attr>
		</taxon>
		<taxon id="KT179885.1">
			<attr name="species">
				critonides
			</attr>
		</taxon>
		<taxon id="KT179886.1">
			<attr name="species">
				criton
			</attr>
		</taxon>
		<taxon id="KT179887.1">
			<attr name="species">
				criton
			</attr>
		</taxon>
		<taxon id="KT179884.1">
			<attr name="species">
				criton
			</attr>
		</taxon>
		<taxon id="EF514455.1">
			<attr name="species">
				aeacus
			</attr>
		</taxon>
		<taxon id="KT179880.1">
			<attr name="species">
				aeacus
			</attr>
		</taxon>
		<taxon id="KT179927.1">
			<attr name="species">
				vandepolli
			</attr>
		</taxon>
		<taxon id="KT179928.1">
			<attr name="species">
				vandepolli
			</attr>
		</taxon>
		<taxon id="KT179906.1">
			<attr name="species">
				oblongomaculatus
			</attr>
		</taxon>
		<taxon id="KT179910.1">
			<attr name="species">
				helena
			</attr>
		</taxon>
		<taxon id="KT179907.1">
			<attr name="species">
				helena
			</attr>
		</taxon>
		<taxon id="KT179909.1">
			<attr name="species">
				helena
			</attr>
		</taxon>
		<taxon id="KT179904.1">
			<attr name="species">
				helena
			</attr>
		</taxon>
		<taxon id="KT179898.1">
			<attr name="species">
				helena
			</attr>
		</taxon>
		<taxon id="KT179899.1">
			<attr name="species">
				helena
			</attr>
		</taxon>
		<taxon id="KT179900.1">
			<attr name="species">
				helena
			</attr>
		</taxon>
		<taxon id="KT179901.1">
			<attr name="species">
				helena
			</attr>
		</taxon>
		<taxon id="KT179902.1">
			<attr name="species">
				helena
			</attr>
		</taxon>
		<taxon id="KT179903.1">
			<attr name="species">
				helena
			</attr>
		</taxon>
		<taxon id="KF226654.1">
			<attr name="species">
				helena
			</attr>
		</taxon>
		<taxon id="AF170878.1">
			<attr name="species">
				helena
			</attr>
		</taxon>
		<taxon id="EF514446.1">
			<attr name="species">
				helena
			</attr>
		</taxon>
		<taxon id="EF514456.1">
			<attr name="species">
				helena
			</attr>
		</taxon>
		<taxon id="KF226655.1">
			<attr name="species">
				helena
			</attr>
		</taxon>
		<taxon id="KT179905.1">
			<attr name="species">
				oblongomaculatus
			</attr>
		</taxon>
		<taxon id="EF514450.1">
			<attr name="species">
				oblongomaculatus
			</attr>
		</taxon>
		<taxon id="EF514451.1">
			<attr name="species">
				oblongomaculatus
			</attr>
		</taxon>
		<taxon id="EF514453.1">
			<attr name="species">
				oblongomaculatus
			</attr>
		</taxon>
		<taxon id="KT179920.1">
			<attr name="species">
				oblongomaculatus
			</attr>
		</taxon>
		<taxon id="KT179921.1">
			<attr name="species">
				oblongomaculatus
			</attr>
		</taxon>
		<taxon id="KT179919.1">
			<attr name="species">
				oblongomaculatus
			</attr>
		</taxon>
		<taxon id="KT179908.1">
			<attr name="species">
				oblongomaculatus
			</attr>
		</taxon>
		<taxon id="EF514448.1">
			<attr name="species">
				oblongomaculatus
			</attr>
		</taxon>
		<taxon id="KT179918.1">
			<attr name="species">
				oblongomaculatus
			</attr>
		</taxon>
		<taxon id="EF514419.1">
			<attr name="species">
				riedeli
			</attr>
		</taxon>
		<taxon id="EF514423.1">
			<attr name="species">
				riedeli
			</attr>
		</taxon>
		<taxon id="KT179897.1">
			<attr name="species">
				haliphron
			</attr>
		</taxon>
		<taxon id="EF514425.1">
			<attr name="species">
				haliphron
			</attr>
		</taxon>
		<taxon id="KT179894.1">
			<attr name="species">
				haliphron
			</attr>
		</taxon>
		<taxon id="KT179895.1">
			<attr name="species">
				haliphron
			</attr>
		</taxon>
		<taxon id="KT179926.1">
			<attr name="species">
				haliphron
			</attr>
		</taxon>
		<taxon id="KT179924.1">
			<attr name="species">
				haliphron
			</attr>
		</taxon>
		<taxon id="EF514426.1">
			<attr name="species">
				haliphron
			</attr>
		</taxon>
		<taxon id="EF514449.1">
			<attr name="species">
				haliphron
			</attr>
		</taxon>
		<taxon id="KT179925.1">
			<attr name="species">
				haliphron
			</attr>
		</taxon>
		<taxon id="EF514427.1">
			<attr name="species">
				haliphron
			</attr>
		</taxon>
		<taxon id="EF514417.1">
			<attr name="species">
				haliphron
			</attr>
		</taxon>
		<taxon id="KT179896.1">
			<attr name="species">
				haliphron
			</attr>
		</taxon>
		<taxon id="EF514404.1">
			<attr name="species">
				haliphron
			</attr>
		</taxon>
		<taxon id="EF514415.1">
			<attr name="species">
				haliphron
			</attr>
		</taxon>
		<taxon id="EF514437.1">
			<attr name="species">
				andromache
			</attr>
		</taxon>
		<taxon id="EF514440.1">
			<attr name="species">
				andromache
			</attr>
		</taxon>
		<taxon id="EF514412.1">
			<attr name="species">
				amphrysus
			</attr>
		</taxon>
		<taxon id="KF226653.1">
			<attr name="species">
				amphrysus
			</attr>
		</taxon>
		<taxon id="KT179881.1">
			<attr name="species">
				amphrysus
			</attr>
		</taxon>
		<taxon id="KT179882.1">
			<attr name="species">
				amphrysus
			</attr>
		</taxon>
		<taxon id="KT179883.1">
			<attr name="species">
				amphrysus
			</attr>
		</taxon>
		<taxon id="KT179888.1">
			<attr name="species">
				cuneifera
			</attr>
		</taxon>
		<taxon id="KT179889.1">
			<attr name="species">
				cuneifera
			</attr>
		</taxon>
		<taxon id="KT179890.1">
			<attr name="species">
				cuneifera
			</attr>
		</taxon>
		<taxon id="KT179891.1">
			<attr name="species">
				cuneifera
			</attr>
		</taxon>
		<taxon id="KT179892.1">
			<attr name="species">
				cuneifera
			</attr>
		</taxon>
		<taxon id="KT179893.1">
			<attr name="species">
				cuneifera
			</attr>
		</taxon>
		<taxon id="EF514433.1">
			<attr name="species">
				cuneifera
			</attr>
		</taxon>
		<taxon id="KT179994.1">
			<attr name="species">
				brookiana
			</attr>
		</taxon>
		<taxon id="KT179942.1">
			<attr name="species">
				rothschildi
			</attr>
		</taxon>
		<taxon id="KT179943.1">
			<attr name="species">
				rothschildi
			</attr>
		</taxon>
		<taxon id="KT179941.1">
			<attr name="species">
				rothschildi
			</attr>
		</taxon>
		<taxon id="KT179934.1">
			<attr name="species">
				goliath
			</attr>
		</taxon>
		<taxon id="KT179933.1">
			<attr name="species">
				goliath
			</attr>
		</taxon>
		<taxon id="KT179935.1">
			<attr name="species">
				goliath
			</attr>
		</taxon>
		<taxon id="KT179936.1">
			<attr name="species">
				goliath
			</attr>
		</taxon>
		<taxon id="AY919296.1">
			<attr name="species">
				priamus
			</attr>
		</taxon>
		<taxon id="KT179929.1">
			<attr name="species">
				croesus
			</attr>
		</taxon>
		<taxon id="KT179930.1">
			<attr name="species">
				croesus
			</attr>
		</taxon>
		<taxon id="KT179931.1">
			<attr name="species">
				croesus
			</attr>
		</taxon>
		<taxon id="KT179932.1">
			<attr name="species">
				croesus
			</attr>
		</taxon>
		<taxon id="KT179937.1">
			<attr name="species">
				priamus
			</attr>
		</taxon>
		<taxon id="KT179938.1">
			<attr name="species">
				priamus
			</attr>
		</taxon>
		<taxon id="KT179940.1">
			<attr name="species">
				priamus
			</attr>
		</taxon>
		<taxon id="KT179939.1">
			<attr name="species">
				priamus
			</attr>
		</taxon>
		<taxon id="KT179946.1">
			<attr name="species">
				magellanus
			</attr>
		</taxon>
		<taxon id="KT179947.1">
			<attr name="species">
				magellanus
			</attr>
		</taxon>
		<taxon id="KT179957.1">
			<attr name="species">
				hypolitus
			</attr>
		</taxon>
		<taxon id="KT179959.1">
			<attr name="species">
				hypolitus
			</attr>
		</taxon>
		<taxon id="KT179960.1">
			<attr name="species">
				hypolitus
			</attr>
		</taxon>
		<taxon id="KT179958.1">
			<attr name="species">
				hypolitus
			</attr>
		</taxon>
		<taxon id="KT179961.1">
			<attr name="species">
				hypolitus
			</attr>
		</taxon>
		<taxon id="KT179948.1">
			<attr name="species">
				amphrysus
			</attr>
		</taxon>
		<taxon id="KT179949.1">
			<attr name="species">
				amphrysus
			</attr>
		</taxon>
		<taxon id="KT179950.1">
			<attr name="species">
				amphrysus
			</attr>
		</taxon>
		<taxon id="KT179951.1">
			<attr name="species">
				cuneifera
			</attr>
		</taxon>
		<taxon id="KT179952.1">
			<attr name="species">
				cuneifera
			</attr>
		</taxon>
		<taxon id="KT179955.1">
			<attr name="species">
				cuneifera
			</attr>
		</taxon>
		<taxon id="KT179956.1">
			<attr name="species">
				cuneifera
			</attr>
		</taxon>
		<taxon id="KT179953.1">
			<attr name="species">
				cuneifera
			</attr>
		</taxon>
		<taxon id="KT179954.1">
			<attr name="species">
				cuneifera
			</attr>
		</taxon>
		<taxon id="KT179945.1">
			<attr name="species">
				vandepolli
			</attr>
		</taxon>
		<taxon id="KT179944.1">
			<attr name="species">
				aeacus
			</attr>
		</taxon>
		<taxon id="KT179965.1">
			<attr name="species">
				haliphron
			</attr>
		</taxon>
		<taxon id="KT179966.1">
			<attr name="species">
				haliphron
			</attr>
		</taxon>
		<taxon id="KT179967.1">
			<attr name="species">
				haliphron
			</attr>
		</taxon>
		<taxon id="KT179968.1">
			<attr name="species">
				haliphron
			</attr>
		</taxon>
		<taxon id="KT179982.1">
			<attr name="species">
				helena
			</attr>
		</taxon>
		<taxon id="KT179980.1">
			<attr name="species">
				helena
			</attr>
		</taxon>
		<taxon id="KT179981.1">
			<attr name="species">
				helena
			</attr>
		</taxon>
		<taxon id="AF173418.2">
			<attr name="species">
				helena
			</attr>
		</taxon>
		<taxon id="KT179976.1">
			<attr name="species">
				helena
			</attr>
		</taxon>
		<taxon id="KT179988.1">
			<attr name="species">
				helena
			</attr>
		</taxon>
		<taxon id="KT179977.1">
			<attr name="species">
				helena
			</attr>
		</taxon>
		<taxon id="KT179978.1">
			<attr name="species">
				helena
			</attr>
		</taxon>
		<taxon id="KT179979.1">
			<attr name="species">
				helena
			</attr>
		</taxon>
		<taxon id="KT179983.1">
			<attr name="species">
				helena
			</attr>
		</taxon>
		<taxon id="KT179984.1">
			<attr name="species">
				helena
			</attr>
		</taxon>
		<taxon id="KT179985.1">
			<attr name="species">
				helena
			</attr>
		</taxon>
		<taxon id="KT179986.1">
			<attr name="species">
				oblongomaculatus
			</attr>
		</taxon>
		<taxon id="KT179987.1">
			<attr name="species">
				helena
			</attr>
		</taxon>
		<taxon id="KT179989.1">
			<attr name="species">
				oblongomaculatus
			</attr>
		</taxon>
		<taxon id="KT179990.1">
			<attr name="species">
				oblongomaculatus
			</attr>
		</taxon>
		<taxon id="KT179991.1">
			<attr name="species">
				oblongomaculatus
			</attr>
		</taxon>
		<taxon id="KT179992.1">
			<attr name="species">
				oblongomaculatus
			</attr>
		</taxon>
		<taxon id="KT179993.1">
			<attr name="species">
				oblongomaculatus
			</attr>
		</taxon>
		<taxon id="KT179969.1">
			<attr name="species">
				haliphron
			</attr>
		</taxon>
		<taxon id="KT179970.1">
			<attr name="species">
				haliphron
			</attr>
		</taxon>
		<taxon id="KT179971.1">
			<attr name="species">
				haliphron
			</attr>
		</taxon>
		<taxon id="KT179972.1">
			<attr name="species">
				haliphron
			</attr>
		</taxon>
		<taxon id="KT179973.1">
			<attr name="species">
				haliphron
			</attr>
		</taxon>
		<taxon id="KT179974.1">
			<attr name="species">
				haliphron
			</attr>
		</taxon>
		<taxon id="KT179975.1">
			<attr name="species">
				haliphron
			</attr>
		</taxon>
		<taxon id="KT179962.1">
			<attr name="species">
				criton
			</attr>
		</taxon>
		<taxon id="KT179963.1">
			<attr name="species">
				criton
			</attr>
		</taxon>
		<taxon id="KT179964.1">
			<attr name="species">
				criton
			</attr>
		</taxon>
	</taxa>

	<!-- gene name = ND5alignmentAccession, ntax= 33                             -->
	<taxa id="ND5alignmentAccession.taxa">
		<taxon idref="AB044647.1"/>
		<taxon idref="AB044648.1"/>
		<taxon idref="AB027592.2"/>
		<taxon idref="AB084429.1"/>
		<taxon idref="AB027593.1"/>
		<taxon idref="AB084431.1"/>
		<taxon idref="AB044650.1"/>
		<taxon idref="AB027594.1"/>
		<taxon idref="AB084430.1"/>
		<taxon idref="AB044649.1"/>
		<taxon idref="AB044651.1"/>
		<taxon idref="AB084432.1"/>
		<taxon idref="AB027599.1"/>
		<taxon idref="AB027600.1"/>
		<taxon idref="AB084433.1"/>
		<taxon idref="AB044660.1"/>
		<taxon idref="AB027601.1"/>
		<taxon idref="AB084434.1"/>
		<taxon idref="AB044653.1"/>
		<taxon idref="AB084437.1"/>
		<taxon idref="AB027603.1"/>
		<taxon idref="AB084435.1"/>
		<taxon idref="AB044658.1"/>
		<taxon idref="AB084443.1"/>
		<taxon idref="AB084441.1"/>
		<taxon idref="AB084438.1"/>
		<taxon idref="AB027595.2"/>
		<taxon idref="AB044654.1"/>
		<taxon idref="AB044655.1"/>
		<taxon idref="AB044656.1"/>
		<taxon idref="AB084439.1"/>
		<taxon idref="AB027597.1"/>
		<taxon idref="AB044657.1"/>
	</taxa>

	<!-- gene name = 16SalignmentAccession, ntax= 59                             -->
	<taxa id="16SalignmentAccession.taxa">
		<taxon idref="KT179824.1"/>
		<taxon idref="KT179820.1"/>
		<taxon idref="KT179821.1"/>
		<taxon idref="KT179822.1"/>
		<taxon idref="KT179823.1"/>
		<taxon idref="KT179812.1"/>
		<taxon idref="KT179813.1"/>
		<taxon idref="KT179814.1"/>
		<taxon idref="KT179815.1"/>
		<taxon idref="KT179816.1"/>
		<taxon idref="KT179817.1"/>
		<taxon idref="AM283052.1"/>
		<taxon idref="GQ268350.1"/>
		<taxon idref="KT179818.1"/>
		<taxon idref="KT179819.1"/>
		<taxon idref="KT179861.1"/>
		<taxon idref="KT179862.1"/>
		<taxon idref="KT179856.1"/>
		<taxon idref="KT179857.1"/>
		<taxon idref="KT179858.1"/>
		<taxon idref="KT179859.1"/>
		<taxon idref="KT179860.1"/>
		<taxon idref="KT179866.1"/>
		<taxon idref="KT179867.1"/>
		<taxon idref="KT179832.1"/>
		<taxon idref="KT179833.1"/>
		<taxon idref="KT179853.1"/>
		<taxon idref="KT179854.1"/>
		<taxon idref="KT179863.1"/>
		<taxon idref="KT179852.1"/>
		<taxon idref="KT179840.1"/>
		<taxon idref="DQ351084.1"/>
		<taxon idref="KT179846.1"/>
		<taxon idref="KT179848.1"/>
		<taxon idref="KT179849.1"/>
		<taxon idref="KT179850.1"/>
		<taxon idref="KT179845.1"/>
		<taxon idref="KT179847.1"/>
		<taxon idref="KT179851.1"/>
		<taxon idref="KT179855.1"/>
		<taxon idref="KT179825.1"/>
		<taxon idref="KT179831.1"/>
		<taxon idref="KT179828.1"/>
		<taxon idref="KT179829.1"/>
		<taxon idref="KT179830.1"/>
		<taxon idref="KT179865.1"/>
		<taxon idref="KT179838.1"/>
		<taxon idref="KT179843.1"/>
		<taxon idref="KT179844.1"/>
		<taxon idref="KT179839.1"/>
		<taxon idref="KT179842.1"/>
		<taxon idref="KT179841.1"/>
		<taxon idref="KT179864.1"/>
		<taxon idref="KT179826.1"/>
		<taxon idref="KT179827.1"/>
		<taxon idref="KT179836.1"/>
		<taxon idref="KT179837.1"/>
		<taxon idref="KT179834.1"/>
		<taxon idref="KT179835.1"/>
	</taxa>

	<!-- gene name = COIalignmentAccession, ntax= 120                            -->
	<taxa id="COIalignmentAccession.taxa">
		<taxon idref="AB576585.1"/>
		<taxon idref="KT179874.1"/>
		<taxon idref="KT179875.1"/>
		<taxon idref="KT179878.1"/>
		<taxon idref="KT179879.1"/>
		<taxon idref="KT179876.1"/>
		<taxon idref="KT179877.1"/>
		<taxon idref="EF514439.1"/>
		<taxon idref="EF514436.1"/>
		<taxon idref="EF514444.1"/>
		<taxon idref="EF514452.1"/>
		<taxon idref="EF514461.1"/>
		<taxon idref="EF514462.1"/>
		<taxon idref="EF514459.1"/>
		<taxon idref="EF514460.1"/>
		<taxon idref="KF397018.1"/>
		<taxon idref="EF514424.1"/>
		<taxon idref="EF514420.1"/>
		<taxon idref="EF514408.1"/>
		<taxon idref="EF514428.1"/>
		<taxon idref="EF514409.1"/>
		<taxon idref="KF399304.1"/>
		<taxon idref="KF405859.1"/>
		<taxon idref="AY919291.1"/>
		<taxon idref="KF405060.1"/>
		<taxon idref="EF514431.1"/>
		<taxon idref="EF514422.1"/>
		<taxon idref="KT179868.1"/>
		<taxon idref="KT179869.1"/>
		<taxon idref="KT179870.1"/>
		<taxon idref="KT179871.1"/>
		<taxon idref="EF514432.1"/>
		<taxon idref="EF514434.1"/>
		<taxon idref="KF405508.1"/>
		<taxon idref="KT179872.1"/>
		<taxon idref="KT179873.1"/>
		<taxon idref="EF514411.1"/>
		<taxon idref="EF514445.1"/>
		<taxon idref="EF514414.1"/>
		<taxon idref="EF514418.1"/>
		<taxon idref="EF514447.1"/>
		<taxon idref="KT179917.1"/>
		<taxon idref="KT179922.1"/>
		<taxon idref="KT179923.1"/>
		<taxon idref="KT179911.1"/>
		<taxon idref="KT179912.1"/>
		<taxon idref="KT179914.1"/>
		<taxon idref="KT179916.1"/>
		<taxon idref="KT179913.1"/>
		<taxon idref="KT179915.1"/>
		<taxon idref="EF514416.1"/>
		<taxon idref="EF514441.1"/>
		<taxon idref="EF514407.1"/>
		<taxon idref="EF514421.1"/>
		<taxon idref="EF514410.1"/>
		<taxon idref="EF514403.1"/>
		<taxon idref="KT179885.1"/>
		<taxon idref="KT179886.1"/>
		<taxon idref="KT179887.1"/>
		<taxon idref="KT179884.1"/>
		<taxon idref="EF514455.1"/>
		<taxon idref="KT179880.1"/>
		<taxon idref="KT179927.1"/>
		<taxon idref="KT179928.1"/>
		<taxon idref="KT179906.1"/>
		<taxon idref="KT179910.1"/>
		<taxon idref="KT179907.1"/>
		<taxon idref="KT179909.1"/>
		<taxon idref="KT179904.1"/>
		<taxon idref="KT179898.1"/>
		<taxon idref="KT179899.1"/>
		<taxon idref="KT179900.1"/>
		<taxon idref="KT179901.1"/>
		<taxon idref="KT179902.1"/>
		<taxon idref="KT179903.1"/>
		<taxon idref="KF226654.1"/>
		<taxon idref="AF170878.1"/>
		<taxon idref="EF514446.1"/>
		<taxon idref="EF514456.1"/>
		<taxon idref="KF226655.1"/>
		<taxon idref="KT179905.1"/>
		<taxon idref="EF514450.1"/>
		<taxon idref="EF514451.1"/>
		<taxon idref="EF514453.1"/>
		<taxon idref="KT179920.1"/>
		<taxon idref="KT179921.1"/>
		<taxon idref="KT179919.1"/>
		<taxon idref="KT179908.1"/>
		<taxon idref="EF514448.1"/>
		<taxon idref="KT179918.1"/>
		<taxon idref="EF514419.1"/>
		<taxon idref="EF514423.1"/>
		<taxon idref="KT179897.1"/>
		<taxon idref="EF514425.1"/>
		<taxon idref="KT179894.1"/>
		<taxon idref="KT179895.1"/>
		<taxon idref="KT179926.1"/>
		<taxon idref="KT179924.1"/>
		<taxon idref="EF514426.1"/>
		<taxon idref="EF514449.1"/>
		<taxon idref="KT179925.1"/>
		<taxon idref="EF514427.1"/>
		<taxon idref="EF514417.1"/>
		<taxon idref="KT179896.1"/>
		<taxon idref="EF514404.1"/>
		<taxon idref="EF514415.1"/>
		<taxon idref="EF514437.1"/>
		<taxon idref="EF514440.1"/>
		<taxon idref="EF514412.1"/>
		<taxon idref="KF226653.1"/>
		<taxon idref="KT179881.1"/>
		<taxon idref="KT179882.1"/>
		<taxon idref="KT179883.1"/>
		<taxon idref="KT179888.1"/>
		<taxon idref="KT179889.1"/>
		<taxon idref="KT179890.1"/>
		<taxon idref="KT179891.1"/>
		<taxon idref="KT179892.1"/>
		<taxon idref="KT179893.1"/>
		<taxon idref="EF514433.1"/>
	</taxa>

	<!-- gene name = EF1alignmentAccession, ntax= 68                             -->
	<taxa id="EF1alignmentAccession.taxa">
		<taxon idref="KT179994.1"/>
		<taxon idref="KT179942.1"/>
		<taxon idref="KT179943.1"/>
		<taxon idref="KT179941.1"/>
		<taxon idref="KT179934.1"/>
		<taxon idref="KT179933.1"/>
		<taxon idref="KT179935.1"/>
		<taxon idref="KT179936.1"/>
		<taxon idref="AY919296.1"/>
		<taxon idref="KT179929.1"/>
		<taxon idref="KT179930.1"/>
		<taxon idref="KT179931.1"/>
		<taxon idref="KT179932.1"/>
		<taxon idref="KT179937.1"/>
		<taxon idref="KT179938.1"/>
		<taxon idref="KT179940.1"/>
		<taxon idref="KT179939.1"/>
		<taxon idref="KT179946.1"/>
		<taxon idref="KT179947.1"/>
		<taxon idref="KT179957.1"/>
		<taxon idref="KT179959.1"/>
		<taxon idref="KT179960.1"/>
		<taxon idref="KT179958.1"/>
		<taxon idref="KT179961.1"/>
		<taxon idref="KT179948.1"/>
		<taxon idref="KT179949.1"/>
		<taxon idref="KT179950.1"/>
		<taxon idref="KT179951.1"/>
		<taxon idref="KT179952.1"/>
		<taxon idref="KT179955.1"/>
		<taxon idref="KT179956.1"/>
		<taxon idref="KT179953.1"/>
		<taxon idref="KT179954.1"/>
		<taxon idref="KT179945.1"/>
		<taxon idref="KT179944.1"/>
		<taxon idref="KT179965.1"/>
		<taxon idref="KT179966.1"/>
		<taxon idref="KT179967.1"/>
		<taxon idref="KT179968.1"/>
		<taxon idref="KT179982.1"/>
		<taxon idref="KT179980.1"/>
		<taxon idref="KT179981.1"/>
		<taxon idref="AF173418.2"/>
		<taxon idref="KT179976.1"/>
		<taxon idref="KT179988.1"/>
		<taxon idref="KT179977.1"/>
		<taxon idref="KT179978.1"/>
		<taxon idref="KT179979.1"/>
		<taxon idref="KT179983.1"/>
		<taxon idref="KT179984.1"/>
		<taxon idref="KT179985.1"/>
		<taxon idref="KT179986.1"/>
		<taxon idref="KT179987.1"/>
		<taxon idref="KT179989.1"/>
		<taxon idref="KT179990.1"/>
		<taxon idref="KT179991.1"/>
		<taxon idref="KT179992.1"/>
		<taxon idref="KT179993.1"/>
		<taxon idref="KT179969.1"/>
		<taxon idref="KT179970.1"/>
		<taxon idref="KT179971.1"/>
		<taxon idref="KT179972.1"/>
		<taxon idref="KT179973.1"/>
		<taxon idref="KT179974.1"/>
		<taxon idref="KT179975.1"/>
		<taxon idref="KT179962.1"/>
		<taxon idref="KT179963.1"/>
		<taxon idref="KT179964.1"/>
	</taxa>

	<!-- The sequence alignment (each sequence refers to a taxon above).         -->
	<!-- ntax=33 nchar=890                                                       -->
	<alignment id="alignment1" dataType="nucleotide">
		<sequence>
			<taxon idref="AB044647.1"/>
			-------------TATATTTATTAATTCGTTTTAATTTATTATTAATAGATATAATATTTTTAAAGATATTATTAGTATTATCTAGATTAACTATGTTTATAGCTGGAATTTCAGCTAATTATGAATTTGATTTAAAAAAGATTATTGCTTTATCTACTTTAAGACAGTTAGGTTTAATAATAAGAATTTTAAGAATAGGTTTACCTGATTTAGCTTTTTTTCATTTATTAACTCATGCTATATTTAAAGCTTTATTGTTTATATGTGCAGGTGTAATTATTCATATAATGAATGATATTCAAGATATTCGTTATATGGGAGGTTTAGTTTATTATATTCCTTTAACTTCTTTATGTTTAAATATTTCGAATTTAGCATTATGTGGAATACCTTTTTTGGCAGGATTTTATTCAAAGGATTTAATTTTAGATGTATTTAGAATGAGAAATTTAAATATATTTATTTTTTTTTTATATTATATTTCAATTGGATTAACTGTATTTTATACAATTCGATTATTATTTTATTTAATAATTAATGATTTTAATTTAATAGTGATTTATAACTTATATGAAGAAGATTATATTATATTAAAAAGAATATTTATATTATTATTTATAAGATTAGTTGTAGGTAGATCTTTAAGTTGATTAATTTTTAAATATCCTTATATAATTTTTTTACCTTATAATATAAAAATAATAGTAATTTATGTAAGAATAATAGGATTTTTTATAGGTTATTTAGTAAGAGAAATAAAAATTTATTCTGTTAATAAGTTTTTATTAACTTATAATTTAAGAAATTTTTTATGTTTAATATGATTTATACCAAGATTATCAACTTATGGATTAAATTATTATTTTTTAAATTTAGGTCAAGGTATTAC
		</sequence>
		<sequence>
			<taxon idref="AB044648.1"/>
			-------------TATATTTATTAATTCGTTTTAATTTATTATTAATAGATATAATATTTTTAAAGATATTATTAGTATTATCTAGATTAACTATGTTTATAGCTGGAATTTCAGCTAATTATGAATTTGATTTAAAAAAGATTATTGCTTTATCTACTTTAAGACAGTTAGGTTTAATAATAAGAATTTTAAGAATAGGTTTACCTGATTTAGCTTTTTTTCATTTATTAACTCATGCTATATTTAAAGCTTTATTGGTTATATGTGCAGGTGTAATTATTCATATAATGAATGATATTCAAGATATTCGTTATATGGGAGGTTTAGTTTATTATATTCCTTTAACTTCTTTATGTTTAAATATTTCGAATTTAGCATTATGTGGAATACCTTTTTTGGCAGGATTTTATTCAAAGGATTTAATTTTAGATGTATTTAGAATGAGAAATTTAAATATATTTATTTTTTTTTTATATTATATTTCAATTGGATTAACTGTATTTTATACAATTCGATTATTATTTTATTTAATAATTAATGATTTTAATTTAATAGTGATTTATAATTTATATGAAGAAGATTATATTATATTAAAAAGAATATTTATATTATTATTTATAAGATTAGTTGTAGGTAGATCTTTAAGTTGATTAATTTTTAAATATCCTTATATAATTTTTTTACCTTATAATATAAAAATAATAGTGATTTATGTAAGAATAATAGGATTTTTTATAGGTTATTTAGTAAGAGAAATAAAAATTTATTCTGTTAATAAGTTTTTATTAACTTATAATTTAAGAAATTTTTTATGTTTAATATGATTTATACCAAGATTATCAACTTATGGATTAAATTATTATTTTTTAAATTTAGGTCAAGGTATTAC
		</sequence>
		<sequence>
			<taxon idref="AB027592.2"/>
			-------------TATATTTATTGATTCGTTTTAATTTATTATTATTAGATATAATATTTTTAAAGATTTTATTGGTATTATCTAGATTAACAATATTTATAGCAGGGATTTCAGCTAATTATGAATTTGATTTAAAAAAAATTATTGCTTTGTCTACTTTAAGTCAGTTAGGGTTAATAATAAGAATTTTAAGAATAGGATTGCCTGATTTAGCATTTTTTCATTTATTAACTCATGCTATATTTAAGGCTTTATTATTTATATGTGCAGGTGTTATTATTCATATAATAAGAAATATGCAAGATATTCGTTATATGGGGGGTTTAGTTTATTATATTCCTCTTACTACTTTATGTTTGAATATTTCTAATTTAGCATTATGTGGGATACCATTTTTGGCGGGATTTTATTCAAAGGATTTAATTTTAGATATGGTTAGAATAAGAAATTTAAATATTATGATTTTTTTATTATATTATATTTCTACAGGATTAACTGTTTTTTACACTATTCGTTTATTATTTTACTTAATAATTAATGATTATAATTTAATAGTTATTTATAATTTGTATGATGAAGATTATGTTATATTAAAAAGAATATTTTTATTATTATTTATAAGATTAGTAGTAGGAAGATCGTTGAGATGAATAATTTTTAAGTATCCTTATATAATTTTTTTACCTTTTCATATAAAAATGATGGTAATTTATGTAAGAATTATAGGATTTATATTAGGTTATTTAGTAAGAAATATGAAAATTTATTCTTTAAATAAATTTTTAATAACTTATAGTCTTAGAAATTTTTTAAGTATAATATGATTTATGCCAAATTTATCAACTTATGGGTTGAATTATTATTTTTTAAAATTTGGTCATAATATTAT
		</sequence>
		<sequence>
			<taxon idref="AB084429.1"/>
			GTTACAGCGGGGGTATATTTATTGATTCGTTTTAATTTATTATTATTAGATATAATATTTTTAAAGATTTTATTGGTATTATCTAGATTAACAATATTTATAGCAGGGATTTCAGCTAATTATGAATTTGATTTAAAAAAAATTATTGCTTTGTCTACTTTAAGTCAGTTAGGGTTAATAATAAGAATTTTAAGAATAGGATTGCCTGATTTAGCATTTTTTCATTTATTAACTCATGCTATATTTAAGGCTTTATTATTTATATGTGCAGGTGTTATTATTCATATAATAAGAAATATGCAAGATATTCGTTATATGGGGGGTTTAGTTTATTATATTCCTCTTACTACTTTATGTTTGAATATTTCTAATTTAGCATTATGTGGGATACCATTTTTGGCTGGATTTTATTCAAAGGATTTAATTTTAGATATGGTTAGAATAAGAAATTTAAATATTATGATTTTTTTATTATATTATATTTCTACAGGATTAACTGTTTTTTACACTATTCGTTTATTATTTTACTTAATAATTAATGATTATAATTTAATAGTTATTTATAATTTGTATGATGAAGATTATGTTATATTAAAAAGAATATTTTTATTATTATTTATAAGATTAGTAGTAGGAAGATCGTTGAGATGAATAATTTTTAAGTATCCTTATATAATTTTTTTACCTTTTCATATAAAAATGATGGTAATTTATGTAAGAATTATAGGATTTATATTAGGTTATTTAGTAAGAAATATGAAAATTTATTCTTTAAATAAATTTTTAACAACTTATAGTCTTAGAAATTTTTTA-----------------------------------------------------------------------------
		</sequence>
		<sequence>
			<taxon idref="AB027593.1"/>
			-------------TTTATTTATTAATTCGATTTAATATATTATTATTAGATATAATATTTTTAAAAATTTTATTAGTATTATCTAGATTAACTATATTTATAGCAGGTATTTCAGCTAATTATGAATTTGATTTAAAAAAAATTATTGCTTTATCAACTTTAAGACAATTAGGATTAATAATAAGAATTTTAAGTATAGGTTTACCTGATTTAGCTTTTTTTCATTTATTGACTCATGCTATATTTAAAGCTTTATTATTTATATGTGCTGGTATTATTATTCATATAATAAGAAATATACAAGATATTCGTTATATAGGGGGATTAGTTTATTATACTCCTCTTACCACTTTATGTTTAAATATTTCTAATTTAGCATTATGTGGTATGCCTTTTTTAGCGGGGTTTTATTCAAAAGATTTAATTTTAGATATAGTTAGAATAAGAAATTTAAATATTATGATTTTTTTATTATACTATATTTCTACGGGTTTAACTGTTTTTTATACTATTCGTTTATTATTTTATTTAATAATTAATGAGTATAATTTAGTGTCTATTTATAATTTATATGACGAAGATTACATTATATTAAAAAGAATATTTTTATTATTATTTATAAGATTAGTAGTTGGGAGATCATTAAGATGAATAATTTTTAAATATCCTTATATAATTTTTTTACCTTTTTCTATAAAAATAATAGTAATTTATGTAAGATTTTTAGGATTTTTATTAGGTTATTTAGTAAGAAATATAAAAATTTATTCTTTAAATAAATTTTTATTAACTTATACACTTAGAAATTTTTTAACAATAATATGATTTATGCCAAATTTATCTACTTATGGTTTAAATTATTATTTTTTAAAGTTAGGTCAAAATATTAT
		</sequence>
		<sequence>
			<taxon idref="AB084431.1"/>
			GTTACAGCAGGAGTTTATTTATTAATTCGATTTAATATATTATTATTAGATATAATATTTTTAAAAATTTTATTAGTATTATCTAGATTAACTATATTTATAGCAGGTATTTCAGCTAATTATGAATTTGATTTAAAAAAAATTATTGCTTTATCAACTTTAAGACAATTAGGATTAATAATAAGAATTTTAAGTATAGGTTTACCTGATTTAGCTTTTTTTCATTTATTGACTCATGCTATATTTAAAGCTTTATTATTTATATGTGCTGGTATTATTATTCATATAATAAGAAATATACAAGATATTCGTTATATAGGGGGATTAGTTTATTATACTCCTCTTACTACTTTATGTTTAAATATTTCTAATTTAGCATTATGTGGTATGCCTTTTTTAGCGGGGTTTTATTCAAAAGATTTAATTTTAGATATAGTTAGAATAAGAAATTTAAATATTATGATTTTTTTATTGTATTATATTTCTACGGGTTTAACTGTTTTTTATACTATTCGTTTATTATTTTATTTAATAATTAATGAGTATAATTTAGTGTCTATTTATAATTTATATGACGAAGATTACATTATATTAAAAAGAATATTTTTATTATTATTTATAAGATTAGTAGTTGGGAGATCATTAAGATGAATAATTTTTAAATATCCTTATATAATTTTTTTACCTTTTTCTATAAAAATAATAGTAATTTATGTAAGATTTTTAGGATTTTTATTAGGGTATTTAGTAAGAAATATAAAAATTTATTCTTTAAATAAATTTTTATTAACTTATACACTTAGAAATTTTTTA-----------------------------------------------------------------------------
		</sequence>
		<sequence>
			<taxon idref="AB044650.1"/>
			-------------TATATTTATTAATTCGATTTAATATATTATTATTAGATATAATATTTTTAAAAATTTTATTGGTATTATCTAGATTAACTATATTTATGGCTGGTATTTCAGCTAATTATGAGTTTGATTTAAAAAAGATTATTGCTTTATCAACTCTAAGACAATTAGGATTAATAATAAGAATTTTAAGAATAGGTTTACCTGATTTGGCTTTTTTTCATTTATTAACTCATGCTATATTTAAAGCTTTATTATTTATATGTGCTGGTGTTATTATTCATATAATAAGAAATATACAGGATATTCGTTATATAGGGGGGTTAGTTTATTATATTCCTCTTACTACTTTATGTTTAAATATTTCAAATTTAGCATTATGTGGGATACCTTTTTTAGCGGGATTTTATTCTAAGGATTTAATTTTAGATATAGTTAGAATAAGAAATTTAAATATTATGATTTTTTTATTATATTATATTTCTACTGGATTAACTGTTTTTTATACTATTCGTTTATTATTTTATTTAATAATTAATGATTATAATTTAATAGTTATTTATAATTTATATGATGAGAATTATGATATATTAAAGAGAATATTTTTATTATTATTTATAAGATTAGTAGTAGGAAGATCATTAAGATGAATAATTTTTAAATATCCTTATATAATTTTTTTACCTTTTCATATAAAAATAATAGTAATTTATGTTAGATTTTTAGGGTTTATATTAGGATATTTAGTAAGAAATATGAAGATTTATTCTTTAAATAAATTTTTAAAAACTTATATATTTAGAAATTTTTTAAGAATAATATGATTTATGCCAAATTTATCTACTTATGGTTTAAATTATTATTTTTTAAATTTAGGACGAAATATTAT
		</sequence>
		<sequence>
			<taxon idref="AB027594.1"/>
			-------------TATATTTATTAATTCGATTTAATATATTATTATTAGATATAATGTTTTTAAAAATTTTATTGGTATTATCTAGATTAACTATATTTATGGCTGGTATTTCAGCTAATTATGAGTTTGATTTAAAAAAGATTATTGCTTTATCAACTTTAAGACAATTAGGATTAATAATAAGTATTTTAAGAATAGGGTTACCTGACTTAGCTTTTTTTCATTTGTTAACTCATGCTATATTTAAAGCTTTATTATTTATATGTGCTGGTGTTGTTATTCATATAATAAGAAATATACAAGATATTCGTTATATAGGGGGATTAGTTTATTATATTCCTCTTACTACTTTATGTTTAAATATTTCAAATTTAGCATTATGTGGGATACCTTTTTTAGCAGGATTTTATTCTAAGGATTTAATTTTAGATATAGTTAGAATAAGAAATTTAAATATTATGATTTTTTTATTATATTATATTTCTACTGGGTTAACTGTTTTTTATACTATTCGTTTATTATTTTATTTAATAATTAATGATTATAATTTAATAGTTATTTATAATTTATATGATGAAGATTATGTTATATTAAAAAGAATATTTTTATTATTATTTATAAGATTAGTAGTGGGAAGATCATTAAGATGAATAATTTTTAAATATCCTTATATAATTTTTTTACCTTTTCATATAAAAATAATAGTAATTTATGTAAGATTTTTAGGATTTATATTAGGATATTTAGTAAGAAATATAAAGATTTATTCTTTAAATAAATTTTTAATAACTTATATATTTAGAAATTTTTTAAGAATAATATGATTTATGCCAAATTTATCTACTTATGGTTTAAATTATTATTTTTTAAAATTAGGTCAAAATATTAC
		</sequence>
		<sequence>
			<taxon idref="AB084430.1"/>
			GTTACAGCAGGAGTATATTTATTAATTCGATTTAATATATTATTATTAGATATAATGTTTTTAAAAATTTTATTGGTATTATCTAGATTAACTATATTTATGGCTGGTATTTCAGCTAATTATGAGTTTGATTTAAAAAAGATTATTGCTTTATCAACTTTAAGACAATTAGGATTAATAATAAGTATTTTAAGAATAGGGTTACCTGACTTAGCTTTTTTTCATTTGTTAACTCATGCTATATTTAAAGCTTTATTATTTATATGTGCTGGTGTTGTTATTCATATAATAAGAAATATACAAGATATTCGTTATATAGGGGGATTAGTTTATTATATTCCTCTTACTACTTTATGTTTAAATATTTCAAATTTAGCATTATGTGGGATACCTTTTTTAGCAGGATTTTATTCTAAGGATTTAATTTTAGATATAGTTAGAATAAGAAATTTAAATATTATGATTTTTTTATTATATTATATTTCTACTGGGTTAACTGTTTTTTATACTATTCGTTTATTATTTTATTTAATAATTAATGATTATAATTTAATAGTTATTTATAATTTATATGATGAAGATTATGTTATATTAAAAAGAATATTTTTATTATTATTTATAAGATTAGTAGTGGGAAGATCATTAAGATGAATAATTTTTAAATATCCTTATATAATTTTTTTACCTTTTCATATAAAAATAATAGTAATTTATGTAAGATTTTTAGGATTTATATTAGGATATTTAGTAAGAAATATAAAGATTTATTCTTTAAATAAATTTTTAATAACTTATATATTTAGAAATTTTTTA-----------------------------------------------------------------------------
		</sequence>
		<sequence>
			<taxon idref="AB044649.1"/>
			-------------TATATTTATTAATTCGATTTAATATATTATTATTAGATATAATATTTTTAAAAATTTTATTAGTATTATCTAGATTAACTATATTTATGGCTGGTATTTCAGCTAATTATGAGTTTGATTTAAAAAAGATTATTGCTTTATCAACTTTAAGACAATTAGGATTAATAATAAGAATTTTAAGAATAGGTTTACCTGATTTAGCTTTTTTTCATTTATTAAGTCATGCTATATTTAAAGCTTTATTATTTATATGTGCTGGTGTTATTATTCATATAATAAGAAATATACAAGATATTCGTTATATAGGAGGGTTAGTTTATTATATTCCTCTTACTACTTTATGTTTAAATATTTCAAATTTAGCATTGTGTGGGATGCCTTTTTTAGCGGGATTTTATTCTAAGGATTTAATTTTAGATATAGTTAGAATAAGAAATTTAAATATTATAATTTTTTTATTATATTATATTTCTACTGGGTTAACTGTTTTTTATACTATTCGTTTATTATTTTATTTAATAATTAATGATTATAATTTAATAGTTATTTATAATTTATATGATGAAGATTATGTTATATTAAAAAGAATATTTTTATTACTATTTATAAGATTAGTAGTGGGAAGATCATTAAGATGAATAATTTTTAAATATCCTTATATAATTTTTTTACCTTTTCATATAAAAATAATAGTAATTTATGTTAGATTTTTAGGATTTATAATAGGATATTTAGTAAGAAATATAAAGATTTATTCTTTAAATAAATTTTTAGTAACTTATATGTTTAGAAATTTTTTAAGAATAATATGATTTATACCGAATTTATCTACTTATGGTTTAAATTATTATTTTTTAAAGTTAGGGCAAAATATTAT
		</sequence>
		<sequence>
			<taxon idref="AB044651.1"/>
			-------------TATATTTATTAATTCGATTTAATATATTATTATTAGATATAATGTTTTTAAAAATTTTATTAGTATTATCTAGATTAACTATATTTATGGCTGGTATTTCAGCTAATTATGAGTTTGATTTAAAAAAGATTATTGCTTTATCAACTTTAAGACAATTAGGATTAATAATAAGAATTTTAAGAATAGGTTTACCTGATTTAGCTTTTTTTCATTTATTAAGTCATGCTATATTTAAAGCTTTATTATTTATATGTGCTGGTGTTATTATTCATATAATAAGAAATATGCAAGATATTCGTTATATAGGAGGGTTAGTTTATTATATTCCTCTTACTACTTTATGTTTAAATATTTCAAATTTAGCATTATGTGGGATGCCTTTTTTAGCAGGATTTTATTCTAAGGATTTAATTTTAGATATAGTTAGAATAAGAAATTTAAATATTATAATTTTTTTATTATATTATATTTCTACTGGGTTAACTGTTTTTTATACTATTCGTTTATTATTTTATTTAATAATTAATGATTATAATTTAATAGTTATTTATAATTTATATGATGAAGATTATGTTATATTAAAAAGAATATTTTTATTATTATTTATAAGATTAGTAGTGGGAAGATCATTAAGATGAATAATTTTTAAATATCCTTATATAATTTTTTTACCTTTTCATATAAAAATAATAGTAATTTATGTTAGATTTTTAGGATTTATAATAGGATATTTAGTAAGAAATATAAAGATTTATTCTTTAAATAAATTTTTAATAACTTATATGTTTAGAAATTTTTTAAGAATAATATGATTTATACCGAATTTATCTACTTATGGTTTAAATTATTATTTTTTAAAGTTAGGACAAAATATTAT
		</sequence>
		<sequence>
			<taxon idref="AB084432.1"/>
			GTAACAGCAGGAGTGTATTTATTAATTCGATTTAATATGTTATTATTGGATATAATAGTTATAAAGATTTTATTAGTGTTATCTAGATTAACTATATTTATAGCGGGAATTTCAGCTAATTATGAGTTTGATTTAAAGAAAATTATTGCTTTATCGACTTTAAGACAATTAGGTTTAATAGTAAGAATTTTAAGAATAGGGTTACCTGATTTAGCATTTTTTCATTTATTAACTCATGCTATATTTAAAGCTTTATTATTTATATGTGCTGGGGTTATTATTCATATAATAAGAGAAATACAAGATATTCGTTATATAGGAGGGTTATCTAATTATATTCCTTTAACTATTTTATGTTTGAATATTTCAAATTTAGCATTATGTGGGATACCTTTTTTAGCTGGGTTTTATTCTAAAGATTTGATTTTGGATATAGTAAGAATAAGAAATTTAAATATTATGATTTTTTTATTATATTATATTTCTGCAGGATTAACTGTTTTTTATACTATTCGTTTATTATTTTATTTAATAATTAATGATTTTAATTTGATAGTTGTTTACAATTTATATGATGAAGATTATGTGATAATAAAAAGAATATTTTTATTATTATTTATAAGATTAGTAGTAGGAAGAACTTTAAGATGGTTAATTTTTGAGTATCCTTATATAATTTTTTTACCTTTAAATATAAAAATGATAGTAATTTATATTAGATTATTAGGAGGATTGATAGGTTATTTAGTGAGAAATATAAAAATTTATTCAAAAAATAAATTTTTATTAACTTATAATTTAAGAAATTTTTTA-----------------------------------------------------------------------------
		</sequence>
		<sequence>
			<taxon idref="AB027599.1"/>
			-------------TATATTTATTAATTCGATTTAATATACTATTATTAGATATAATATTTTTAAAAATTTTATTGATATTGTCTAGATTAACAATATTTATAGCAGGAATTTCAGCTAATTATGAATTTGATTTAAAAAAAATTATTGCTTTATCAACTTTAAGACAATTAGGTTTAATGATAAGAATTTTAAGAATAGGATTGCCAGATTTGGCATTTTTCCATTTATTAACTCATGCTATATTTAAAGCTTTATTATTTATATGTGCTGGAGTTATTATTCATATAATGAGAGAAATTCAAGATATTCGTTATATGGGGGGTTTAGTTAATTATATTCCTTTAACTGTTTTATGTTTGAATATTTCAAATTTGGCATTATGTGGAATACCTTTTTTAGCTGGATTTTATTCTAAGGATTTAATTTTAGATGTAGTTAGAATAAGAAATTTAAATATTATAATTTTTTTATTATACTATATTTCTACAGGATTAACTGTTTTTTATACTATTCGTTTATTATTTTATTTTATAATTAATGATTTTAATTTAATAGTTGTTTATAATTTGTATGATGAGGATTATGAAATGTTGAAGAGAATATTTTTATTATTATTTATAAGATTAGTAGTGGGGAGATCATTAAGATGAATAATTTTTAATTATCCTTACATAATTTTTTTACCTTTAAGAATAAAGATAATAGTAATTAATGTTAGATTATTGGGAGGATTAATAGGTTATATAGTGAGAAATATAAAAATTTATTCAAATAATAAATTTTTAATGACTTATAATTTAAGAAATTTTTTAAGAATGATATGATTTATTCCAAACTTATCTACTTATGGGTTAAATTATTATTTTTTGAAATTTGGTCAAAATATTAC
		</sequence>
		<sequence>
			<taxon idref="AB027600.1"/>
			-------------TATATTTATTAATTCGGTTTAATATATTATTATTAGATATAATATTTTTAAAAATTTTATTGGTATTATCTAGATTAACAATATTTATGGCAGGAATTTCAGCTAATTATGAATTTGATTTAAAAAAGATTATTGCTTTATCAACTTTAAGACAATTAGGTTTAATAATAAGAATTTTAAGAATAGGATTGCCAGATTTAGCATTTTTTCATCTATTAACTCATGCCATATTTAAAGCTTTATTATTTATATGTGCTGGGGTTATTATTCATATAATAAGAGATATGCAAGATATTCGTTATATGGGGGGTTTAGTTAATTATATTCCTTTAACTGGTTTATGTTTGAATATTTCAAATTTGGCATTATGTGGGATACCTTTTTTAGCGGGGTTTTATTCTAAGGATTTAATTTTAGATATAGTTAGAATGAGAAATTTAAATATTATAATTTTTTTATTATATTATATTTCTACAGGATTGACTGTTTTTTATACTATTCGTTTATTATTTTATTTTATAATTAATGATTTTAATTTAATAGTTGTTTATAATTTATATGACGAGGATTATGTAATGTTAAAGAGAATATTTTTATTATTATTTATAAGATTAGTAGTAGGAAGATCATTAAGATGAATAATTTTTAATTATCCTTATACAATTTTTTTACCTTTAAGTATAAAGATAATAGTAATTTATGTTAGATTATTAGGAGGATTAATAGGTTATATAGTGAGAAATATAAAAATTTATTCAAATAATAAATTTTTAATGACTTATAATTTAAGAAATTTTTTAAGAATAATATGATTTATGCCAAATTTATCTACTTATGGTTTAAATTATTATTTTTTAAAATTTGGTCAAAATGTTAT
		</sequence>
		<sequence>
			<taxon idref="AB084433.1"/>
			GTGACAGCAGGGGTATATTTATTAATTCGGTTTAATATATTATTATTAGATATAATATTTTTAAAAATTTTATTGGTATTATCTAGATTAACAATATTTATAGCGGGAATTTCAGCTAATTATGAATTTGATTTAAAAAAGATTATTGCTTTATCAACTTTAAGACAATTAGGTTTAATAATAAGAATTTTAAGAATAGGATTATCAGATTTAGCATTTTTTCATTTATTAACTCATGCTATATTTAAAGCTTTATTATTTATATGTGCTGGGGTTATTATTCATATAATAAGAGATATGCAAGATATTCGTTATATGGGAGGTTTAGTTAATTATATTCCTTTAACTGTTTTATGTTTGAATATTTCAAATTTGGCATTATGTGGGATACCTTTTTTAGCTGGATTTTATTCTAAGGATTTAATTTTAGATATGGTTAGAATGAGAAATTTAAATATTATAATTTTTTTATTATATTATATTTCTACAGGATTGACTGTTTTTTATACTATTCGTTTATTATTTTATCTTATAATTAATGATTTTAATTTAATAGTTGTTTATAATTTATATGATGAGGATTATGTAATGTTAAAGAGAATATTTTTATTATTATTTATAAGATTAGTAGTAGGAAGATCATTAAGATGAATAATTTTTAATTATCCTTATATAATTTTTTTACCTTTAAATATAAAGATAATAGTAATTTATGTTAGATTATTAGGAGGATTAATAGGTTATATAGTGAGAAATATAAAAATTTATTCAAATAATAAATTTTTAATGACTTATAATTTAAGAAATTTTTTA-----------------------------------------------------------------------------
		</sequence>
		<sequence>
			<taxon idref="AB044660.1"/>
			-------------TATATTTATTAATTCGTTTTAATATGTTATTATTAGACATAATGTTTTTGAAAATTTTATTAGTATTATCTAGATTAACAATATTTATAGCAGGAATTTCAGCTAATTATGAATTTGATTTGAAAAAAATTATTGCTTTATCAACTTTAAGACAATTAGGTTTAATAATAAGAATTTTAAGAATAGGATTGCCGGATTTAGCATTTTTTCATTTATTAACTCATGCTATATTTAAAGCTTTGTTATTTATATGTGCTGGGGTTATTATTCATATAATAAGAGATATACAAGATATTCGTTATATAGGGGGCTTAGTTAATTATATTCCTTTAACTGTTTTATGTTTAAATATTTCAAATTTGGCATTATGTGGAATGCCTTTTTTAGCTGGGTTTTATTCTAAGGATTTAATTTTAGATATAGTTAGAATAAGAAATTTAAATATTATGATTTTTTTATTGTATTATATTTCTACAGGATTAACTGTTTTTTATACTATTCGTTTATTATTTTATTTAATAATTAATGATTTTAATTTAATAGTTGTTTATAATTTATATGATGAGGATTATGAAATATTAAAAAGAATATTTATATTATTATTTATAAGATTGGTAGTGGGGAGATCTTTAAGATGATTAATTTTTAAATATCCTTATATAATTTTTTTGCCTTTAAATATAAAAATAATAGTAATTTATGTTAGATTAATAGGAGGGTTTATAGGTTATATGGTAAGAAATATAAAAATTTATTCAAATAATAAATTTTTATTAACTTATAATTTAAGAAGTTTTTTAAGAATGATATGGTTTATACCAAACTTATCTACATATGGTTTAAATTATTATTTTTTAAAATTTGGTCAGAATATTAT
		</sequence>
		<sequence>
			<taxon idref="AB027601.1"/>
			-------------TATATTTATTAATTCGATTTAATATGTTGTTATTAGATATAATATTTTTAAAAATTTTATTAGTATTATCTAGATTAACAATATTTATAGCTGGAATTTCAGCTAATTATGAATTTGATTTGAAAAAAATTATTGCTTTATCGACTTTAAGACAATTAGGTTTAATAGTAAGAATTTTAAGAATGGGATTGCCGGATTTGGCATTTTTTCATTTATTAACTCATGCTATATTTAAAGCTTTATTATTCATATGTGCTGGAGTNATTATTCATATAATGAGAGATATACAAGATATTCGTTATATAGGGGGGTTAGTTAATTATATTCCTTTAACTGCTTTATGTTTGAATATTTCAAATTTAGCATTATGTGGAATGCCTTTTTTAGCAGGGTTTTATTCTAAGGATCTAATTTTAGACATAGTTAGAATAAGAAATTTAAATATTATAATTTTTTTATTATATTATATTTCAACAGGATTAACTGTTTTTTATACTATTCGTTTATTATTTTATTTAATAATTAATGATTTTAATTTAATAGTTGTTTATAATTTATATGATGAGGATTACGGAATATTAAAAAGAATATTTATATTATTATTTATGAGATTAGTAGTAGGGGGATCTTTAAGATGATTAATTTTTAAGTATCCTTATATAATTTTTTTGCCTTTTAATATAAAAATAATAGTAATTTATGTTAGATTATTAGGGGGGTTTATAGGTTATATGGTAAGAAATATAAAAATTTATTCAAATAATAAATTTTTATTAACTTATAATTTAAGAAATTTTTTAAGAATGATATGATTTATACCAAATTTATCTACGTATGGTTTAAATTATTATTTTTTGAAATTTGGTCAGAATATTAT
		</sequence>
		<sequence>
			<taxon idref="AB084434.1"/>
			GTAACAGCGGGGGTATATTTATTAATTCGATTTAATATGTTGTTATTAGATATAATATTTTTAAAAATTTTATTAGTATTATCTAGATTAACAATATTTATAGCTGGAATTTCAGCTAATTATGAATTTGATTTGAAAAAAATTATTGCTTTATCGACTTTAAGACAATTAGGTTTAATAGTAAGAATTTTAAGAATGGGATTGCCGGATTTGGCATTTTTTCATTTATTAACTCATGCTATATTTAAAGCTTTATTATTCATATGTGCTGGAGTTATTATTCATATAATGAGAGATATACAAGATATTCGTTATATAGGGGGGTTAGTTAATTATATTCCTTTAACTGCTTTATGTTTGAATATTTCAAATTTAGCATTATGTGGAATGCCTTTTTTAGCAGGGTTTTATTCTAAGGATCTAATTTTAGACATAGTTAGAATAAGAAATTTAAATATTATAATTTTTTTATTATATTATATTTCAACAGGATTAACTGTTTTTTATACTATTCGTTTATTATTTTATTTAATAATTAATGATTTTAATTTAATAGTTGTTTATAATTTATATGATGAGGATTACGGAATATTAAAAAGAATATTTATATTATTATTTATGAGATTAGTAGTAGGGGGATCTTTAAGATGATTAATTTTTAAGTATCCTTATATAATTTTTTTGCCTTTTAATATAAAAATAATAGTAATTTATGTTAGATTATTAGGGGGGTTTATAGGTTATATGGTAAGAAATATAAAAATTTATTCAAATAATAAATTTTTATTAACTTATAATTTAAGAAATTTTTTA-----------------------------------------------------------------------------
		</sequence>
		<sequence>
			<taxon idref="AB044653.1"/>
			-------------TATATTTATTAATTCGGTTTAATATATTGTTATTAGATATAATATTTTTAAAAATTTTATTGGTATTATCTAGATTAACAATATTTATAGCAGGGATTTCAGCTAATTATGAATATGATTTGAAAAAAATTATTGCTTTATCAACTTTAAGACAATTAGGTTTAATAATAAGAATTTTAAGAATAGGATTACCTGATTTGGCATTTTTTCATTTATTAACTCATGCTATATTTAAGGCTTTGTTATTTATATGTGCTGGGGTTATTATTCATATAATAAGTGATATACAAGATATTCGTTATATAGGGGGTTTAGCTAATTATATTCCTTTAACTATTTTATGTTTAAATATTTCAAATTTAGCATTATGTGGGATACCTTTTTTAGCTGGATTTTATTCTAAAGATTTAATTTTAGATATAGTTAGAATAAGAAATTTAAATATTATGATTTTTTTATTATATTATATTTCTACGGGATTAACTGTTTTTTATACTATTCGTTTATTATTTTATTTAATAATTAATGATTTTAATTTAATGGTTGTTTATAATTTATATGATGAAGATTATGTGATATTAAAAAGAATATTTATGTTATTATTTATAAGATTAGTAGTAGGAAGATCTTTAAGATGATTAATTTTTAGATACCCTTATATAATTTTTTTACCTTTTAATATAAAAATAATAGTAATTTATGTTAGATTATTAGGGGGGTTTATAGGTTATATAGTAAGAAATATAAAAATTTACACTAATAATAAATTTTTATTAACTTATAATTTAAGAAATTTTTTAAGAATGATATGATTTATACCAAATTTATCTACTTATGGTTTAAATTATTATTTTTTGAAATTTGGTCAAAATATTAT
		</sequence>
		<sequence>
			<taxon idref="AB084437.1"/>
			GTGACGGCAGGTGTATATTTATTAATTCGGTTTAATATATTGTTATTAGATATAATATTTTTAAAAATTTTATTGGTATTATCTAGATTAACAATATTTATAGCAGGGATTTCAGCTAATTATGAATATGATTTGAAAAAAATTATTGCTTTATCAACTTTAAGACAATTAGGTTTAATAATAAGAATTTTAAGAATAGGATTACCTGATTTGGCATTTTTTCATTTATTAACTCATGCTATATTTAAGGCTTTGTTATTTATATGTGCTGGGGTTATTATTCATATAATAAGTGATATACAAGATATTCGTTATATAGGGGGTTTAGCTAATTATATTCCTTTAACTATTTTATGTTTAAATATTTCAAATTTAGCATTATGTGGGATACCTTTTTTAGCTGGATTTTATTCTAAAGATTTAATTTTAGATATAGTTAGAATAAGAAATTTAAATATTATGATTTTTTTATTATATTATATTTCTACGGGATTAACTGTTTTTTATACTATTCGTTTATTATTTTATTTAATAATTAATGATTTTAATTTAATGGTTGTTTATAATTTATATGATGAAGATTATGTGATATTAAAAAGAATATTTATGTTATTATTTATAAGATTAGTAGTAGGAAGATCTTTAAGATGATTAATTTTTAGATACCCTTATATAATTTTTTTACCTTTTAATATAAAAATAATAGTAATTTATGTTAGATTATTAGGGGGGTTTATAGGTTATATAGTAAGAAATATAAAAATTTACACTAATAATAAATTTTTATTAACTTATAATTTAAGAAATTTTTTA-----------------------------------------------------------------------------
		</sequence>
		<sequence>
			<taxon idref="AB027603.1"/>
			-------------TATATTTATTAATTCGATTTAATATATTGTTATTAGATATAATATTTTTGAAAGTTTTATTGGTATTATCTAGATTAACAATATTTATAGCAGGGGTTTCAGCTAATTATGAATATGATTTAAAAAAAATTATTGCTTTATCAACTCTAAGACAATTAGGTTTAATAATAAGAATTTTAAGAATAGGATTACCTGATTTAGCTTTTTTTCATTTGTTAACTCATGCTATATTTAAAGCTTTATTATTTATATGTGCTGGAGTTATTATTCATATAATAAGAGATATGCAGGATATTCGTTATATAGGGGGTTTATCTAATTATATTCCTTTGACTATTTTATGTCTGAATATTTCAAATTTGGCATTATGTGGGATGCCTTTTTTAGCTGGGTTTTATTCTAAAGATTTAATTTTGGATATGTTTAGAATAAGAAATTTAAATATTATAATTTTTTTATTATATTTTATTTCTACAGGTTTAACTGTTTTTTATACTATTCGTTTATTATTTTATTTAATAATTAATGATTTTAATTTAATAGTTGTTTATAATTTATATGATGAAGATTATGTGATATTAAAAAGAATATTTATATTATTGTTTATGAGATTAGTAGTAGGAAGATCTTTAAGATGATTAATTTTTAAGTATCCTTATATAATTTTTTTACCTATAAATATAAAAATAATAGTAATTTATGTTAGTTTATTAGGGGGGTTTATAGGTTATTTAGTAAGAAATATGAAAATTTATATAACCAGTAAATTTTTATTAACTTATAATTTAAGAAATTTTTTAAGAATAATATGATTTATGCCAAATTTAACTACTTATGGGTTTAATTATTATTTTTTAAGATTTGGTCAGAATATTTT
		</sequence>
		<sequence>
			<taxon idref="AB084435.1"/>
			GTAACGGCGGGAGTATATTTATTAATTCGATTTAATATATTATTATTAGATATAATATTTTTAAAAATTTTATTGGTATTATCTAGATTAACAATATTTATAGCAGGGATTTCAGCTAATTATGAATATGATTTAAAAAAAATTATTGCTTTATCAACTTTAAGACAATTAGGTTTAATAATAAGAATTTTAAGAATAGGATTACCTGATTTAGCTTTTTTTCATTTATTAACTCATGCTATATTTAAAGCTTTATTATTTATATGTGCTGGAGTTATTATTCATATAATAAGAGATATGCAGGATATTCGTTATATAGGGGGTTTATCTAATTATATTCCTTTGACTATTTTATGTCTGAATATTTCAAATTTGGCATTATGTGGGATGCCTTTTTTAGCTGGGTTTTATTCTAAAGATTTAATTTTAGATATGTTTAGAATAAGAAATTTAAATATTATAATTTTTTTATTATATTATATTTCTACAGGTTTAACTGTTTTTTATACTATTCGTTTATTATTTTATTTAATAATTAATGATTTTAATTTAATAGTTGTTTATAATTTATATGATGAAGATTACGCGATATTAAAAAGAATATTTATATTATTGTTTATAAGATTAGTAGTAGGAAGATCTTTAAGATGATTAATTTTTAAATATCCTTATATAATTTTTTTACCTTTTAATATAAAAATAATAGTAATTTATGTTAGTTTATTAGGGGGGTTTATAGGTTATTTAGTAAGAAATATGAAAATTTATATAACCAATAAATTTTTATTAACTTATAATTTAAGAAATTTTTTA-----------------------------------------------------------------------------
		</sequence>
		<sequence>
			<taxon idref="AB044658.1"/>
			-------------TATATTTATTAATTCGATTTAATATATTATTATTAGATATAATATTTTTGAAAGTTTTATTAGTATTATCTAGATTAACAATATTTATAGCTGGGATTTCTGCTAATTATGAATTTGACTTAAAAAAAATTATTGCTTTATCAACATTAAGACAATTAGGTTTAATAATGAGAATTTTAAGAATAGGTTTACCTGATTTGGCATTTTTTCATTTACTAACTCATGCAATATTTAAAGCTTTATTATTTATATGTGCGGGGGTTATTATTCACATGATAAGAGATGTACAAGATATTCGTTATATAGGGGGTTTAGTTAATTATATTCCTTTAACTATTTTATGTTTAAGTATTTCAAATTTAGCATTATGTGGAATGCCTTTTTTAGCTGGGTTTTACTCTAAGGATTTAATTTTAGATGTAATTAGAATAAGAAATTTAAATTTTATAATTTTTTTATTATATTATATTTCCACGGGTTTAACTGTTTTTTATACTATTCGTTTATTATTTTATTTAATAATCAATGATTATAATTTAATAGTTGTTTATAATTTATATGATGAAGATTATGTTATATTGAGGAGAATATTTATATTGTTATTTATGAGATTAATTGTTGGGAGATCTTTGAGATGAATAATTTTTAAATATCCTTATATAATTTTTTTACCTTTTAATATAAAAATGATAGTAATTTATGTGAGATTAATAGGATTTTTTTTAGGTTATTTAATAAGAAATATAAAAATTTATTCACATAATAAATTTTTATTGACTTATAATTTAAGAAATTTTTTAAGAATTATGTGATTTATACCAAGTTTATCAACATATGGATTAAATTATTATTTTTTAAAATTTGGTCAAAATATTTC
		</sequence>
		<sequence>
			<taxon idref="AB084443.1"/>
			GTAACAGCGGGAGTATATTTATTAATTCGATTTAATATATTATTATTAGATATAATATTTTTGAAAGTTTTATTGGTATTATCTAGATTAACAATATTTATAGCTGGGATTTCTGCTAATTATGAATATGACTTAAAAAAAATTATTGCTTTATCAACTTTAAGACAATTAGGTTTAATAATGAGAATTTTAAGAATAGGTTTACCTGATTTGGCATTTTTTCATTTGCTAACTCATGCAATATTTAAAGCTTTATTATTTATATGTGCGGGGGTTATTATTCACATGATAAGAGATGTGCAGGATATTCGTTATATAGGGGGTTTAGCTAATTATATTCCTTTAACTATTTTATGTCTAAGTATTTCAAATTTAGCATTATGTGGAATGCCTTTTTTAGCAGGATTTTATTCTAAGGATCTAATTTTAGACATAGTTAGAATAAGAAATTTAAATATTATAATTTTTTTATTATATTATATTTCAACAGGATTAACTGTTTTTTATACTATTCGTTTATTATTTTATTTAATAATTAATGATTTTAATTTAATAGTTGTTTATAATTTATATGATGAGGATTATATAATATTAAAAAGAATATTTATATTATTATTTATGAGATTAGTGGTAGGGAGATCTTTAAGATGATTAATTTTTAAGTATCCTTATATAATTTTTTTGCCTTTTAATATAAAAATAATAGTAATTTATGTTAGATTATTAGGATTTTTTATAGGTTATATGGTAAGAAATATAAAGATTTATTCTAATAATAAATTTTTATTAACTTATAATTTAAGAAATTTTTTA-----------------------------------------------------------------------------
		</sequence>
		<sequence>
			<taxon idref="AB084441.1"/>
			GTTACAGCGGGTGTATATTTATTAATTCGATTTAATATATTATTATTAGATATAATATTTTTGAAAGTTTTATTAGTATTATCTAGATTAACAATATTTATAGCTGGGATTTCTGCTAATTATGAATTTGACTTAAAAAAAATTATTGCTTTATCAACATTAAGACAATTAGGTTTAATAATGAGAATTTTAAGAATAGGTTTACCTGATTTGGCATTTTTTCATTTACTAACTCATGCAATATTTAAAGCTTTATTATTTATATGTGCGGGGGTTATTATTCACATGATAAGAGATGTACAAGATATTCGTTATATAGGGGGTTTAGTTAATTATATTCCTTTAACTATTTTATGTTTAAGTATTTCAAATTTAGCATTATGTGGAATGCCTTTTTTAGCTGGTTTTTATTCTAAAGATTTAATTTTAGATATGGTTAGAATAAGAAATTTAAATATAATGATTTTTTTATTATATTATATTTCTACGGGATTAACTGTTTTTTATACTATTCGTTTATTATTTTATTTAATAATTAATGATTTTAATTTAATAGTTGTTTATAATTTATATGATGAAGATTATATTATATTAAAAAGAATATTTATATTATTGTTTATAAGATTAGTGGTAGGAAGATCTTTAAGATGATTAATTTTTAAATATCCTTATATAATTTTTTTGCCTTTAAATATAAAAATAATAGTAATTTATGTAAGATTATTGGGATTTTTCTTAGGTTATATAGTGAGAAATATAAAGATTAACGCCTCAAATAAGTTTTTATTACCTTATAATTTAAGAAATTCTTTA-----------------------------------------------------------------------------
		</sequence>
		<sequence>
			<taxon idref="AB084438.1"/>
			GTAACGGCAGGAGTATATTTATTAATTCGGTTTAATATATTATTATTAGATATAATATTTTTAAAGATTTTATTAGTATTATCAAGATTAACAATATTTATAGCTGGGATTTCAGCTAATTATGAATTTGATTTAAAAAAAATTATTGCTTTATCAACTTTAAGACAATTAGGTTTAATAATAAGAATTTTAAGAATAGGATTACCTGATTTAGCATTTTTTCATTTATTAACTCATGCTATATTTAAAGCTTTATTATTTATATGTGCTGGGGTTATTATTCATATAATAAGAGATATGCAAGATATTCGTTATATGGGAGGTTTAGTTAATTATATTCCTTTAACTACTTTATGTTTGAATATTTCAAATTTGGCATTATGTGGGATGCCTTTTTTAGCAGGTTTTTACTCTAAAGACTTAATTTTAGATATGATTAGAATAAGAAATTTAAATATTATGATTTTTTTATTATATTATATTTCTACGGGATTAACTGTTTTTTACACTATTCGTTTATTATTTTATTTAATAATTAATGATTTTAATTTAATAGTTGTTTATAATTTATATGACGAAGATTATACTATATTAAAAAGAATATTTATATTATTATTTATAAGATTAGTAGTAGGAAGATCTTTAAGATGATTAATTTTTAAATATCCTTATATAATTTTTTTGCCTTTAAATATAAAAATAATAGTAATTTATGTAAGATTATTAGGATTTTTTTTAGGTTATATAGTAAGAAATATAAAGATTTATTCTAAAAATAAGTTTTTATTAACTTATAATTTAAGAAATTTTTTA-----------------------------------------------------------------------------
		</sequence>
		<sequence>
			<taxon idref="AB027595.2"/>
			-------------TATATTTATTAATTCGGTTTAATATATTATTATTAGATATAATATTTTTAAAGATTTTATTAGTATTATCAAGATTAACAATATTTATAGCTGGGATTTCAGCTAATTATGAATTTGATTTAAAAAAAATTATTGCTTTATCAACTTTAAGACAGTTAGGTTTAATAATAAGAATTTTAAGAATGGGGTTACCTGATTTAGCGTTTTTTCATTTATTGACTCATGCTATATTTAAGGCTTTATTATTTATATGTGCGGGGGTGATTATTCATATGATGAGAGATATACAAGATATTCGTTATATGGGGGGTTTAGTTAATTATATTCCTTTAACTACTTTATGTTTGAATATTTCGAATTTAGCATTATGTGGAATGCCTTTTTTAGCAGGTTTTTACTCTAAAGACTTAATTTTAGATATGATTAGAATAAGAAATTTAAATATTATGATTTTTTTATTATATTATATTTCTACGGGATTAACTGTTTTTTACACTATTCGTTTATTATTTTATTTAATAATTAATGATTTTAATTTAATAGTTGTTTATAATTTATATGACGAAGATTATACTATATTAAAAAGAATATTTATATTATTATTTATAAGATTAGTAGTAGGAAGATCTTTAAGATGATTAATTTTTAAATATCCTTATATAATTTTTTTGCCTTTAAATATAAAAATAATAGTAATTTATGTAAGATTATTAGGATTTTTTTTAGGTTATATAGTAAGAAATATAAAGATTTATTCTAAAAATAAGTTTTTACTAACTTATAATTTAAGAAATTTTTTAAGAATAATATGATTTATACCGAATTTATCAACTTATGGTTTAAATTATTATTTTTTGAAATTTGGTCAGAATGTTAT
		</sequence>
		<sequence>
			<taxon idref="AB044654.1"/>
			-------------TATATTTATTAATTCGGTTTAATATATTATTATTAGATATAATATTTTTAAAGATTTTATTAGTATTATCAAGATTAACAATATTTATAGCTGGGATTTCAGCTAATTATGAATTTGATTTAAAAAAAATTATTGCTTTATCAACTTTAAGACAGTTAGGTTTAATAATAAGAATTTTAAGAATGGGGTTACCTGATTTAGCGTTTTTTCATTTATTGACTCATGCTATATTTAAGGCTTTATTATTTATATGTGCGGGGGTGATTATTCATATGATGAGAGATATACAAGATATTCGTTATATGGGGGGTTTAGTTAATTATATTCCTTTAACTACTTTATGTTTGAATATTTCGAATTTAGCATTATGTGGAATGCCTTTTTTAGCAGGTTTTTATTCTAAAGACTTAATTTTAGATATGATTAGAATAAGAAATTTAAATATTATGATTTTTTTATTATATTATATTTCTACGGGATTAACTGTTTTTTATACTATTCGTTTATTATTTTATTTAATAATTAATGATTTTAATTTAATAGTTGTTTATAATTTATATGACGAAGATTATACTATATTAAAAAGAATATTTATATTATTATTTATAAGATTAGTAGTAGGAAGATCTTTAAGATGATTAATTTTTAAATATCCTTATATAATTTTTTTGCCTTTAAATATAAAAATAATAGTAATTTATGTAAGATTATTAGGATTTTTTTTAGGTTATATAGTAAGAAATATAAAGATTTATTCTAAAAATAAGTTTTTATTAACTTATAATTTAAGAAATTTTTTAAGAATAATATGATTTATACCGAATTTATCAACTTATGGTTTAAATTATTATTTTTTGAAATTTGGTCAGAATGTTAT
		</sequence>
		<sequence>
			<taxon idref="AB044655.1"/>
			-------------TATATTTATTAATTCGATTTAATATATTATTATTAGATATAATATTTTTAAAGATTTTATTAGTATTATCAAGATTAACAATATTTATAGCTGGGATTTCAGCTAATTATGAATTTGATTTAAAAAAAATTATTGCTTTATCAACTTTAAGACAGTTAGGTTTAATAATAAGAATTTTAAGAATGGGATTACCTGATTTAGCGTTTTTTCATTTATTGACTCATGCTATATTTAAGGCTTTATTATTTATATGTGCGGGGGTGATTATTCATATGATAAGAGATATACAAGATATTCGTTATATGGGGGGTTTAGTTAATTATATTCCTTTAACTACTTTATGTTTGAATATTTCGAATTTAGCATTATGTGGAATGCCTTTTTTAGCAGGTTTTTATTCTAAAGATTTAATTTTAGATATGATTAGAATAAGAAATTTAAATATTATGATTTTTTTATTATATTATATTTCTACGGGATTAACTGTTTTTTATACTATTCGTTTATTATTTTATTTAATAATTAATGATTTTAATTTAATAGTTGTTTATAATTTATATGATGAAGATTATACTATATTAAAAAGAATATTTATATTATTGTTTATAAGATTAGTGGTAGGAAGATCTTTAAGATGATTAATATTTAAATATCCTTATATAATTTTTTTGCCTTTAAATATAAAAATAATAGTAATTTATGTAAGATTATTAGGATTTTTTTTAGGTTATATAGTAAGAAACATAAAGATTTATTCTAAAAATAAGTTTTTACTAACTTATAATTTAAGAAATTTTTTAAGAGTAATATGATTTATACCGAATTTATCAACTTATGGTTTAAATTATTATTTTTTAAAATTTGGTCAGAATATTAT
		</sequence>
		<sequence>
			<taxon idref="AB044656.1"/>
			-------------TATATTTATTAATTCGATTTAATATATTATTATTAGATATAATATTTTTAAAGATTTTATTAGTATTATCAAGATTAACAATATTTATAGCTGGGATTTCAGCTAATTATGAATTTGATTTAAAAAAAATTATTGCTTTATCGACTTTAAGACAGTTAGGTTTAATAATAAGAATTTTAAGAATGGGATTACCTGATTTAGCATTTTTCCATTTATTGACTCATGCTATATTTAAGGCTTTATTATTTATATGTGCGGGGGTGATTATTCATATGATGAGAGATATACAAGATATTCGTTATATGGGGGGTTTAGTTAATTATATTCCTTTAACTACTTTATGTTTGAATATTTCGAATTTAGCATTATGTGGAATGCCTTTTTTAGCAGGTTTTTATTCTAAAGATTTAATTTTAGATATGATTAGAATAAGAAATTTAAATATAATGATTTTTTTATTATATTATATTTCTACGGGATTAACTGTTTTTTATACTATTCGTTTATTATTTTATTTAATAATTAATGATTTTAATTTAATAGTTGTTTATAATTTATATGATGAAGATTATATTATATTAAAAAGAATATTTATATTATTGTTTATAAGATTAGTGGTAGGAAGATCTTTAAGATGATTAATTTTTAAATATCCTTATATAATTTTTTTGCCTTTAAATATAAAAATAATAGTAATTTATGTAAGATTATTAGGATTTTTTTTAGGTTATATAGTAAGAAATATAAAGATTTATTCTAAAAATAAGTTTTTATTAACTTATAATTTAAGAAATTTTTTAAGAATAATATGATTTATGCCGAATTTATCAACTTATGGTTTAAATTATTATTTTTTAAAATTTGGTCAGAATATTAT
		</sequence>
		<sequence>
			<taxon idref="AB084439.1"/>
			GTAACGGCAGGGGTATATTTATTAATTCGATTTAATATATTATTATTAGATATAATATTTTTAAAGATTTTATTAGTATTATCAAGATTAACAATATTTATAGCTGGGATTTCAGCTAATTATGAATTTGATTTAAAAAAAATTATTGCTTTATCAACTTTAAGACAGTTAGGTTTAATAATAAGAATTTTAAGAATGGGATTACCTGATTTAGCATTTTTTCATTTATTGACTCATGCCATATTTAAGGCTTTATTATTTATATGTGCGGGGGTGATTATTCATATGATGAGAGATATGCAAGATATTCGTTATATGGGGGGTTTAGTTAATTATATTCCTTTAACTACTTTATGTTTAAATATTTCGAATTTAGCATTATGTGGAATGCCTTTTTTAGCAGGTTTTTATTCTAAAGATTTAATTTTAGATATGATTAGAATAAGAAATTTAAATATAATGATTTTTTTATTATATTATATTTCTACGGGATTAACTGTTTTTTATACTGTTCGTTTATTATTTTATTTAATAATTAATGATTTTAATTTAATAGTTGTTTATAATTTATATGATGAAGATTACACTATATTAAAAAGAATATTTATATTATTGTTTATAAGATTAGTGGTAGGAAGATCTTTGAGATGATTAATTTTTAAATATCCTTATATAATTTTTTTGCCTTTAAATATAAAAATAATAGTAATTTATGTAAGATTATTAGGATTTTTTTTAGGTTATATAGTAAGAAATATAAAGATTTATTCTAAAAATAAGTTTTTATTAACTTATAATTTAAGAAATTTTTTA-----------------------------------------------------------------------------
		</sequence>
		<sequence>
			<taxon idref="AB027597.1"/>
			-------------TATATTTATTAATTCGATTTAATATATTATTATTAGATATAATATTTTTAAAGATTTTATTAGTATTATCAAGATTAACAATATTTATAGCTGGGATTTCAGCTAATTATGAATTTGATTTAAAAAAAATTATTGCTTTATCAACTTTAAGACAGTTAGGTTTAATAATAAGAATTTTAAGAATGGGATTACCTGATTTAGCATTTTTTCATTTATTGACTCATGCCATATTTAAGGCTTTATTATTTATATGTGCGGGGGTGATTATTCATATGATGAGAGATATGCAAGATATTCGTTATATGGGGGGTTTAGTTAATTATATTCCTTTAACTACTTTATGTTTAAATATTTCGAATTTAGCATTATGTGGAATGCCTTTTTTAGCAGGTTTTTATTCTAAAGATTTAATTTTAGATATGATTAGAATAAGAAATTTAAATATAATGATTTTTTTATTATATTATATTTCTACGGGATTAACTGTTTTTTATACTGTTCGTTTATTATTTTATTTAATAATTAATGATTTTAATTTAATAGTTGTTTATAATTTATATGATGAAGATTACACTATATTAAAAAGAATATTTATATTATTGTTTATAAGATTAGTGGTAGGAAGATCTTTGAGATGATTAATTTTAAAATATCCTTATATAATTTTTTTGCCTTTAAATATAAAAATAATAGTAATTTATGTAAGATTATTAGGATTTTTTTTAGGTTATATAGTAAGAAATATAAAGATTTATTCTAAAAATAAGTTTTTATTAACTTATAATTTAAGAAATTTTTTAAGAATAATATGATTTATGCCGAACTTATCAACTTATGGTTTAAATTATTATTTTTTAAAATTTGGTCAGAATATTGC
		</sequence>
		<sequence>
			<taxon idref="AB044657.1"/>
			-------------TATATTTATTAATTCGATTTAATATATTATTATTAGATATAATATTTTTAAAGATTTTATTAGTATTATCAAGATTAACAATATTTATAGCTGGGATTTCAGCTAATTATGAATTTGATTTAAAAAAAATTATTGCTTTATCAACTTTAAGACAGTTAGGTTTAATAATAAGAATTTTAAGAATGGGATTACCTGATTTAGCATTTTTTCATTTATTGACTCATGCCATATTTAAGGCTTTATTATTTATATGTGCGGGGGTGATTATTCATATGATGAGAGATATGCAAGATATTCGTTATATGGGGGGTTTAGTTAATTATATTCCTTTAACTACTTTATGTTTAAATATTTCGAATTTAGCATTATGTGGAATGCCTTTTTTAGCAGGTTTTTATTCTAAAGATTTAATTTTAGATATGATTAGAATAAGAAATTTAAATATAATGATTTTTTTATTATATTATATTTCTACGGGATTAACTGTTTTTTATACTGTTCGTTTATTATTTTATTTAATAATTAATGATTTTAATTTAATAGTTGTTTATAATTTATATGATGAAGATTATACTATATTAAAAAGAATATTTATATTATTGTTTATAAGATTAGTGGTAGGAAGATCTTTGAGATGATTAATTTTAAAATATCCTTATATAATTTTTTTGCCTTTAAATATAAAAATAATAGTAATTTATGTAAGATTATTAGGATTTTTTTTAGGTTATATAGTAAGAAATATAAAGATTTATTCTAAAAATAAGTTTTTATTAACTTATAATTTAAGAAATTTTTTAAGAATAATATGATTTATGCCGAACTTATCAACTTATGGTTTAAATTATTATTTTTTAAAATTTGGTCAGAATATTGC
		</sequence>
	</alignment>

	<!-- The sequence alignment (each sequence refers to a taxon above).         -->
	<!-- ntax=59 nchar=519                                                       -->
	<alignment id="alignment2" dataType="nucleotide">
		<sequence>
			<taxon idref="KT179824.1"/>
			---TTTTTGAAAATAATTTAAAGTCTAGTCTGCCCACTGAA-AAATT-TTAAAGGGCTGCAGTATTTTGACTGTACAAAGGTAGCATAATCATTTGTCTCTTAATTGGTGACTTGTATGAAGGATTGGATGAAATATAAACTGTCTCACTATAA--TTAGTAAAATTTAATTTTTTAGTAAAAAAGCTAAAATAATTTTAAAAGACGAGAAGACCCTATAGAGTTTGATAA-TTATTTTTATTT-TGGGGGGATATGAAATTTTAAATTAAAATAATAATAATTATTTTGTTGGGGTGACAAAAAAATGAGTTGAACTTTTTTTATAAAATTTACATGTATAAATGAATAAATGATCCATTATTAGTGATTAAAAGAAAAAATTACCTTAGGGATAACAGCGTAATTTTTTTTTTTAGGCCATATAAGAAAAAGAGTTTGCGACCTCGATGTTGGATTAAGATAAAATTTAAATGTAAAAGTTTAAAATTTTGACCTGTCCGACCATTAAAA-------
		</sequence>
		<sequence>
			<taxon idref="KT179820.1"/>
			---TTTTTGTAAATAATTTAAAGTCTAGTCTGCCCACTGA--AAATTTTTAAAGGGCTGCAGTATTTTGACTGTACAAAGGTAGCATAATCATTTGTCTCTTAATTGGTGACTTGTATGAAAGATTGGATGAAATATAAACTGTCTCATTATAA--TTAGTAAAATTTAATTTTTTAGTAAAAAAGCTAAGATAATTTTAAAAGACGAGAAGACCCTATAGAGTTTAATAA-TTATTATTATGT-TAGAAAAATGTAAAATTTTAAATTAAAATAATATTAATTATTTTGTTGGGGTGACAAAAAAATAAATTAAACTTTTTTTATAAGGTTTACATATATGAATGAATAAATGATCCATTTTTAGTGATTAAAAGAAAAAATTACCTTAGGGATAACAGCGTAATTTTTTTTTTTAGGCCATATAAGAAAAAGAGTTTGCGACCTCGATGTTGGATTAAGATAAAATTTAAATGTAAAAGTTTAAAATTTTGATCTGTTCGACCATTAAAA-------
		</sequence>
		<sequence>
			<taxon idref="KT179821.1"/>
			---TTTTTGTAAATAATTTAAAGTCTAGTCTGCCCCCTGA--AAATTTTTAAAGGGCTGCAGTATTTTGACTGTACAAAGGTAGCATAATCATTTGTCTCTTAATTGGTGACTTGTATGAAAGATTGGATGAAATATAAACTGTCTCATTATAA--TTAGTAAAATTTAATTTTTTAGTAAAAAAGCTAAGATAATTTTAAAAGACGAGAAGACCCTATAGAGTTTAATAA-TTATTATTATGT-TAGAAAAATGTAAAATTTTAAATTAAAATAATATTAATTATTTTGTTGGGGTGACAAAAAAATAAATTAAACTTTTTTTATAAGGTTTACATATATGAATGAATAAATGATCCATTTTTAGTGATTAAAAGAAAAAATTACCTTAGGGATAACAGCGTAATTTTTTTTTTTAGGCCATATAAGAAAAAGAGTTTGCGACCTCGATGTTGGATTAAGATAAAATTTAAATGTAAAAGTTTAAAATTTTGATCTGTTCGATCATTAAAA-------
		</sequence>
		<sequence>
			<taxon idref="KT179822.1"/>
			---TTTTTGTAAATAATTTAAAGTCTAGTCTGCCCACTGA--AAATTTTTAAAGGGCTGCAGTATTTTGACTGTACAAAGGTAGCATAATCATTTGTCTCTTAATTGGTGACTTGTATGAAAGATTGGATGAAATATAAACTGTCTCATTATAA--TTAGTAAAATTTAATTTTTTAGTAAAAAAGCTAAGATAATTTTAAAAGACGAGAAGACCCTATAGAGTTTAATAA-TTATTATTATGT-TAGAAAAATGTAAAATTTTAAATTAAAATAATATTAATTATTTTGTTGGGGTGACAAAAAAATAAATTAAACTTTTTTTATAAGGTTTACATATATGAATGAATAAATGATCCATTTTTAGTGATTAAAAGAAAAAATTACCTTAGGGATAACAGCGTAATTTTTTTTTTTAGGCCATATAAGAAAAAGAGTTTGCGACCTCGATGTTGGATTAAGATAAAATTTAAATGTAAAAGTTTAAAATTTTGATCTGTTCGATCATTAAAA-------
		</sequence>
		<sequence>
			<taxon idref="KT179823.1"/>
			---TTTTTGTAAATAATTTAAAGTCTAGTCTGCCCACTGA--AAATTTTTAAAGGGCTGCAGTATTTTGACTGTACAAAGGTAGCATAATCATTTGTCTCTTAATTGGTGACTTGTATGAAAGATTGGATGAAATATAAACTGTCTCATTATAA--TTAGTAAAATTTAATTTTTTAGTAAAAAAGCTAAGATAATTTTAAAAGACGAGAAGACCCTATAGAGTTTAATAA-TTATTATTATGT-TAGAAAAATGTAAAATTTTAAATTAAAATAATATTAATTATTTTGTTGGGGTGACAAAAAAATAAATTAAACTTTTTTTATAAGGTTTACATATATGAATGAATAAATGATCCATTTTTAGTGATTAAAAGAAAAAATTACCTTAGGGATAACAGCGTAATTTTTTTTTTTAGGCCATATAAGAAAAAGAGTTTGCGACCTCGATGTTGGATTAAGATAAAATTTAAATGTAAAAGTTTAAAATTTTGATCTGTTCGATCATTAAAA-------
		</sequence>
		<sequence>
			<taxon idref="KT179812.1"/>
			---TTTTTGTAAATAATTTAAAGTCTAGTCTGCCCACTGAA-AAAT--TTAAAGGGCTGCAGTATTTTGACTGTACAAAGGTAGCATAATCATTTGTCTCTTAATTGGTGACTTGTATGAAAGATTGGATGAAATATATACTGTTTCATTATAA--TTAATAAAATTTAATTTTTTAGTTAAAAAGCTAAGATGATTTTAAAAGACGAGAAGACCCTATAGAGTTTGATAA-TTATTATTATAT-TAGGGTAATGTAAAATTTTAAATTAAAATAATGATAATTATTTTGTTGGGGTGACAAAAAAATAAAATAAACTTTTTTTAAATAATTTACATATATAAATGAATAAATGATCCATTTTTAATGATTAAAAGAAAAAATTACCTTAGGGATAACAGCGTAATTTTTTTTTTTAGGCCTAATAAGAAAAAGAGTTTGCGACCTCGATGTTGGATTAAGATAAAATTTAAATGCAAAAGTTTAAAATTTTGATCTGTTCGATCATTAAAA-------
		</sequence>
		<sequence>
			<taxon idref="KT179813.1"/>
			---TTTTTGTAAATAATTTAAAGTCTAGTCTGCCCACTGAA-AAAT--TTAAAGGGCTGCAGTATTTTGACTGTACAAAGGTAGCATAATCATTTGTCTCTTAATTGGTGACTTGTATGAAAGATTGGATGAAATATATACTGTTTCATTATAA--TTAATAAAATTTAATTTTTTAGTTAAAAAGCTAAGATGATTTTAAAAGACGAGAAGACCCTATAGAGTTTGATAA-TTATTATTATAT-TAGGGTAATGTAAAATTTTAAATTAAAATAATGATAATTATTTTGTTGGGGTGACAAAAAAATAAAATAAACTTTTTTTAAATAATTTACATATATAAATGAATAAATGATCCATTTTTAATGATTAAAAGAAAAAATTACCTTAGGGATAACAGCGTAATTTTTTTTTTTAGGCCTAATAAGAAAAAGAGTTTGCGACCTCGATGTTGGATTAAGATAAAATTTAAATGCAAAAGTTTAAAATTTTGATCTGTTCGATCATTAAAA-------
		</sequence>
		<sequence>
			<taxon idref="KT179814.1"/>
			---TTTTTGTAAATAATTTAAAGTCTAGTCTGCCCACTGAA-AAAT--TTAAAGGGCTGCAGTATTTTGACTGTACAAAGGTAGCATAATCATTTGTCTCTTAATTGGTGACTTGTATGAAAGATTGGATGAAATATATACTGTTTCATTATAA--TTAATAAAATTTAATTTTTTAGTTAAAAAGCTAAGATGATTTTAAAAGACGAGAAGACCCTATAGAGTTTGATAA-TTATTATTATAT-TAGGGTAATGTAAAATTTTAAATTAAAATAATGATAATTATTTTGTTGGGGTGACAAAAAAATAAAATAAACTTTTTTTAAATAATTTACATATATAAATGAATAAATGATCCATTTTTAATGATTAAAAGAAAAAATTACCTTAGGGATAACAGCGTAATTTTTTTTTTTAGGCCTAATAAGAAAAAGAGTTTGCGACCTCGATGTTGGATTAAGATAAAATTTAAATGCAAAAGTTTAAAATTTTGATCTGTTCGATCATTAAAA-------
		</sequence>
		<sequence>
			<taxon idref="KT179815.1"/>
			---TTTTTGTAAATAATTTAAAGTCTAGTCTGCCCACTGAA-AAAT--TTAAAGGGCTGCAGTATTTTGACTGTACAAAGGTAGCATAATCATTTGTCTCTTAATTGGTGACTTGTATGAAAGATTGGATGAAATATATACTGTTTCATTATAA--TTAATAAAATTTAATTTTTTAGTTAAAAAGCTAAGATGATTTTAAAAGACGAGAAGACCCTATAGAGTTTGATAA-TTATTATTATAT-TAGGGTAATGTAAAATTTTAAATTAAAATAATGATAATTATTTTGTTGGGGTGACAAAAAAATAAAATAAACTTTTTTTAAATAATTTACATATATAAATGAATAAATGATCCATTTTTAATGATTAAAAGAAAAAATTACCTTAGGGATAACAGCGTAATTTTTTTTTTTAGGCCTAATAAGAAAAAGAGTTTGCGACCTCGATGTTGGATTAAGATAAAATTTAAATGCAAAAGTTTAAAATTTTGATCTGTTCGATCATTAAAA-------
		</sequence>
		<sequence>
			<taxon idref="KT179816.1"/>
			---TTTTTGTAAATAATTTAAAGTCTAGTCTGCCCCCTGAA-AAAT--TTAAAGGGCTGCAGTATTTTGACTGTACAAAGGTAGCATAATCATTTGTCTCTTAATTGGTGACTTGTATGAAAGATTGGATGAAATATATACTGTCTCATTATAA--TTAATAAAATTTAATTTTTTAGTTAAAAAGCTAAGATGATTTTAAAAGACGAGAAGACCCTATAGAGTTTGATAA-TTATTATTATAT-TAGGATAATGTAAAATTTTAAATTAAAATAATGATAATTATTTTGTTGGGGTGACAAAAAAATAAAATAAACTTTTTTTAAATAATTTACATATATAAATGAATAAATGATCCATTTTTAATGATTAAAAGAAAAAATTACCTTAGGGATAACAGCGTAATTTTTTTTTTTAGGCCTAATAAGAAAAAGAGTTTGCGACCTCGATGTTGGATTAAGATAAAATTTAAATGCAAAAGTTTAAAATTTTGATCTGTTCGATCATTAAAA-------
		</sequence>
		<sequence>
			<taxon idref="KT179817.1"/>
			---TTTTTGTAAATAATTTAAAGTCTAGTCTGCCCCCTGAA-AAAT--TTAAAGGGCTGCAGTATTTTGACTGTACAAAGGTAGCATAATCATTTGTCTCTTAATTGGTGACTTGTATGAAAGATTGGATGAAATATATACTGTCTCATTATAA--TTAATAAAATTTAATTTTTTAGTTAAAAAGCTAAGATGATTTTAAAAGACGAGAAGACCCTATAGAGTTTGATAA-TTATTATTATAT-TAGGATAATGTAAAATTTTAAATTAAAATAATGATAATTATTTTGTTGGGGTGACAAAAAAATAAAATAAACTTTTTTTAAATAATTTACATATATAAATGAATAAATGATCCATTTTTAATGATTAAAAGAAAAAATTACCTTAGGGATAACAGCGTAATTTTTTTTTTTAGGCCTAATAAGAAAAAGAGTTTGCGACCTCGATGTTGGATTAAGATAAAATTTAAATGCAAAAGTTTAAAATTTTGATCTGTTCGATCATTAAAA-------
		</sequence>
		<sequence>
			<taxon idref="AM283052.1"/>
			---TTTTTGTGAATAATTTAAAGTCTAGTCTGCCCACTGAA-AAAT--TTAAAGGGCTGCAGTATTTTGACTGTACAAAGGTAGCATAATCATTTGTCTCTTAATTGGTGACTTGTATGAAAGATTGGATGAAATATATACTGTCTCATTATAA--TTAATAAAATTTAATTTTTTAGTTAAAAAGCTAAGATGATTTTAAAAGACGAGAAGACCCTATAGAGTTTGATAA-TTATTATTATAT-TAGGATAATGTAAAATTTTAAATTAAAATAATGATAATTATTTTGTTGGGGTGACAAAAAAATAAAATAAACTTTTTTTAAATAATTTACATATATAAATGAATAAATGATCCATTTTTAATGATTAAAAGAAAAAATTACCTTAGGGATAACAGCGTAATTTTTTTTTTTAGGCCTAATAAGAAAAAGAGTTTGCGACCTCGATGTTGGATTAAGATAAAATTTAAATGCAAAAGTTTAAAATTTT---------------------------
		</sequence>
		<sequence>
			<taxon idref="GQ268350.1"/>
			------------------------------------------------TTAAAGGGCTGCAGTATTTTGACTGTACAAAGGTAGCATAATCATTTGTCTCTTAATTGGTGACTTGTATGAAAGATTGGATGAAATATATACTGTCTCATTATAA--TTAATAAAATTTAATTTTTTAGTTAAAAAGCTAAGATGATTTTAAAAGACGAGAAGACCCTATAGAGTTTGATAA-TTATTATTATAT-TAGGATAATGTAAAATTTTAAATTAAAATAATGATAATTATTTTGTTGGGGTGACAAAAAAATAAAATAAACTTTTTTTAAATAATTTACATATATAAATGAATAAATGATCCATTTTTAATGATTAAAAGAAAAAATTACCTTAGGGATAACAGCGTAATTTTTTTTTTTAGGCCTAATAAGAAAAAGAGTTTGCGACCTCGATGTTGGATTAAGATAAAATTTAAATGCAAAAKTTWAAAATTTT---------------------------
		</sequence>
		<sequence>
			<taxon idref="KT179818.1"/>
			---TTTTTGTAAATAATTTAAAGTCTAGTCTGCCCACTGAA-AAAT--TTAAAGGGCTGCAGTATTTTGACTGTACAAAGGTAGCATAATCATTTGTCTCTTAATTGGTGACTTGTATGAAAGATTGGATGAAATATATACTGTCTCATTATAA--TTAATAAAATTTAATTTTTTAGTTAAAAAGCTAAGATGATTTTAAAAGACGAGAAGACCCTATAGAGTTTGATAA-TTGTTATTATAT-TAGGATAATATAAAATTTTAAATTAAAATAATGATAATTATTTTGTTGGGGTGACAAAAAAATAAAATAAACTTTTTTTAAATAATTTACATATATAAATGAATAAATGATCCATTTTTAGTGATTAAAAGAAAAAATTACCTTAGGGATAACAGCGTAATTTTTTTTTTTAGGCCTAATAAGAAAAAGAGTTTGCGACCTCGATGTTGGATTAAGATAAAATTTAAATGCAAAAGTTTAAAATTTTGATCTGTTCGATCATTAAAA-------
		</sequence>
		<sequence>
			<taxon idref="KT179819.1"/>
			---TTTTTGTAAATAATTTAAAGTCTAGTCTGCCCCCTGAA-AAAT--TTAAAGGGCTGCAGTATTTTGACTGTACAAAGGTAGCATAATCATTTGTCTCTTAATTGGTGACTTGTATGAAAGATTGGATGAAATATATACTGTCTCATTATAA--TTAATAAAATTTAATTTTTTAGTTAAAAAGCTAAGATGATTTTAAAAGACGAGAAGACCCTATAGAGTTTGATAA-TTGTTATTATAT-TAGGATAATGTAAAATTTTAAATTAAAATAATGATAATTATTTTGTTGGGGTGACAAAAAAATAAAATAAACTTTTTTTAAATAATTTACATATATAAATGAATAAATGATCCATTTTTAGTGATTAAAAGAAAAAATTACCTTAGGGATAACAGCGTAATTTTTTTTTTTAGGTCTAATAAGAAAAAGAGTTTGCGACCTCGATGTTGGATTAAGATAAAATTTAAATGCAAAAGTTTAAAATTTTGATCTGTTCGATCATTAAAA-------
		</sequence>
		<sequence>
			<taxon idref="KT179861.1"/>
			---TTTTTGATTATAATTTAAAGTCTAATCTGCCCACTGATAAAATTATTAAAGGGCTGCAGTATTTTGACTGTACAAAGGTAGCATAATCATTTGTCTCTTAATTGGTGACTTGTATGAAAGATTGGATGAAAAATAAACTGTCTCATTATAA--TAAATAAAATTTAATTTTTTAGTAAAAAAGCTAAGATATTTTTAAAAGACGAGAAGACCCTATAGAGTTTGATAA-TTAATTAAATTT-AAATTTAGTATAAAAATTAAAATTTGAATTTATTTAATTATTTTGTTGGGGTGATAGAAAAATTAAATTAACTTTTTTT-TAATTTATACATGAATAAGTGAGTAAATGATCCATTAATAATGATTAGAAGAAAAAATTACCTTAGGGATAACAGCGTAATTTTTTTTCTTAGGTCAAATAAGAAAAAGAGTTTGCGACCTCGATGTTGGATTAAGATAAAATTTTGATGTAAAAGTTTAAATTTTTGATCTGTTCGATCATTAAAA-------
		</sequence>
		<sequence>
			<taxon idref="KT179862.1"/>
			---TTTTTGATTATAATTTAAAGTCTAATCTGCCCACTGATAAAATTATTAAAGGGCTGCAGTATTTTGACTGTACAAAGGTAGCATAATCATTTGTCTCTTAATTGGTGACTTGTATGAAAGATTGGATGAAAAATAAACTGTCTCATTATAA--TAAATAAAATTTAATTTTTTAGTAAAAAAGCTAAGATATTTTTAAAAGACGAGAAGACCCTATAGAGTTTGATAA-TTAATTAAATTT-AAATTTAGTATAAAAATTAAAATTTGAATTTATTTAATTATTTTGTTGGGGTGATAGAAAAATTAAATTAACTTTTTTT-TAATATATACATGAATAAGTGAGTAAATGATCCATTAATAATGATTAGAAGAAAAAATTACCTTAGGGATAACAGCGTAATTTTTTTTCTTAGGTCAAATAAGAAAAAGAGTTTGCGACCTCGATGTTGGATTAAGATAAAATTTTGATGTAAAAGTTTAAATTTTTGATCTGTTCGATCATTAAAA-------
		</sequence>
		<sequence>
			<taxon idref="KT179856.1"/>
			---TTTTTGAAAATAATATAAAGTCTAGTCTGCCCCCTGAT-AATTTATTAAAGGGCTGCCGTATTTTGACTGTACAAAGGTAGCATAATCATTTGTCTCTTAATTGGTGACTTGTATGAAAGATTGGATGAAATATAAACTGTCTCATTATAA--TTATTAAAACTTAATTTTTTAGTTAAAAAGCTAAAATATTTTTAAAAGACGAGAAGACCCTATAGAGTTTAATAA-TTATTTTAATAT-AAATAAAATGTAAAAATTAAAATTTAAATTAAATTAATTATTTTGTTGGGGTGACAGAAAAATTAAATTAACTTTTTTT-AAAAATAAACATGAATAAGTGAGTAAATGATCCATTATTAATGATTAAAAGAAAAAATTACCTTAGGGATAACAGCGTAATTTTTTTTTTTAGGCCAAATAAGAAAAAAAGTTTGCGACCCCGATGTTGGATTAAGATAAAATTTAAATGCAAAAGTTTAAAATTTTGATCTGTTCGATCATTAAAA-------
		</sequence>
		<sequence>
			<taxon idref="KT179857.1"/>
			---TTTTTGAAAATAATATAAAGTCTAGTCTGCCCCCTGAT-AATTTATTAAAGGGCTGCCGTATTTTGACTGTACAAAGGTAGCATAATCATTTGTCTCTTAATTGGTGACTTGTATGAAAGATTGGATGAAATATAAACTGTCTCATTATAA--TTATTAAAACTTAATTTTTTAGTTAAAAAGCTAAAATATTTTTAAAAGACGAGAAGACCCTATAGAGTTTAATAA-TTATTTTAATAT-AAATAAAATGTAAAAATTAAAATTTAAATTAAATTAATTATTTTGTTGGGGTGACAGAAAAATTAAATTAACTTTTTTT-AAAAATAAACATGAATAAGTGAGTAAATGATCCATTATTAATGATTAAAAGAAAAAATTACCTTAGGGATAACAGCGTAATTTTTTTTTTTAGGCCAAATAAGAAAAAAAGTTTGCGACCCCGATGTTGGATTAAGATAAAATTTAAATGCAAAAGTTTAAAATTTTGATCTGTTCGATCATTAAAA-------
		</sequence>
		<sequence>
			<taxon idref="KT179858.1"/>
			---TTTTTGAAAATAATATAAAGTCTAGTCTGCCCACTGAT-AATTTATTAAAGGGCTGCAGTATTTTGACTGTACAAAGGTAGCATAATCATTTGTCTCTTAATTGGTGACTTGTATGAAAGATTGGATGAAATATAAACTGTCTCATTATAA--TTATTAAAACTTAATTTTTTAGTTAAAAAGCTAAAATATTTTTAAAAGACGAGAAGACCCTATAGAGTTTAATAA-TTATTTTAATAT-AAATAAAATGTAAAAATTAAAATTTAAATTAAATTAATTATTTTGTTGGGGTGACAGAAAAATTAAATTAACTTTTTTT-AAAAATAAACATGAATAAGTGAGTAAATGATCCATTATTAATGATTAAAAGAAAAAATTACCTTAGGGATAACAGCGTAATTTTTTTTTTTAGGCCAAATAAGAAAAAAAGTTTGCGACCCCGATGTTGGATTAAGATAAAATTTAAATGCAAAAGTTTAAAATTTTGATCTGTTCGATCATTAAAA-------
		</sequence>
		<sequence>
			<taxon idref="KT179859.1"/>
			---TTTTTGAAAATAATATAAAGTCTAGTCTGCCCACTGAT-AATTTATTAAAGGGCTGCAGTATTTTGACTGTACAAAGGTAGCATAATCATTTGTCTCTTAATTGGTGACTTGTATGAAAGATTGGATGAAATATAAACTGTCTCATTATAA--TTATTAAAACTTAATTTTTTAGTTAAAAAGCTAAAATATTTTTAAAAGACGAGAAGACCCTATAGAGTTTAATAA-TTATTTTAATAT-AAATAAAATGTAAAAATTAAAATTTAAATTAAATTAATTATTTTGTTGGGGTGACAGAAAAATTAAATTAACTTTTTTT-AAAAATAAACATGAATAAGTGAGTAAATGATCCATTATTAATGATTAAAAGAAAAAATTACCTTAGGGATAACAGCGTAATTTTTTTTTTTAGGCCAAATAAGAAAAAAAGTTTGCGACCTCGATGTTGGATTAAGATAAAATTTAAATGCAAAAGTTTAAAATTTTGATCTGTTCGACCATTAAAA-------
		</sequence>
		<sequence>
			<taxon idref="KT179860.1"/>
			---TTTTTGAAAATAATATAAAGTCTAGTCTGCCCACTGAT-AATTTATTAAAGGGCTGCAGTATTTTGACTGTACAAAGGTAGCATAATCATTTGTCTCTTAATTGGTGACTTGTATGAAAGATTGGATGAAATATAAACTGTCTCATTATAA--TTATTAAAACTTAATTTTTTAGTTAAAAAGCTAAAATATTTTTAAAAGACGAGAAGACCCTATAGAGTTTAATAA-TTATTTTAATAT-AAATAAAATGTAAAAATTAAAATTTAAATTAAATTAATTATTTTGTTGGGGTGACAGAAAAATTAAATTAACTTTTTTT-AAAAATAAACATGAATAAGTGAGTAAATGATCCATTATTAATGATTAAAAGAAAAAATTACCTTAGGGATAACAGCGTAATTTTTTTTTTTAGGCCAAATAAGAAAAAAAGTTTGCGACCTCGATGTTGGATTAAGATAAAATTTAAATGCAAAAGTTTAAAATTTTGATCTGTTCGATCATTAAAA-------
		</sequence>
		<sequence>
			<taxon idref="KT179866.1"/>
			---TTTTTGTATTTAATATAAAGTCTAATCTGCCCCCTGAT-AATTTATTAAAGGGCTGCAGTATTTTGACTGTACAAAGGTAGCATAATCATTTGTCTCTTAATTGGTGACTTGTATGAAAGATTGGATGAAATATAAGCTGTCTCATTATAA--TAAATAAAATTTAATTTTTTAGTAAAAAAGCTAAAATAATTTTAAAAGACGAGAAGACCCTATAGAGTTTAATAA-TTATTTTTATATAGAATAAAATATTACAATTTGAATTTAAATAAAAATAATTATTTTGTTGGGGTGACAGAAAAATTAAATTAACTTTTTTTTAAAAATAAACATTAATAAGTGAGTAGATGATCCATTAATAATGATTATAAGAAAAAATTACCTTAGGGATAACAGCGTAATTTTTTTTTTTAGGCCAAATAAGAAAAAGAGTTTGCGACCTCGATGTTGGATTAAGATAAAATTTAAATGTAAAAGTTTAAAGTTTTGATCTGTTCGATCATTAAAA-------
		</sequence>
		<sequence>
			<taxon idref="KT179867.1"/>
			---TTTTTGTATTTAATATAAAGTCTAATCTGCCCACTGAT-AATTTATTAAAGGGCTGCAGTATTTTGACTGTACAAAGGTAGCATAATCATTTGTCTCTTAATTGGTGACTTGTATGAAAGATTGGATGAAATATAAGCTGTCTCATTATAA--TAAATAAAATTTAATTTTTTAGTAAAAAAGCTAAAATAATTTTAAAAGACGGGAAGACCCTATAGAGTTTAATAA-TTATTTTTATATAGAATAAAATATTACAATTTGGATTTAAATAAAAATAATTATTTTGTTGGGGTGACAGAAAAATTAAATTAACTTTTTTTTTAAAATAAACATTAATAAGTGAGTAGATGATCCATTAATAATGATTATAAGAAAAAATTACCTTAGGGATAACAGCGTAATTTTTTTTTTTAGGCCAAATAAGAAAAAGAGTTTGCGACCCCGATGTTGGATTAAGATAAAATTTAAATGTAAAAGTTTAAAGTTTTGATCTGTTCGATCATTAAAA-------
		</sequence>
		<sequence>
			<taxon idref="KT179832.1"/>
			---TTTTTGTAATTAATATAAAGTCTAATCTGCCCCCTGAT-AATTTATTAAAGGGCTGCAGTATTTTGACTGTACAAAGGTAGCATAATCATTTGTCTCTTAATTGGTGACTTGTATGAAAGATTGAATGAAATATGAGCTGTCTCATTATAA--AAAATAAAATTTAATTTTTTAGTTAAAAAGCTAAAATAATTTTAAAAGACGAGAAGACCCTATAGAGTTTAATAGTTTTTTTTAATGT-AAGTAAAATATAAAAATTTAAATTTAAATTAAGATAATTATTTTGTTGGGGTGATAGAAAAATTAAATTAACTTTTTTT-AAAAATAAACATAAATAAGTGGTTAAATGATCCATTAATAATGATTATAAGAAAAAATTACCTTAGGGATAACAGCGTAATTTTTTTTTTTAGGTCAAATAAAAAAAAAAGTTTGCGACCTCGATGTTGGATTAAGATAAAATTTAAATGCAAAAGTTTAAAGTTTTGACCTGTCCGACCATTAAAA-------
		</sequence>
		<sequence>
			<taxon idref="KT179833.1"/>
			-------------------------------------TGAT-AATTTATTAAAGGGCTGCAGTATTTTGACTGTACAAAGGTAGCATAATCATTTGTCTCTTAATTGGTGACTTGTATGAAAGATTGAATGAAATATGAGCTGTCTCATTATAA--AAAATAAAATTTAATTTTTTAGTTAAAAAGCTAAAATAATTTTAAAAGACGAGAAGACCCTATAGAGTTTAATAGTTTTTTTTAATGT-AAGTAAAATATAAAAATTTAAATTTAAATTAAGATAATTATTTTGTTGGGGTGATAGAAAAATTAAATTAACTTTTTTT-AAAAATAAACATAAATAAGTGGTTAAATGATCCATTAATAATGATTATAAGAAAAAATTACCTTAGGGATAACAGCGTAATTTTTTTTTTTAGGTCAAATAAAAAAAAAAGTTTGCGACCTCGATGTTGGATTAAGATAAAATTTAAATGCAAAAGTTTAAAGTTTTGACCGGTTCGATCATTAAAA-------
		</sequence>
		<sequence>
			<taxon idref="KT179853.1"/>
			---TTTTTGTGTTTAATATAAAGTCTAATCTGCCCACTGAT-AATTTATTAAAGGGCTGCAGTATTTTGACTGTACAAAGGTAGCATAATCATTTGTCTCTTAATTGGTGACTAGTATGAAAGATTGGATGAAATATAGACTGTCTCATTATAA--TGAATAAAATTTAATTTTTTAGTAAAAAAGCTAAAATAGTTTTAAAAGACGAGAAGACCCTATAGAGTTTAATAA-TTATTTTTATATAGAATAAAATGTAAAAATTTAAATTTAAATGAAATTAATTATTTTGTTGGGGTGATAGAAAAATAAAATTAACTTTTTTT-AAAGATATACATTAATAAATGAATAAGTGATCCATTAATAATGATTATAAGAAAAAATTACCTTAGGGATAACAGCGTAATTTTTTTTTTTAGGCCAAATAAGAAAAAGAGTTTGCGACCCCGATGTTGGATTAAGATAAAATTTAAATGTAAAAGTTTAAAGTTTTGATCTGTTCGATCATTAAAA-------
		</sequence>
		<sequence>
			<taxon idref="KT179854.1"/>
			---TTTTTGTGTTTAATATAAAGTCTAATCTGCCCACTGAT-AATTTATTAAAGGGCTGCAGTATTTTGACTGTACAAAGGTAGCATAATCATTTGTCTCTTAATTGGTGACTAGTATGAAAGATTGGATGAAATATAGACTGTCTCATTATAA--TGAATAAAATTTAATTTTTTAGTAAAAAAGCTAAAATAGTTTTAAAAGACGAGAAGACCCTATAGAGTTTAATAA-TTATTTTTATATAGAATAAAATGTAAAAATTTAAATTTAAATGAAATTAATTATTTTGTTGGGGTGATAGAAAAATAAAATTAACTTTTTTT-AAAGATATACATTAATAAATGAATAAGTGATCCATTAATAATGATTATAAGAAAAAATTACCTTAGGGATAACAGCGTAATTTTTTTTTTTAGGCCAAATAAGAAAAAGAGTTTGCGACCTCGATGTTGGATTAAGATAAAATTTAAATGTAAAAGTTTAAAGTTTTGATCTGTTCGATCATTAAAA-------
		</sequence>
		<sequence>
			<taxon idref="KT179863.1"/>
			---TTTTTGTATTTAATATAAAGTCTAATCTGCCCACTGAT-AATTTATTAAAGGGCTGCAGTATTTTGACTGTACAAAGGTAGCATAATCATTTGTCTCTTAATTGGTGACTAGTATGAAAGATTGGATGAAATATAGACTGTCTCATTATAA--TGAATAAAATTTAATTTTTTAGTAAAAAAGCTAAAATAGTTTTAAAAGACGAGAAGACCCTATAGAGTTTAATAA-TTATTTTTATATAGAATAAAATCTCAAAATTTAAATTTAAATGAAAGTAATTATTTTGTTGGGGTGATAGAAAAATTAAATTAACTTTTTTT-AAAGATAAACATTAATAAATGAATAAATGATCCATTAATAATGATTATAAGAAAAAATTACCTTAGGGATAACAGCGTAATTTTTTTTTTTAGACCAAATAAGAAAAAGAGTTTGCGACCTCGATGTTGGATTAAGATAAAATTTAAATGTAAAAGTTTAAAGTTTTGATCTGTTCGATCATTAAAA-------
		</sequence>
		<sequence>
			<taxon idref="KT179852.1"/>
			---TTTTTGTATTTAATATAAAGTCTAATCTGCCCACTGAT-AATTTATTAAAGGGCTGCAGTATTTTGACTGTACAAAGGTAGCATAATCATTTGTCTCTTAATTGGTGACTAGTATGAAAGATTGGATGAAATATAGACTGTCTCATTATAA--TGAATAAAATTTAATTTTTTAGTAAAAAAGCTAAAATAGTTTTAAAAGACGAGAAGACCCTATAGAGTTTAATAA-TTATTTTTATATAGAATAAAATATAAAAATTTAAATTTAAATGAAAGTAATTATTTTGTTGGGGTGATAGAAAAATTAAATTAACTTTTTTT-AAAGATAAACATTAATAAATGAATAAATGATCCATTAATAATGATTATAAGAAAAAATTACCTTAGGGATAACAGCGTAATTTTTTTTTTTAGGCCAAATAAGAAAAAGAGTTTGCGACCTCGATGTTGGATTAAGATAAAATTTAAATGTAAAAGTTTAAAGTTTTGATCTGTTCGATCATTAAAA-------
		</sequence>
		<sequence>
			<taxon idref="KT179840.1"/>
			---TTTTTGTATTTAATATAAAGTCTAATCTGCCCACTGAT-AATTTATTAAAGGGCTGCAGTATTTTGACTGTACAAAGGTAGCATAATCATTTGTCTCTTAATTGGTGACTAGTATGAAAGATTGGATGAAATATAGACTGTCTCATTATAA--TGAATAAAATTTAATTTTTTAGTAAAAAAGCTAAAATAGTTTTAAAAGACGAGAAGACCCTATAGAGTTTAATAA-TTATTTTTATATAGAATAAAATATAAAAATTTAAATTTAAATGAAAGTAATTATTTTGTTGGGGTGATAGAAAAATTAAATTAACTTTTTTTAAAAGATATACATTAATAAATGAATAAATGATCCATTAATAATGATTATAAGAAAAAATTACCTTAGGGATAACAGCGTAATTTTTTTTTTTAGGCCAAATAAGAAAAAGAGTTTGCGACCTCGATGTTGGATTAAGATAAAATTTAAATGTAAAAGTTTAAAATTTTGATCTGTTCGATCATTAAAA-------
		</sequence>
		<sequence>
			<taxon idref="DQ351084.1"/>
			GTCTTTTTGTATTTAATATAAAGTCTAATCTGCCCACTGAT-AATTTATTAAAGGGCTGCAGTATTTTGACTGTACAAAGGTAGCATAATCATTTGTCTCTTAATTGGTGACTAGTATGAAAGATTGGATGAAATATAGACTGTCTCATTATAA--TGAATAAAATTTAATTTTTTAGTAAAAAAGCTAAAATAGTTTTAAAAGACGAGAAGACCCTATAGAGTTTAATAA-TTATTTTTATATAGAATAAAATATAAAAATTTAAATTTAAATGAAAGTAATTATTTTGTTGGGGTGATAGAAAAATTAAATTAACTTTTTTT-AAAGATATACATTAATAAATGAATAAATGATCCATTAATAATGATTATAAGAAAAAATTACCTTAGGGATAACAGCGTAATTTTTTTTTTTAGGCCAAATAAGAAAAAGAGTTTGCGACCTCGATGTTGGATTAAGATAAAATTTAAATGTAAAAGTTTAAAATTTTGATCTGTTCGATCATTAAAATCTTACA
		</sequence>
		<sequence>
			<taxon idref="KT179846.1"/>
			---TTTTTGTATTTAATATAAAGTCTAATCTGCCCACTGAT-AATTTATTAAAGGGCTGCAGTATTTTGACTGTACAAAGGTAGCATAATCATTTGTCTCTTAATTGGTGACTAGTATGAAAGATTGGATGAAATATAGACTGTCTCATTATAA--TGAATAAAATTTAATTTTTTAGTAAAAAAGCTAAAATAGTTTTAAAAGACGAGAAGACCCTATAGAGTTTAATAA-TTATTTTTATATAGAATAAAATATAAAAATTTAAATTTAAATGAAAGTAATTATTTTGTTGGGGTGATAGAAAAATTAAATTAACTTTTTTT-AAAGATATACATTAATAAATGAATAAATGATCCATTAATAATGATTATAAGAAAAAATTACCTTAGGGATAACAGCGTAATTTTTTTTTTTAGGCCAAATAAGAAAAAGAGTTTGCGACCTCGATGTTGGATTAAGATAAAATTTAAATGTAAAAGTTTAAAATTTTGATCTGTTCGATCATTAAAA-------
		</sequence>
		<sequence>
			<taxon idref="KT179848.1"/>
			---TTTTTGTATTTAATATAAAGTCTAATCTGCCCACTGAT-AATTTATTAAAGGGCTGCAGTATTTTGACTGTACAAAGGTAGCATAATCATTTGTCTCTTAATTGGTGACTAGTATGAAAGATTGGATGAAATATAGACTGTCTCATTATAA--TGAATAAAATTTAATTTTTTAGTAAAAAAGCTAAAATAGTTTTAAAAGACGAGAAGACCCTATAGAGTTTAATAA-TTATTTTTATATAGAATAAAATATAAAAATTTAAATTTAAATGAAAGTAATTATTTTGTTGGGGTGATAGAAAAATTAAATTAACTTTTTTT-AAAGATATACATTAATAAATGAATAAATGATCCATTAATAATGATTATAAGAAAAAATTACCTTAGGGATAACAGCGTAATTTTTTTTTTTAGGCCAAATAAGAAAAAGAGTTTGCGACCTCGATGTTGGATTAAGATAAAATTTAAATGTAAAAGTTTAAAATTTTGATCTGTTCGATCATTAAAA-------
		</sequence>
		<sequence>
			<taxon idref="KT179849.1"/>
			---TTTTTGTATTTAATATAAAGTCTAATCTGCCCACTGAT-AATTTATTAAAGGGCTGCAGTATTTTGACTGTACAAAGGTAGCATAATCATTTGTCTCTTAATTGGTGACTAGTATGAAAGATTGGATGAAATATAGACTGTCTCATTATAA--TGAATAAAATTTAATTTTTTAGTAAAAAAGCTAAAATAGTTTTAAAAGACGAGAAGACCCTATAGAGTTTAATAA-TTATTTTTATATAGAATAAAATATAAAAATTTAAATTTAAATGAAAGTAATTATTTTGTTGGGGTGATAGAAAAATTAAATTAACTTTTTTT-AAAGATATACATTAATAAATGAATAAATGATCCATTAATAATGATTATAAGAAAAAATTACCTTAGGGATAACAGCGTAATTTTTTTTTTTAGGCCAAATAAGAAAAAGAGTTTGCGACCTCGATGTTGGATTAAGATAAAATTTAAATGTAAAAGTTTAAAATTTTGATCTGTTCGATCATTAAAA-------
		</sequence>
		<sequence>
			<taxon idref="KT179850.1"/>
			---TTTTTGTATTTAATATAAAGTCTAATCTGCCCACTGAT-AATTTATTAAAGGGCTGCAGTATTTTGACTGTACAAAGGTAGCATAATCATTTGTCTCTTAATTGGTGACTAGTATGAAAGATTGGATGAAATATAGACTGTCTCATTATAA--TGAATAAAATTTAATTTTTTAGTAAAAAAGCTAAAATAGTTTTAAAAGACGAGAAGACCCTATAGAGTTTAATAA-TTATTTTTATATAGAATAAAATATAAAAATTTAAATTTAAATGAAAGTAATTATTTTGTTGGGGTGATAGAAAAATTAAATTAACTTTTTTT-AAAGATATACATTAATAAATGAATAAATGATCCATTAATAATGATTATAAGAAAAAATTACCTTAGGGATAACAGCGTAATTTTTTTTTTTAGGCCAAATAAGAAAAAGAGTTTGCGACCTCGATGTTGGATTAAGATAAAATTTAAATGTAAAAGTTTAAAATTTTGATCTGTTCGATCATTAAAA-------
		</sequence>
		<sequence>
			<taxon idref="KT179845.1"/>
			---TTTTTGTATTTAATATAAAGTCTAATCTGCCCCCTGAT-AATTTATTAAAGGGCTGCAGTATTTTGACTGTACAAAGGTAGCATAATCATTTGTCTCTTAATTGGTGACTAGTATGAAAGATTGGATGAAATATAGACTGTCTCATTATAA--TGAATAAAATTTAATTTTTTAGTAAAAAAGCTAAAATAGTTTTAAAAGACGAGAAGACCCTATAGAGTTTAATAA-TTATTTTTATATAGAATAAAATATAAAAATTTAAATTTAAATGAAAGTAATTATTTTGTTGGGGTGATAGAAAAATTAAATTAACTTTTTTT-AAAGATATACATTAATAAATGAATAAATGATCCATTAATAATGATTATAAGAAAAAATTACCTTAGGGATAACAGCGTAATTTTTTTTTTTAGGCCAAATAAGAAAAAGAGTTTGCGACCCCGATGTTGGATTAAGATAAAATTTAAATGTAAAAGTTTAAAATTTTGATCTGTTCGATCATTAAAA-------
		</sequence>
		<sequence>
			<taxon idref="KT179847.1"/>
			---TTTTTGTATTTAATATAAAGTCTAATCTGCCCCCTGAT-AATTTATTAAAGGGCTGCAGTATTTTGACTGTACAAAGGTAGCATAATCATTTGTCTCTTAATTGGTGACTAGTATGAAAGATTGGATGAAATATAGACTGTCTCATTATAA--TGAATAAAATTTAATTTTTTAGTAAAAAAGCTAAAATAGTTTTAAAAGACGAGAAGACCCTATAGAGTTTAATAA-TTATTTTTATATAGAATAAAATATAAAAATTTAAATTTAAATGAAAGTAATTATTTTGTTGGGGTGATAGAAAAATTAAATTAACTTTTTTT-AAAGATATACATTAATAAATGAATAAATGATCCATTAATAATGATTATAAGAAAAAATTACCTTAGGGATAACAGCGTAATTTTTTTTTTTAGGCCAAATAAGAAAAAGAGTTTGCGACCTCGATGTTGGATTAAGATAAAATTTAAATGTAAAAGTTTAAAGTTTTGATCTGTTCGATCATTAAAA-------
		</sequence>
		<sequence>
			<taxon idref="KT179851.1"/>
			---TTTTTGTATTTAATATAAAGTCTAATCTGCCCCCTGAT-AATTTATTAAAGGGCTGCAGTATTTTGACTGTACAAAGGTAGCATAATCATTTGTCTCTTAATTGGTGACTAGTATGAAAGATTGGATGAAATATAGACTGTCTCATTATAA--TGAATAAAATTTAATTTTTTAGTAAAAAAGCTAAAATAGTTTTAAAAGACGAGAAGACCCTATAGAGTTTAATAA-TTATTTTTATATAGAATAAAATATAAAAATTTAAATTTAAATGAAAGTAATTATTTTGTTGGGGTGATAGAAAAATTAAATTAACTTTTTTT-AAAGATATACATTAATAAATGAATAAATGATCCATTAATAATGATTATAAGAAAAAATTACCTTAGGGATAACAGCGTAATTTTTTTTTTTAGGCCAAATAAGAAAAAGAGTTTGCGACCTCGATGTTGGATTAAGATAAAATTTAAATGTAAAAGTTTAAAATTTTGATCTGTTCGATCATTAAAA-------
		</sequence>
		<sequence>
			<taxon idref="KT179855.1"/>
			---TTTTTGTATTTAATATAAAGTCTAATCTGCCCCCTGAT-AATTTATTAAAGGGCTGCAGTATTTTGACTGTACAAAGGTAGCATAATCATTTGTCTCTTAATTGGTGACTAGTATGAAAGATTGGATGAAATATAGACTGTCTCATTATAA--TGAATAAAATTTAATTTTTTAGTAAAAAAGCTAAAATAGTTTTAAAAGACGAGAAGACCCTATAGAGTTTAATAA-TTATTTTTATATAGAATAAAATATAAAAATTTAAATTTAAATGAAAGTAATTATTTTGTTGGGGTGATAGAAAAATTAAATTAACTTTTTTT-AAAGATATACATTAATAAATGAATAAATGATCCATTAATAATGATTATAAGAAAAAATTACCTTAGGGATAACAGCGTAATTTTTTTTTTTAGGCCAAATAAGAAAAAGAGTTTGCGACCTCGATGTTGGATTAAGATAAAATTTAAATGTAAAAGTTTAAAATTTTGATCTGTTCGATCATTAAAA-------
		</sequence>
		<sequence>
			<taxon idref="KT179825.1"/>
			---TTTTTGAATTTAATATAAAGTCTAATCTGCCCCCTGAT-AAATTATTAAAGGGCTGCAGTATTTTGACTGTACAAAGGTAGCATAATCGTTTGTCTCTTAATTGGTGACTTGTATGAAAGATTGGATGAAATATAAACTGTCTCATTATAA--TAAGTAAAATTTAATTTTTTAGTAAAAAAGCTAAAATGATTTTAAAAGACGAGAAGACCCTATAGAGTTTAATAA-TTATTTTTATATAAAATAAAATATAAAAGTTTAAATTTAAATAAAAATAATTATTTTGTTGGGGTGATAGAAAAATTAAATTAACTTTTTTT-AGTTATATACATGAATAAGTGAATAAATGATCCATTAATAATGATTATAAGAAAAAATTACCTTAGGGATAACAGCGTAATTTTTTTTTTTAGGCCAAATAAGAAAAAGAGTTTGCGACCTCGATGTTGGATTAAGATAAAATTTAAATGTAAAAGTTTAAAGTTTTGATCTGTTCGATCATTAAAA-------
		</sequence>
		<sequence>
			<taxon idref="KT179831.1"/>
			---TTTTTG-AATTAATATAAAGTCTAATCTGCCCACTGAT-AAATTATTAAAGGGCTGCAGTATTTTGACTGTACAAAGGTAGCATAATCATTTGTCTCTTAATTGGTGACTTGTATGAAAGATTGGATGAAATATGAACTGTCTCATTATAA--TAAGTAAAATTTAATTTTTTAGTAAAAAAGCTAAAATAATTTTAAAAGACGAGAAGACCCTATAGAGTTTAATAA-TTATTTTTATATAAGAAAAAATATAAAAATTTAAATTTAAATAAAAGTAGTTATTTTGTTGGGGTGATAGAAAAATTAAATTAACTTTTTTTAATAGATATACCTTAATAAGTGATTAAATGATCCATTAATAATGATTAGAAGAAAAAATTACCTTAGGGATAACAGCGTAATTTTTTTTTTTAGGCCAAATAAGAAAAAGAGTTTGCGACCTCGATGTTGGATTAAGATAAAATTTAAATGTAAAAGTTTAAAGTTTTGATCTGTTCGATCATTAAAA-------
		</sequence>
		<sequence>
			<taxon idref="KT179828.1"/>
			---TTTTTG-AATTAATATAAAGTCTAATCTGCCCCCTGAT-AAATTATTAAAGGGCTGCAGTATTTTGACTGTACAAAGGTAGCATAATCATTTGTCTCTTAATTGGTGACTTGTATGAAAGATTGGATGAAATATGAACTGTCTCATTATAA--TAAGTAAAATTTAATTTTTTAGTAAAAAAGCTAAAATAATTTTAAAAGACGAGAAGACCCTATAGAGTTTAATAA-TTATTTTTATATAAGAAAAAATATAAAAATTTAAATTTAAATAAAAGTAGTTATTTTGTTGGGGTGATAGAAAAATTAAATTAACTTTTTTTAATAGATATACATTAATAAGTGATTAAATGATCCATTAATAATGATTAGAAGAAAAAATTACCTTAGGGATAACAGCGTAATTTTTTTTTTTAGGCCAAATAAGAAAAAGAGTTTGCGACCTCGATGTTGGATTAAGATAAAATTTAAATGTAAAAGTTTAAAGTTTTGATCTGTTCGATCATTAAAA-------
		</sequence>
		<sequence>
			<taxon idref="KT179829.1"/>
			---TTTTTG-AATTAATATAAAGTCTAATCTGCCCCCTGAT-AAATTATTAAAGGGCTGCAGTATTTTGACTGTACAAAGGTAGCATAATCATTTGTCTCTTAATTGGTGACTTGTATGAAAGATTGGATGAAATATGAACTGTCTCATTATAA--TAAGTAAAATTTAATTTTTTAGTAAAAAAGCTAAAATAATTTTAAAAGACGAGAAGACCCTATAGAGTTTAATAA-TTATTTTTATATAAGAAAAAATATAAAAATTTAAATTTAAATAAAAGTAGTTATTTTGTTGGGGTGATAGAAAAATTAAATTAACTTTTTTTAATAGATATACATTAATAAGTGATTAAATGATCCATTAATAATGATTAGAAGAAAAAATTACCTTAGGGATAACAGCGTAATTTTTTTTTTTAGGCCAAATAAGAAAAAGAGTTTGCGACCTCGATGTTGGATTAAGATAAAATTTAAATGTAAAAGTTTAAAGTTTTGATCTGTTCGATCATTAAAA-------
		</sequence>
		<sequence>
			<taxon idref="KT179830.1"/>
			---TTTTTG-AATTAATATAAAGTCTAATCTGCCCCCTGAT-AAATTATTAAAGGGCTGCAGTATTTTGACTGTACAAAGGTAGCATAATCATTTGTCTCTTAATTGGTGACTTGTATGAAAGATTGGATGAAATATGAACTGTCTCATTATAA--TAAGTAAAATTTAATTTTTTAGTAAAAAAGCTAAAATAATTTTAAAAGACGAGAAGACCCTATAGAGTTTAATAA-TTATTTTTATATAAGAAAAAATATAAAAATTTAAATTTAAATAAAAGTAGTTATTTTGTTGGGGTGATAGAAAAATTAAATTAACTTTTTTTAATAGATATACATTAATAAGTGATTAAATGATCCATTAATAATGATTAGAAGAAAAAATTACCTTAGGGATAACAGCGTAATTTTTTTTTTTAGGTCAAATAAGAAAAAGAGTTTGCGACCTCGATGTTGGATTAAGATAAAATTTAAATGTAAAAGTTTAAAGTTTTGATCTGTTCGATCATTAAAA-------
		</sequence>
		<sequence>
			<taxon idref="KT179865.1"/>
			---TTTTTGTAATTAATATAAAGTCTAATCTGCCCACTGAT-AAATTATTAAAGGGCTGCAGTATTTTGACTGTACAAAGGTAGCATAATCATTTGTCTCTTAATTGGTGACTTGTATGAAAGATTGGATGAAATATAAACTGTCTCATTATGA--TAAGTAAAATTTAATTTTTTAGTAAAAAAGCTAAAATAATTTTAAAAGACGAGAAGACCCTATAGAGTTTAATAA-TTATTTTTATATAAAATAAAATATAAAAATTTAAATTTAAATGAAAATAATTATTTTGTTGGGGTGATAGAAAAATTAAATTAACTTTTTTTAATAGATATACATTAATAAATGATTAAATGATCCATTAATAATGATTATAAGAAAAAATTACCTTAGGGATAACAGCGTAATTTTTTTTTTTAGGCCAAATAAGAAAAAGAGTTTGCGACCCCGATGTTGGATTAAGATAAAATTTAAATGTAAAAGTTTAAAGTTTTGATCTGTTCGATCATTAAAA-------
		</sequence>
		<sequence>
			<taxon idref="KT179838.1"/>
			---TTTTTGTAATTAATATAAAGTCTAATCTGCCCACTGAT-AAATTATTAAAGGGCTGCCGTATTTTGACTGTACAAAGGTAGCATAATCGTTTGTCTCTTAATTGGTGACTTGTATGAAAGATTGGATGAAATATAAACTGTCTCATTATAA--TAAGTAAAATTTAATTTTTTAGTAAAAAAGCTAAAATAATTTTAAAAGACGAGAAGACCCTATAGAGTTTAATAA-TTATTTTTATATAAAATAAAATATAAAAATTTAAATTTAAATGAAAATAATTATTTTGTTGGGGTGATAGAAAAATTAAATTAACTTTTTTTAATAGATATACATTAATAAGTGATTAAATGATCCATTAATAATGATTATAAGAAAAAATTACCTTAGGGATAACAGCGTAATTTTTTTTTTTAGGCCAAATAAGAAAAAGAGTTTGCGACCCCGATGTTGGATTAAGATAAAATTTAAATGTAAAAGTTTAAAGTTTTGATCTGTTCGATCATTAAAA-------
		</sequence>
		<sequence>
			<taxon idref="KT179843.1"/>
			---TTTTTGTAATTAATATAAAGTCTAATCTGCCCCCTGAT-AAATTATTAAAGGGCTGCAGTATTTTGACTGTACAAAGGTAGCATAATCGTTTGTCTCTTAATTGGTGACTTGTATGAAAGATTGGATGAAATATAAACTGTCTCATTATAA--TAAGTAAAATTTAATTTTTTAGTAAAAAAGCTAAAATAATTTTAAAAGACGAGAAGACCCTATAGAGTTTAATAA-TTATTTTTATATAAAATAAAATATAAAAATTTAAATTTAAATGAAAATAATTATTTTGTTGGGGTGATAGAAAAATTAAATTAACTTTTTTTAATAGATATACATTAATAAGTGATTAAATGATCCATTAATAATGATTATAAGAAAAAATTACCTTAGGGATAACAGCGTAATTTTTTTTTTTAGGCCAAATAAGAAAAAGAGTTTGCGACCTCGATGTTGGATTAAGATAAAATTTAAATGTAAAAGTTTAAAGTTTTGATCTGTTCGATCATTAAAA-------
		</sequence>
		<sequence>
			<taxon idref="KT179844.1"/>
			---TTTTTGTAATTAATATAAAGTCTAATCTGCCCCCTGAT-AAATTATTAAAGGGCTGCCGTATTTTGACTGTACAAAGGTAGCATAATCGTTTGTCTCTTAATTGGTGACTTGTATGAAAGATTGGATGAAATATAAACTGTCTCATTATAA--TAAGTAAAATTTAATTTTTTAGTAAAAAAGCTAAAATAATTTTAAAAGACGAGAAGACCCTATAGAGTTTAATAA-TTATTTTTATATAAAATAAAATATAAAAATTTAAATTTAAATGAAAATAATTATTTTGTTGGGGTGATAGAAAAATTAAATTAACTTTTTTTAATAGATATACATTAATAAGTGATTAAATGATCCATTAATAATGATTATAAGAAAAAATTACCTTAGGGATAACAGCGTAATTTTTTTTTTTAGGCCAAATAAGAAAAAGAGTTTGCGACCTCGATGTTGGATTAAGATAAAATTTAAATGTAAAAGTTTAAAGTTTTGATCTGTTCGATCATTAAAA-------
		</sequence>
		<sequence>
			<taxon idref="KT179839.1"/>
			---TTTTTGTAATTAATATAAAGTCTAATCTGCCCCCTGAT-AAATTATTAAAGGGCTGCAGTATTTTGACTGTACAAAGGTAGCATAATCATTTGTCTCTTAATTGGTGACTTGTATGAAAGATTGGATGAAATATAAACTGTCTCCTTATAA--TAAGTAAAATTTAATTTTTTAGTAAAAAAGCTAAAATAATTTTAAAAGACGAGAAGACCCTATAGAGTTTAATAA-TTATTTTTGTATAAAATAAAATATAAAAATTTAAATTTAAATGAAAATAATTATTTTGTTGGGGTGATAGAAAAATTAAATTAACTTTTTTTAATAGATATACATTAATAAGTGATTAAATGATCCATTAATAATGATTATAAGAAAAAATTACCTTAGGGATAACAGCGTAATTTTTTTTTTTAGGCCAAATAAGAAAAAGAGTTTGCGACCTCGATGTTGGATTAAGATAAAATTTAAATGTAAAAGTTTAAAGTTTTGATCTGTTCGATCATTAAAA-------
		</sequence>
		<sequence>
			<taxon idref="KT179842.1"/>
			---TTTTTGTAATTAATATAAAGTCTAATCTGCCCCCTGAT-AAATTATTAAAGGGCTGCAGTATTTTGACTGTACAAAGGTAGCATAATCATTTGTCTCTTAATTGGTGACTTGTATGAAAGATTGGATGAAATATAAACTGTCTCCTTATAA--TAAGTAAAATTTAATTTTTTAGTAAAAAAGCTAAAATAATTTTAAAAGACGAGAAGACCCTATAGAGTTTAATAA-TTATTTTTGTATAAAATAAAATATAAAAATTTAAATTTAAATGAAAATAATTATTTTGTTGGGGTGATAGAAAAATTAAATTAACTTTTTTTAATAGATATACATTAATAAGTGATTAAATGATCCATTAATAATGATTATAAGAAAAAATTACCTTAGGGATAACAGCGTAATTTTTTTTTTTAGGCCAAATAAGAAAAAGAGTTTGCGACCTCGATGTTGGATTAAGATAAAATTTAAATGTAAAAGTTTAAAGTTTTGATCTGTTCGATCATTAAAA-------
		</sequence>
		<sequence>
			<taxon idref="KT179841.1"/>
			---TTTTTGTAATTAATATAAAGTCTAATCTGCCCACTGAT-AAATTATTAAAGGGCTGCAGTATTTTGACTGTACAAAGGTAGCATAATCATTTGTCTCTTAATTGGTGACTTGTATGAAAGATTGGATGAAATATAAACTGTCTCCTTATAA--TAAGTAAAATTTAATTTTTTAGTAAAAAAGCTAAAATAATTTTAAAAGACGAGAAGACCCTATAGAGTTTAATAA-TTATTTTTGTATAAAATAAAATATAAAAATTTAAATTTAAATGAAAATAATTATTTTGTTGGGGTGATAGAAAAATTAAATTAACTTTTTTTAATAGATATACATTAATAAGTGATTAAATGATCCATTAATAATGATTATAAGAAAAAATTACCTTAGGGATAACAGCGTAATTTTTTTTTTTAGGCCAAATAAGAAAAAGAGTTTGCGACCCCGATGTTGGATTAAGATAAAATTTAAATGTAAAAGTTTAAAGTTTTGATCTGTTCGATCATTAAAA-------
		</sequence>
		<sequence>
			<taxon idref="KT179864.1"/>
			---TTTTTGAATTTAATATAAAGTCTAATCTGCCCACTGAT-AATTTATTAAAGGGCTGCAGTATTTTGACTGTACAAAGGTAGCATAATCATTTGTCTCTTAATTGGTGACTTGTATGAAAGATTTGATGAAATATGAACTGTCTCATTATAA--TAAATAAAATTTAATTTTTTAGTAAAAAAGCTAAAATAATTTTAAAAGACGAGAAGACCCTATAGAGTTTAATAG-TTATTTTTATATAAAATAAAATATAAAAATTTAAATTTAAATGAAAATAATTATTTTGTTGGGGTGATAGAAAAATTAAATTAACTTTTTTTTAAAAATAAACATAAATAAGTGAATAAATGATCCATTAGTAATGATTATAAGAAAAAATTACCTTAGGGATAACAGCGTAATTTTTTTTTTTAGGCCAAATAAGAAAAAGAGTTTGCGACCTCGATGTTGGATTAAGATAAAATTTAAATGTAAAAGTTTAAAGTTTTGATCTGTCCGATCATTAAAA-------
		</sequence>
		<sequence>
			<taxon idref="KT179826.1"/>
			---TTTTTGTAATTAATATAAAGTCTAATCTGCCCACTGAT-AATTTATTAAAGGGCTGCAGTATTTTGACTGTACAAAGGTAGCATAATCATTTGTCTCTTAATTGGTGACTTGTATGAAGGATTGAATGAAATATAAACTGTCTCATTATAA--TAAGTAAAATTTAATTTTTTAGTAAAAAAGCTAAAATAATTTTAAAAGACGAGAAGACCCTATAGAGTTTAATAA-TTTTTTTTATAT-AAATAAAATGTAAAAATTTAAATTTAAATTAAAATAATTATTTTGTTGGGGTGATAGAAAAATTAAATTAACTTTTTTT-AAAAATAAACATAAATAAGTGATTAAATGATCCATTATTAATGATTATAAGAAAAAATTACCTTAGGGATAACAGCGTAATTTTTTTTTTTAGGCCAAATAAAAAAAAGAGTTTGCGACCTCGATGTTGGATTAAGATAAAATTTGAATGTAAAAGTTTAAAGTTTTGATCTGTTCGACCATTAAAA-------
		</sequence>
		<sequence>
			<taxon idref="KT179827.1"/>
			---TTTTTGTAATTAATATAAAGTCTAATCTGCCCCCTGAT-AATTTATTAAAGGGCTGCAGTATTTTGACTGTACAAAGGTAGCATAATCATTTGTCTCTTAATTGGTGACTTGTATGAAGGATTGAATGAAATATGAACTGTCTCATTATAA--TAAGTAAAATTTAATTTTTTAGTAAAAAAGCTAAAATAATTTTAAAAGACGAGAAGACCCTATAGAGTTTAATAA-TTTTTTTTATAT-AAATAAAATGTAAAAATTTAAATTTAAATTAAAATAATTATTTTGTTGGGGTGATAGAAAAATTAAATTAACTTTTTTT-AAAAATAAACATAAATAAGTGATTAAATGATCCATTATTAATGATTATAAGAAAAAATTACCTTAGGGATAACAGCGTAATTTTTTTTTTTAGGCCAAATAAAAAAAAGAGTTTGCGACCTCGATGTTGGATTAAGATAAAATTTGAATGTAAAAGTTTAAAGTTTTGATCTGTTCGATCATTAAAA-------
		</sequence>
		<sequence>
			<taxon idref="KT179836.1"/>
			---TTTTTGTAGTTAATATAAAGTCTAATCTGCCCACTGAT-AATTTATTAAAGGGCTGCAGTATTTTGACTGTACAAAGGTAGCATAATCATTTGTCTCTTAATTGGTGACTTGTATGAAAGATTGAATGAAATATAAACTGTCTCTTTATAAAGAAAATAAAATTTAATTTTTTAGTAAAAAAGCTAAAATAATTTTAAAAGACGAGAAGACCCTATAGAGTTTAATAG-TTTTTTTTATAT-AAATAAAATGTAAAAATTTAAATTTAAATTAAAATAATTATTTTATTGGGGTGATAGAAAAATTAAATTAACTTTTTTTTAAAAATAAACATAAATAAGTGATTAAATGATCCATTAGTAATGATTATAAGAAAAAATTACCTTAGGGATAACAGCGTAATTTTTTTTTTTAGGCCAAATAAAAAAAAGAGTTTGCGACCTCGATGTTGGATTAAGATAAAATTTAAATGTAAAAGTTTAAAGTTTTGATCTGTTCGATCATTAAAA-------
		</sequence>
		<sequence>
			<taxon idref="KT179837.1"/>
			---TTTTTGTAGTTAATATAAAGTCTAATCTGCCCACTGAT-AATTTATTAAAGGGCTGCAGTATTTTGACTGTACAAAGGTAGCATAATCATTTGTCTCTTAATTGGTGACTTGTATGAAAGATTGAATGAAATATAAACTGTCTCTTTATAAAGAAAATAAAATTTAATTTTTTAGTAAAAAAGCTAAAATAATTTTAAAAGACGAGAAGACCCTATAGAGTTTAATAG-TTTTTTTTATAT-AAATAAAATGTAAAAATTTAAATTTAAATTAAAATAATTATTTTATTGGGGTGATAGAAAAATTAAATTAACTTTTTTTTAAAAATAAACATAAATAAGTGATTAAATGATCCATTAGTAATGATTATAAGAAAAAATTACCTTAGGGATAACAGCGTAATTTTTTTTTTTAGGCCAAATAAAAAAAAGAGTTTGCGACCTCGATGTTGGATTAAGATAAAATTTAAATGTAAAAGTTTAAAGTTTTGATCTGTTCGACCATTAAAA-------
		</sequence>
		<sequence>
			<taxon idref="KT179834.1"/>
			---TTTTTGTAATTAATATAAAGTCTAATCTGCCCCCTGAT-AATTTATTAAAGGGCTGCAGTATTTTGACTGTACAAAGGTAGCATAATCATTTGTCTCTTAATTGGTGACTTGTATGAAAGATTGAATGAAATATAAGCTGTCTCTTTATAA--AAAATAAAATTTAATTTTTTAGTAAAAAAGCTAAAATAATTTTAAAAGACGAGAAGACCCTATAGAGTTTAATAG-TTTTTTTTATAT-AAATAAAATGTAAAAATTTAAATTTAAATTAAAATAATTATTTTGTTGGGGTGATAGAAAAATTAAATTAACTTTTTTT-AAAAATAAACATAAATAAGTGATTAAATGATCCATTAGTAATGATTATAAGAAAAAATTACCTTAGGGATAACAGCGTAATTTTTTTTTTTAGGCCAAATAAAAAAAAGAGTTTGCGACCTCGATGTTGGATTAAGATAAAATTTAAATGTAAAAGTTTAAAGTTTTGATCTGTTCGATCATTAAAA-------
		</sequence>
		<sequence>
			<taxon idref="KT179835.1"/>
			---TTTTTGTAATTAATATAAAGTCTAATCTGCCCACTGAT-AATTTATTAAAGGGCTGCAGTATTTTGACTGTACAAAGGTAGCATAATCATTTGTCTCTTAATTGGTGACTTGTATGAAAGATTGAATGAAATATAAGCTGTCTCTTTATAA--AAAATAAAATTTAATTTTTTAGTAAAAAAGCTAAAATAATTTTAAAAGACGAGAAGACCCTATAGAGTTTAATAGTTTTTTTTTATAT-AAATAAAATGTAAAAATTTAAATTTAAATTAAAATAATTATTTTGTTGGGGTGATAGAAAAATTAAATTAACTTTTTTT-AAAAATAAACATAAATAAGTGATTAAATGATCCATTAGTAATGATTATAAGAAAAAATTACCTTAGGGATAACAGCGTAATTTTTTTTTTTAGGCCAAATAAAAAAAAGAGTTTGCGACCTCGATGTTGGATTAAGATAAAATTTAAATGTAAAAGTTTAAAGTTTTGATCTGTTCGATCATTAAAA-------
		</sequence>
	</alignment>

	<!-- The sequence alignment (each sequence refers to a taxon above).         -->
	<!-- ntax=120 nchar=2625                                                     -->
	<alignment id="alignment3" dataType="nucleotide">
		<sequence>
			<taxon idref="AB576585.1"/>
			---------------------------------------------------------------------------------------------TAGCACCTGCTAA---------------------------------------------------------GACAGGTAAA----------------------------------------GATAAAAGAAGAAGAAGAGCTGTA-------------------ATTCCTACAGCTCATACAAATAGG------GGTATTTGG----------------TCAAATG-------ATATATTATTAATACGTATATTAATAA----------TTGTTGTAATA---AAATTAATAG------------------------------CACCTAAAATAGAAGAAATTCCCGCTAAATGAAGAGAGAAAATAGCTAAAT-----------------------CAACTGATCTACCTCTGTGAGCAATATTGGAAGAAAGTGG---------GGGGTATACTGTTCATCCTGTTCCTGCT-----CCGTTTTCAACGATTCTTCTCGAAATTAAAAGGGTTAGAGAAGGGGGGAGAAGTCAAAAACTTA---------TATTATTTATTCGAGGGAAA--------------------------------GCTATATCAGGAGCTCCTA-------ATATTAAAGGTACAAGTCAATTACCAAATCCTCCAATTATAATAGGTATAACTATAAAAAAAATTATAATAAAAGCATGAGCTGT---------AACAATAGTATTATAAATTTGG--TCATCACCAATTAAAGAACCAGGGTTTCCCAATTCAGTTCGAATTAAAAGTCT-TAATGAAGTACCAATTATACCTGCTC-----------------------AAATTCCAAA-------AATAAAATATAATGTTCCAATATCTTTATGATTAGT-------------------------------------------------------------------------------------------------------------------------------------------------------------------------------------------------------------------------------------------------------------------------------------------------------------------------------------------------------------------------------------------------------------------------------------------------------------------------------------------------------------------------------------------------------------------------------------------------------------------------------------------------------------------------------------------------------------------------------------------------------------------------------------------------------------------------------------------------------------------------------------------------------------------------------------------------------------------------------------------------------------------------------------------
			-------------------------------------------------------------------------------------------------------------------------------------------------------------------------------------------------------------------------------------------------------------------------------------------------------------------------------------------------------------------------------------------------------------------------------------------------------------------------------------------------------------------------------------------------------------------------------------------------------------------------------------------------
		</sequence>
		<sequence>
			<taxon idref="KT179874.1"/>
			------------------------------------TTTTGGCCATCCTGAAGTTTATATTTTAATTTTACCAGGATTTGGTATAATTTCTCATATTATTTCTCAAGAAAGAGGAAAAAAAGAAACTTTTGGTTGTTTAGGAATAATTTATGCTATAATGGCCATTGGTTTACTAGGTTTTATCGTATGAGCTCATCATATATTTACTGTTGGTATAGATATTGATACCCGAGCTTACTTTACTTCAGCCACAATAATTATTGCAGTTCCTACAGGTATT------AAAATTTTTAGTTGATTAGCTACTCTTCATGGTACTCAAATTAATTATAATCCTTCAACCTTATGAAGTTTAGGATTTGTTTTTCTTTTTACTGTAGGAGGACTAACAGGAGTTATTTTAGCTAATTCCTCTATCGATATTA-----CTCTTCATGATACTTACTATGTTGTTGCTCATTTTCATTATGTTTTATCTATAGGTGCAGTATTCGCAATTATAGGAGGTTTTATTCATTGATACCCCTTATTTTCAGGTTTATCTTTAAATCCCTTTCTCTTAAAAATTCAATTTATTACTATGTT-----------------TATTGGAGTTA-----ATATAACATTTTNNNNNNAACATTTTTTAGGATTAGCTGGTATACCTCGTCGATACTCTGATTATCCAGATAATTTTATTTCTTGAAATATTATTTCTTCTTTTG--------------GTTCTTATATTTCATTATTCTCT---ATAATAATAATAATAATA-------------ATTATTTGAGAATCTTTTATTAATCAACATATTATTTTAT--TTA------CTCT------CAGTATACCTTCCTCTATTGAATGACTTCAAAAT-T-------TACCTCCATCAGAACATTCTTATAATGAACTTCCTATTTTAAGACTTCTAATATGGCAGACTATATGTAATGGATTTAAACCCCATTTA------------------------------------------------------------------------------------------------------------------------------------------------------------------------------------------------------------------------------------------------------------------------------------------------------------------------------------------------------------------------------------------------------------------------------------------------------------------------------------------------------------------------------------------------------------------------------------------------------------------------------------------------------------------------------------------------------------------------------------------------------------------------------------------------------------------------------------------------------------------------------------------------------------------------------------------------------------------------------------------------------------------------------------------------
			-------------------------------------------------------------------------------------------------------------------------------------------------------------------------------------------------------------------------------------------------------------------------------------------------------------------------------------------------------------------------------------------------------------------------------------------------------------------------------------------------------------------------------------------------------------------------------------------------------------------------------------------------
		</sequence>
		<sequence>
			<taxon idref="KT179875.1"/>
			------------------------------------TTTTGGCCATCCTGAAGTTTATATTTTAATTTTACCAGGATTTGGTATAATTTCTCATATTATTTCTCAAGAAAGAGGAAAAAAAGAAACTTTTGGTTGTTTAGGAATAATTTATGCTATAATGGCCATTGGTTTACTAGGTTTTATCGTATGAGCTCATCATATATTTACTGTTGGTATAGATATTGATACCCGAGCTTACTTTACTTCAGCCACAATAATTATTGCAGTTCCTACAGGTATT------AAAATTTTTAGTTGATTAGCTACTCTTCATGGTACTCAAATTAATTATAATCCTTCAACCTTATGAAGTTTAGGATTTGTTTTTCTTTTTACTGTAGGAG------------------------------------------------------------GACTAACAGGAGTTATT----------------------TTAGCTAATTCCTCTA---TCGATATTACTCTT--------------------CATGATACTTACTATGTTGTTGC-----------TCATTTTCATTATGTTTT------ATCTATAGGTGCAGT------------ATTC----------------------------------------------------------------------GCAATTATAGGAGGTTTTA------------------------------------------TTCATTG---ATACCCCTTATTTTCAGGT-------------TTATCT-----------TTAAATCCCTTTCTCT------------TAAAAATT-------CAAT------------------------------------------------------------------------TTATTACTATGTTTATTG-------GA-------------GTTAATATAACATTTT------------------------------------------------------------------------------------------------------------------------------------------------------------------------------------------------------------------------------------------------------------------------------------------------------------------------------------------------------------------------------------------------------------------------------------------------------------------------------------------------------------------------------------------------------------------------------------------------------------------------------------------------------------------------------------------------------------------------------------------------------------------------------------------------------------------------------------------------------------------------------------------------------------------------------------------------------------------------------------------------------------------------------------------------
			-------------------------------------------------------------------------------------------------------------------------------------------------------------------------------------------------------------------------------------------------------------------------------------------------------------------------------------------------------------------------------------------------------------------------------------------------------------------------------------------------------------------------------------------------------------------------------------------------------------------------------------------------
		</sequence>
		<sequence>
			<taxon idref="KT179878.1"/>
			------------------------------------TTTTGGCCATCCTGAAGTTTATATTTTAATTTTACCAGGGTTTGGTATAATTTCTCATATTATTTCCCAAGAAAGAGGAAAAAAAGAAACTTTTGGCTGTTTAGGAATAATTTATGCTATAATAGCTATTGGTTTATTAGGCTTTATTGTCTGAGCTCATCATATGTTTACTGTTGGTATAGATATTGATACCCGAGCTTATTTCACCTCAGCTACAATAATTATTGCAGTTCCTACAGGTATT------AAAATTTTTAGTTGATTAGCTACTTTCCATGGTACTCAAATTAATTTCAATCCTTCAACTTTATGAAGTTTAGGGTTTGTTTTTCTTTTTACTGTAGGAG------------------------------------------------------------GATTAACAGGAGTTATT----------------------TTAGCTAATTCTTCTA---TCGACATTACTCTT--------------------CATGATACCTATTATGTTGTCGC-----------CCACTTCCATTATGTTTT------ATCCATAGGTGCAGT------------ATTT----------------------------------------------------------------------GCAATTATAGGAGGATTTA------------------------------------------TTCATTG---ATAT----------------------------------------------------CCTTTATTTTCAGGA------------CTA----------------TCTTTAAAT----------------C-------CATTTTTTTTAAAAATTC------------AATTTATTACTATATTTATTG-------GA-------------GTTAATATAACATTTT------------------------------------------------------------------------------------------------------------------------------------------------------------------------------------------------------------------------------------------------------------------------------------------------------------------------------------------------------------------------------------------------------------------------------------------------------------------------------------------------------------------------------------------------------------------------------------------------------------------------------------------------------------------------------------------------------------------------------------------------------------------------------------------------------------------------------------------------------------------------------------------------------------------------------------------------------------------------------------------------------------------------------------------------
			-------------------------------------------------------------------------------------------------------------------------------------------------------------------------------------------------------------------------------------------------------------------------------------------------------------------------------------------------------------------------------------------------------------------------------------------------------------------------------------------------------------------------------------------------------------------------------------------------------------------------------------------------
		</sequence>
		<sequence>
			<taxon idref="KT179879.1"/>
			------------------------------------TTTTGGCCATCCTGAAGTTTATATTTTAATTTTACCAGGGTTTGGTATAATTTCTCATATTATTTCCCAAGAAAGAGGAAAAAAAGAAACTTTTGGCTGTTTAGGAATAATTTATGCTATAATAGCTATTGGTTTATTAGGCTTTATTGTCTGAGCTCATCATATGTTTACTGTTGGTATAGATATTGATACCCGAGCTTATTTCACCTCAGCTACAATAATTATTGCAGTTCCTACAGGTATT------AAAATTTTTAGTTGATTAGCTACTTTCCATGGTACTCAAATTAATTTCAATCCTTCAACTTTATGAAGTTTAGGGTTTGTTTTTCTTTTTACTGTAGGAGGATTAACAGGAGTTATTTTAGCTAATTCTTCTATCGACATTA-----CTCTTCATGATACCTATTATGTTGTCGCCCACTTCCATTATGTTTTATCCATAGGTGCAGTATTTGCAATTATAGGAGGATTTATTCATTGATATCCTTTATTTTCAGGACTATCTTTAAAT-----------------CCATTTTTTTTAAAAATTCAATTTATTACTATATTTATTGGAGTTA-----ATATAACATTTTNNNNNNAACATTTTTTAGGATTAGCTGGCATACCTCGCCGTTACTCTGACTACCCTGATAATTTTATTTCATGAAATATTATTTCTTCTTTTG--------------GTTCTTATATTTCTTTATTCTCA---ATAATAATAATAATAATA-------------ATTATTTGGGAATCTTTTATTAATCAACATATTATTTTATTTCCCCT--------------TAATATACCTTCCTCTATT-------GAATGGCT-TCAAAGTTTGCCCCCCTCAGAACATTCTTATAATGAACTTCCTATTTTAAGACTTCTAATATGGCAGACTATATGTAATGGATTTAAACCCCATTTA------------------------------------------------------------------------------------------------------------------------------------------------------------------------------------------------------------------------------------------------------------------------------------------------------------------------------------------------------------------------------------------------------------------------------------------------------------------------------------------------------------------------------------------------------------------------------------------------------------------------------------------------------------------------------------------------------------------------------------------------------------------------------------------------------------------------------------------------------------------------------------------------------------------------------------------------------------------------------------------------------------------------------------------------
			-------------------------------------------------------------------------------------------------------------------------------------------------------------------------------------------------------------------------------------------------------------------------------------------------------------------------------------------------------------------------------------------------------------------------------------------------------------------------------------------------------------------------------------------------------------------------------------------------------------------------------------------------
		</sequence>
		<sequence>
			<taxon idref="KT179876.1"/>
			----------------------------------------------------------------------------------------------AACATTT--------------------------------------------------------------TTTAGG--------------------------------------------ATTAGCTGG----------------CATACC-------------TCGCCGTTACTCTGACTACCCTG------ATAATTTTA----------------TTTCATG-------AAATATTAT----------------------------TTCTTCTTTTG------------------------------------------------------------------------------------GTTCTTATATTT---------------------------CTTTATTCTCAATAATAATAAT------------------------------------------------------------------AATAAT-------------------------------------AATTATTTG-------------------------GGAATCTTT-----------------------------------------TATTA--------------------------ATCAACATA--------TTATTT-------------------TAT------------TTCCCCT-----------TAATATACCTTCCTCTATTGAATGGCTTCAAAGTTTA---------CCCCCCTCAGAACATT-----------CTTA-TAATGAACTTCCTATTTTA------------------------------AGACTTCTAATATGGCAGACTATATGTAATGGATTTAAACCCCATTTA------------------------------------------------------------------------------------------------------------------------------------------------------------------------------------------------------------------------------------------------------------------------------------------------------------------------------------------------------------------------------------------------------------------------------------------------------------------------------------------------------------------------------------------------------------------------------------------------------------------------------------------------------------------------------------------------------------------------------------------------------------------------------------------------------------------------------------------------------------------------------------------------------------------------------------------------------------------------------------------------------------------------------------------------
			-------------------------------------------------------------------------------------------------------------------------------------------------------------------------------------------------------------------------------------------------------------------------------------------------------------------------------------------------------------------------------------------------------------------------------------------------------------------------------------------------------------------------------------------------------------------------------------------------------------------------------------------------
		</sequence>
		<sequence>
			<taxon idref="KT179877.1"/>
			------------------------------------TTTTGGCCATCCTGAAGTTTATATTTTAATTTTACCAGGGTTTGGTATAATTTCTCATATTATTTCCCAAGAAAGAGGAAAAAAAGAAACTTTTGGCTGTTTAGGAATAATTTATGCTATAATAGCTATTGGTTTATTAGGCTTTATTGTCTGAGCTCATCATATGTTTACTGTTGGTATAGATATTGATACCCGAGCTTATTTCACCTCAGCTACAATAATTATTGCAGTTCCTACAGGTATT------AAAATTTTTAGTTGATTAGCTACTTTCCATGGTACTCAAATTAATTTCAATCCTTCAACTTTATGAAGTTTAGGGTTTGTTTTTCTTTTTACTGTAGGAGGATTAACAGGAGTTATTTTAGCTAATTCTTCTATCGACATTA-----CTCTTCATGATACCTATTATGTTGTCGCCCACTTCCATTATGTTTTATCCATAGGTGCAGTATTTGCAATTATAGGAGGATTTATTCATTGATATCCTTTATTTTCAGGACTATCTTTAAAT-----------------CCATTTTTTTTAAAAATTCAATTTATTACTATATTTATTGGAGTTA-----ATATAACATTTTNNNNNNAACATTTTTTAGGATTAGCTGGCATACCTCGCCGTTACTCTGACTACCCTGATAATTTTATTTCATGAAATATTATTTCTTCTTTTG--------------GTTCTTATATTTCTTTATTCTCA---ATAATAATAATAATAATA-------------ATTATTTGGGAATCTTTTATTAATCAACATATTATTTTAT--TTCCCCTTAAT--------ATACCTTCCTCTATTGAAT-----------GGCT-TCAAAGTTTACCCCCCTCAGAACATTCTTATAATGAACTTCCTATTTTAAGACTTCTAATATGGCAGACTATATGTAATGGATTTAAACCCCATTTA------------------------------------------------------------------------------------------------------------------------------------------------------------------------------------------------------------------------------------------------------------------------------------------------------------------------------------------------------------------------------------------------------------------------------------------------------------------------------------------------------------------------------------------------------------------------------------------------------------------------------------------------------------------------------------------------------------------------------------------------------------------------------------------------------------------------------------------------------------------------------------------------------------------------------------------------------------------------------------------------------------------------------------------------
			-------------------------------------------------------------------------------------------------------------------------------------------------------------------------------------------------------------------------------------------------------------------------------------------------------------------------------------------------------------------------------------------------------------------------------------------------------------------------------------------------------------------------------------------------------------------------------------------------------------------------------------------------
		</sequence>
		<sequence>
			<taxon idref="EF514439.1"/>
			------------------------------------------------------------------------------------AAT------TGGAACTTCTTTA----------------AGTTTATTAA----TTCGTACTGA-----------------ATTAGGAAATCCAGGTTC--------------------------------TTTAATTGGTGATGATCAAATTTACAATACT------------ATTGTAACAGCTCATGCTTTTATT------ATAATTTTT----------------TTTATAG---TTATACCTATTATAATTGGAGGATTTGGAAA-----TTGACTAATTCCTTTA---ATATTAGGAG------------------------------CTCCAGATATAG-----CTTTTCCTCGAATAAATAATATAAGTTTTTGACTTC---------TTCCCCCTTCTTTAATTCTTTTAATTTCAAGAAGAATCAT---TGAAAATGGAGTAGGAACAGGATGAACAGTTTATCCT--------------CCTTTATCTTCTAATATT------GCCCATAGAGGAAGTTCAGTAG-----ATTTAGCTATTTT---------TTCCCTTCATTTAGCTGGTATTTCT---------------------------TCTATTTTAGGAGCTATTA-------ATTTT--------------ATTACTACA-------ATTATTA---ATATACGTATTAATAATTT------------ATCTTTTGA---------TCAAATACCTTTATTTATTTGA--GCTGTAGGTATTA------CAGCTGTTTTACTTCTTAT-----------TTCT-T-------TACCAGTATTAGCTGGAG---------------CTATTACTATATTATTAA-----CTGAT----CGAAAT--CTTAATACTTCTTTTTTTGACCCAGCAGGAGGAGGAG---------------------------------------------------------------------------------------------------------------------------------------------------------------------------------------------------------------------------------------------------------------------------------------------------------------------------------------------------------------------------------------------------------------------------------------------------------------------------------------------------------------------------------------------------------------------------------------------------------------------------------------------------------------------------------------------------------------------------------------------------------------------------------------------------------------------------------------------------------------------------------------------------------------------------------------------------------------------------------------------------------------------------
			-------------------------------------------------------------------------------------------------------------------------------------------------------------------------------------------------------------------------------------------------------------------------------------------------------------------------------------------------------------------------------------------------------------------------------------------------------------------------------------------------------------------------------------------------------------------------------------------------------------------------------------------------
		</sequence>
		<sequence>
			<taxon idref="EF514436.1"/>
			------------------------------------------------------------------------------------AAT------TGGAACTTCTTTA----------------AGTTTATTAA----TTCGTACTGA-----------------ATTAGGAAATCCAGGTTC--------------------------------TTTAATTGGTGATGATCAAATTTACAATACT------------ATTGTAACAGCTCATGCTTTTATT------ATAATTTTT----------------TTTATAG---TTATACCTATTATAATTGGAGGTTTTGGAAA-----TTGACTAATTCCTTTA---ATATTAGGAG------------------------------CTCCAGATATAG-----CTTTTCCTCGTATAAATAATATAAGTTTTTGACTTC---------TTCCCCCTTCTTTAATTCTTTTAATTTCAAGAAGAATCAT---TGAAAATGGAGTAGGAACAGGATGAACAATTTATCCT--------------CCTTTATCTTCTAATATT------GCCCATAGAGGAAGTTCAGTAG-----ATTTAGCTATTTT---------TTCCCTTCATTTAGCTGGTATTTCT---------------------------TCTATTTTAGGAGCTATTA-------ATTTT--------------ATTACTACA-------ATTATTA---ATATACGTATTAATAATTT------------ATCTTTTGA---------TCAAATACCTTTATTTATTTGA--GCNGTAGGTATTA------CCGCTGTTTTACTTCTTAT-----------TTCT-C-------TACCAGTATTAGCTGGAG---------------CTATTACTATATTATTAA-----CTGAT----CGAAAT--CTTAATACTTCTTTTTTTGACCCAGCAGGAGGAGGAG---------------------------------------------------------------------------------------------------------------------------------------------------------------------------------------------------------------------------------------------------------------------------------------------------------------------------------------------------------------------------------------------------------------------------------------------------------------------------------------------------------------------------------------------------------------------------------------------------------------------------------------------------------------------------------------------------------------------------------------------------------------------------------------------------------------------------------------------------------------------------------------------------------------------------------------------------------------------------------------------------------------------------
			-------------------------------------------------------------------------------------------------------------------------------------------------------------------------------------------------------------------------------------------------------------------------------------------------------------------------------------------------------------------------------------------------------------------------------------------------------------------------------------------------------------------------------------------------------------------------------------------------------------------------------------------------
		</sequence>
		<sequence>
			<taxon idref="EF514444.1"/>
			--------------------------------------------------------------------------------GNATAAT------TGGAACTTCTTTA----------------AGTTTATTAA----TTCGTACTGA-----------------ATTAGGAAATCCAGGNTC--------------------------------TTTAATTGGTGANGATCAAATTTACAATACT------------ATTGTAACAGCTCATGTTTTTATT------ATAATTTTT----------------TTTATAG---TTATACCTATTATAATTGGAGGTTTTGGAAA-----TTGACTAATTCCTTTA---ATATTAGGAG------------------------------CTCCAGATATAG-----CTTTTCCTCGTATAAATAATATAAGTTTTTGACTTC---------TTCCCCCTTCTTTAATTCTTTTAATTTCAAGAAGAATCAT---TGAAAATGGAGTAGGAACAGGATGAACAATTTATCCT--------------CCTTTATCTTCTAATATT------GCCCATAGAGGAAGTTCAGTAG-----ATTTAGCTATTTT---------TTCCCTTCATTTAGCTGGTATTTCT---------------------------TCTATTTTAGGAGCTATTA-------ATTTT--------------ATTACTACA-------ATTATTA---ATATACGTATTAATAATTT------------ATCTTTTGA---------TCAAATACCTTTATTTATTTGA--GCTGTAGGTATTA------CCGCTGTTTTACTTCTTAT-----------TTCT-C-------TACCAGTATTAGCTGGAG---------------CTATTACTATATTATTAA-----CTGAT----CGAAAT--CTTAATACTTCTTTTTTTGACCCAGCAGGAGGAGGAG---------------------------------------------------------------------------------------------------------------------------------------------------------------------------------------------------------------------------------------------------------------------------------------------------------------------------------------------------------------------------------------------------------------------------------------------------------------------------------------------------------------------------------------------------------------------------------------------------------------------------------------------------------------------------------------------------------------------------------------------------------------------------------------------------------------------------------------------------------------------------------------------------------------------------------------------------------------------------------------------------------------------------
			-------------------------------------------------------------------------------------------------------------------------------------------------------------------------------------------------------------------------------------------------------------------------------------------------------------------------------------------------------------------------------------------------------------------------------------------------------------------------------------------------------------------------------------------------------------------------------------------------------------------------------------------------
		</sequence>
		<sequence>
			<taxon idref="EF514452.1"/>
			----------------------------------------------------------------------------GCCGGAATAGT------AGGAACTTCCCTA----------------AGCCTATTAA----TTCGGACCGA-----------------ATTAGGAAATCCAGGTTC--------------------------------TTTAATCGGAGATGATCAAATTTATAATACT------------ATTGTCACAGCTCATGCTTTTATT------ATAATTTTT----------------TTTATAG---TTATACCAATTATAATTGGAGGATTTGGAAA-----TTGACTTATCCCTTTA---ATGTTAGGAG------------------------------CTCCTGATATAG-----CTTTCCCTCGAATAAATAATATAAGTTTTTGACTTT---------TACCCCCTTCTTTAACTCTTTTAATTTCAAGAAGAATTGT---CGAAAATGGAGCAGGAACAGGATGAACAGTGTACCCC--------------CCACTTTCTTCCAATATT------GCTCATAGAGGTAGCTCAGTAG-----ATCTAGCCATCTT---------CTCCCTTCATTTAGCTGGAATTTCC---------------------------TCTATTCTAGGAGCTATTA-------ATTTC--------------ATTACAACA-------ATTATTA---ATATACGTGCTAATGGTAT------------ATCATTCGA---------TCAAATACCTTTATTTATCTGA--GCTGTAGGAATCA------CAGCCCTTCTTCTTTTACT-----------TTCC-T-------TACCCGTTCTAGCAGGTG---------------CTATTACTATACTTCTTA-----CCGAT----CGCAAT--ATTAATACATCATTTTTTGACCCAGCAGGAGGAGGTG---------------------------------------------------------------------------------------------------------------------------------------------------------------------------------------------------------------------------------------------------------------------------------------------------------------------------------------------------------------------------------------------------------------------------------------------------------------------------------------------------------------------------------------------------------------------------------------------------------------------------------------------------------------------------------------------------------------------------------------------------------------------------------------------------------------------------------------------------------------------------------------------------------------------------------------------------------------------------------------------------------------------------
			-------------------------------------------------------------------------------------------------------------------------------------------------------------------------------------------------------------------------------------------------------------------------------------------------------------------------------------------------------------------------------------------------------------------------------------------------------------------------------------------------------------------------------------------------------------------------------------------------------------------------------------------------
		</sequence>
		<sequence>
			<taxon idref="EF514461.1"/>
			----------------------------------------------------------------TTTCGGATTTGAGCCGGAATAGT------AGGAACTTCCCTA----------------AGCCTATTAA----TTCGGACCGA-----------------ATTAGGAAATCCAGGTTC--------------------------------TTTAATCGGAGATGATCAAATTTATAATACT------------ATTGTCACAGCTCATGCTTTTATT------ATAATTTTT----------------TTTATAG---TTATACCAATTATAATTGGAGGATTTGGAAA-----TTGACTTATCCCTTTA---ATGTTAGGAG------------------------------CTCCTGATATAG-----CTTTCCCTCGAATAAATAATATAAGTTTTTGACTTT---------TACCCCCTTCTTTAACTCTTTTAATTTCAAGAAGAATTGT---CGAAAATGGAGCAGGAACAGGATGAACAGTGTACCCC--------------CCACTTTCTTCCAATATT------GCTCATAGAGGTAGCTCAGTAG-----ATCTAGCCATCTT---------CTCCCTTCATTTAGCTGGAATTTCC---------------------------TCTATTCTAGGAGCTATTA-------ATTTC--------------ATTACAACA-------ATTATTA---ATATACGTGCTAATAGTAT------------ATCATTCGA---------TCAAATACCTTTATTTATCTGA--GCTGTAGGAATCA------CAGCCCTTCTTCTTTTACT-----------TTCC-T-------TACCCGTTCTAGCAGGTG---------------CTATTACTATACTTCTTA-----CCGAT----CGCAAT--ATTAATACATCATTTTTTGACCCAGCAGGAGGAGGTGAC-------------------------------------------------------------------------------------------------------------------------------------------------------------------------------------------------------------------------------------------------------------------------------------------------------------------------------------------------------------------------------------------------------------------------------------------------------------------------------------------------------------------------------------------------------------------------------------------------------------------------------------------------------------------------------------------------------------------------------------------------------------------------------------------------------------------------------------------------------------------------------------------------------------------------------------------------------------------------------------------------------------------------
			-------------------------------------------------------------------------------------------------------------------------------------------------------------------------------------------------------------------------------------------------------------------------------------------------------------------------------------------------------------------------------------------------------------------------------------------------------------------------------------------------------------------------------------------------------------------------------------------------------------------------------------------------
		</sequence>
		<sequence>
			<taxon idref="EF514462.1"/>
			----------------------------------------------------------------TTTCGGATTTGAGCCGGAATAGT------AGGAACTTCCCTA----------------AGACTACTAA----TCCGAACTGA-----------------ATTAGGAAACCCAGGCTT--------------------------------TTTAATCGGAGATGATCAAATCTATAATACT------------ATTGTCACAGCTCATGCCTTCATT------ATAATCTTT----------------TTTATAG---TTATACCCATTATAATTGGAGGATTTGGAAA-----TTGACTTGTCCCTTTA---ATGTTAGGAG------------------------------CTCCTGATATAG-----CTTTTCCTCGAATAAATAATATAAGTTTTTGACTTT---------TACCCCCTTCTTTAACCCTTTTAATTTCAAGAAGAATTGT---CGAAAACGGAGCAGGAACAGGATGAACAGTGTACCCC--------------CCACTTTCTTCTAACATT------GCCCACAGAGGAAGCTCAGTAG-----ACTTAGCTATTTT---------TTCTCTTCATTTAGCCGGAATTTCC---------------------------TCTATCCTGGGAGCTATCA-------ATTTT--------------ATTACTACA-------ATTATTA---ATATACGTATTAATAATAT------------ATCATTTGA---------TCAAATACCCTTATTTGTTTGA--GCTGTAGGAATTA------CAGCACTTCTTCTCTTACT-----------TTCT-T-------TACCTGTTCTAGCAGGTG---------------CTATTACTATACTTCTTA-----CTGAT----CGTAAT--ATTAACACATCATTTTTTGACCCAGCAGGAGGAGGAGACCCAA---------------------------------------------------------------------------------------------------------------------------------------------------------------------------------------------------------------------------------------------------------------------------------------------------------------------------------------------------------------------------------------------------------------------------------------------------------------------------------------------------------------------------------------------------------------------------------------------------------------------------------------------------------------------------------------------------------------------------------------------------------------------------------------------------------------------------------------------------------------------------------------------------------------------------------------------------------------------------------------------------------------------
			-------------------------------------------------------------------------------------------------------------------------------------------------------------------------------------------------------------------------------------------------------------------------------------------------------------------------------------------------------------------------------------------------------------------------------------------------------------------------------------------------------------------------------------------------------------------------------------------------------------------------------------------------
		</sequence>
		<sequence>
			<taxon idref="EF514459.1"/>
			----------------------------------------------------------------TTTCGGAATTGAGCCGGAATGGT------AGGAACTTCCCTA----------------AGACTACTAA----TCCGAACTGA-----------------ATTAGGAAACCCAGGCTT--------------------------------TTTAATCGGAGATGATCAAATCTATAATACT------------ATTGTCACAGCTCATGCCTTCATT------ATAATCTTT----------------TTTATAG---TTATACCCATTATAATTGGAGGATTTGGAAA-----TTGACTTGTCCCTTTA---ATGTTAGGAG------------------------------CCCCTGATATAG-----CTTTCCCTCGAATAAATAATATAAGTTTTTGACTTT---------TACCCCCTTCTTTAACCCTTTTAATTTCAAGAAGAATTGT---CGAAAACGGAGCAGGAACAGGATGAACAGTGTACCCC--------------CCACTTTCTTCTAACATT------GCCCACAGAGGAAGCTCAGTAG-----ACTTAGCTATTTT---------TTCTCTTCATTTAGCCGGAATTTCC---------------------------TCTATTCTAGGAGCTATCA-------ATTTT--------------ATTACTACA-------ATTATTA---ATATGCGTATTAATAATAT------------ATCATTTGA---------TCAAATACCCTTATTTGTTTGA--GCTGTAGGAATTA------CAGCACTTCTTCTCTTACT-----------TTCT-T-------TACCTGTTTTAGCAGGTG---------------CTATTACTATACTTCTTA-----CTGAT----CGTAAT--ATCAACACATCATTTTTTGACCCGGCAGGAGGAGGAG---------------------------------------------------------------------------------------------------------------------------------------------------------------------------------------------------------------------------------------------------------------------------------------------------------------------------------------------------------------------------------------------------------------------------------------------------------------------------------------------------------------------------------------------------------------------------------------------------------------------------------------------------------------------------------------------------------------------------------------------------------------------------------------------------------------------------------------------------------------------------------------------------------------------------------------------------------------------------------------------------------------------------
			-------------------------------------------------------------------------------------------------------------------------------------------------------------------------------------------------------------------------------------------------------------------------------------------------------------------------------------------------------------------------------------------------------------------------------------------------------------------------------------------------------------------------------------------------------------------------------------------------------------------------------------------------
		</sequence>
		<sequence>
			<taxon idref="EF514460.1"/>
			----------------------------------------------------------------TTTCGGATTTGAGCCGGAATGGT------AGGAACTTCCCTA----------------AGACTACTAA----TCCGAACTGA-----------------ATTAGGAAACCCAGGCTT--------------------------------TTTAATCGGAGATGATCAAATCTATAATACT------------ATTGTCACAGCTCATGCCTTCATT------ATAATCTTT----------------TTTATAG---TTATACCCATTATAATTGGAGGATTTGGAAA-----TTGACTTGTCCCTTTA---ATGTTAGGAG------------------------------CCCCTGATATAG-----CTTTCCCTCGAATAAATAATATAAGTTTTTGACTTT---------TACCCCCTTCTTTAACCCTTTTAATTTCAAGAAGAATTGT---CGAAAACGGAGCAGGAACAGGATGAACAGTGTACCCC--------------CCACTTTCTTCTAACATT------GCCCACAGAGGAAGCTCAGTAG-----ACTTAGCTATTTT---------TTCTCTTCATTTAGCCGGAATTTCC---------------------------TCTATTCTAGGAGCTATCA-------ATTTT--------------ATTACTACA-------ATTATTA---ATATGCGTATTAATAATAT------------ATCATTTGA---------TCAAATACCCTTATTTGTTTGA--GCTGTAGGAATTA------CAGCACTTCTTCTCTTACT-----------TTCT-T-------TACCTGTTTTAGCAGGTG---------------CTATTACTATACTTCTTA-----CTGAT----CGTAAT--ATCAACACATCATTTTTTGACCCGGCAGGAGGAGGAG---------------------------------------------------------------------------------------------------------------------------------------------------------------------------------------------------------------------------------------------------------------------------------------------------------------------------------------------------------------------------------------------------------------------------------------------------------------------------------------------------------------------------------------------------------------------------------------------------------------------------------------------------------------------------------------------------------------------------------------------------------------------------------------------------------------------------------------------------------------------------------------------------------------------------------------------------------------------------------------------------------------------------
			-------------------------------------------------------------------------------------------------------------------------------------------------------------------------------------------------------------------------------------------------------------------------------------------------------------------------------------------------------------------------------------------------------------------------------------------------------------------------------------------------------------------------------------------------------------------------------------------------------------------------------------------------
		</sequence>
		<sequence>
			<taxon idref="KF397018.1"/>
			------------------------------------------------AACATTATATTTTATTTTTGGTATTTGAGCAAGATTATT------AGGAACTTCTTTA----------------AGTTTATTAA----TTCGAACAGA-----------------ATTAGGTACTCCTGGTTC--------------------------------TTTAATTGGAGATGATCAAATTTATAACACT------------ATTGTAACAGCTCATGCTTTTATT------ATAATTTTT----------------TTTATAG---TTATACCTATTATAATTGGAGGATTTGGAAA-----TTGATTAGTTCCATTA---ATATTAGGAG------------------------------CTCCAGATATAG-----CTTTCCCCCGAATAAATAATATAAGTTTTTGACTTT---------TACCCCCTTCTTTAACCCTTTTAATTTCAAGAAGAATTGT---TGAAAATGGAGCAGGAACAGGATGAACAGTGTACCCC--------------CCACTATCTTCTAATATT------GCCCACAGAGGTAGCTCAGTAG-----ATTTAGCTATTTT---------TTCCCTTCATTTAGCAGGAATTTCT---------------------------TCTATTTTAGGAGCCATTA-------ATTTT--------------ATCACTACA-------ATTATTA---ATATACGTGTTAGCAATAT------------ATCATTTGA---------TCAAATACCCCTATTTGTGTGA--GCTGTAGGAATTA------CAGCTCTTCTTCTTTTACT-----------TTCT-T-------TACCTGTTTTAGCAGGTG---------------CTATTACTATACTTCTTA-----CTGAT----CGTAAT--ATTAACACATCATTTTTTGACCCTGCAGGAGGAGGAGATCCAATTTTATACCAACATTTATTT-------------------------------------------------------------------------------------------------------------------------------------------------------------------------------------------------------------------------------------------------------------------------------------------------------------------------------------------------------------------------------------------------------------------------------------------------------------------------------------------------------------------------------------------------------------------------------------------------------------------------------------------------------------------------------------------------------------------------------------------------------------------------------------------------------------------------------------------------------------------------------------------------------------------------------------------------------------------------------------------------
			-------------------------------------------------------------------------------------------------------------------------------------------------------------------------------------------------------------------------------------------------------------------------------------------------------------------------------------------------------------------------------------------------------------------------------------------------------------------------------------------------------------------------------------------------------------------------------------------------------------------------------------------------
		</sequence>
		<sequence>
			<taxon idref="EF514424.1"/>
			----------------------------------------------------------------------------------------------GGAACTTCTTTA----------------AGACTTCTAA----TTCGAACTGA-----------------ATTAGGGAATCCAGGTTC--------------------------------TTTAATTGGAGATGATCAAATTTATAATACT------------ATTGTTACAGCTCATGCTTTCATT------ATAATTTTT----------------TTTATAG---TTATACCTATCATAATTGGAGGATTTGGTAA-----TTGACTTGTTCCTTTA---ATATTAGGAG------------------------------CCCCTGATATAG-----CTTTCCCTCGAATAAATAATATAAGTTTTTGACTTT---------TGCCCCCTTCTTTAACCCTTTTAATTTCAAGAAGAATTGT---TGAAAATGGAGCAGGAACAGGATGAACAGTGTACCCC--------------CCACTATCTTCTAATATT------GCCCACAGAGGTAGCTCAGTAG-----ATTTAGCTATTTT---------TTCCCTTCATTTAGCAGGAATTTCT---------------------------TCTATTTTAGGAGCCATTA-------ATTTT--------------ATCACTACA-------ATTATTA---ATATACGTGTTAGCAATAT------------ATCATTTGA---------TCAAATACCCCTATTTGTGTGA--GCTGTAGGAATTA------CAGCTCTTCTTCTTTTACT-----------TTCC-T-------TACCTGTTTTAGCAGGTG---------------CTATTACCATACTTCTTA-----CTGAT----CGTAAT--ATTAACACATCATTTTTTGNTCCTGCAGGAGGAGG-----------------------------------------------------------------------------------------------------------------------------------------------------------------------------------------------------------------------------------------------------------------------------------------------------------------------------------------------------------------------------------------------------------------------------------------------------------------------------------------------------------------------------------------------------------------------------------------------------------------------------------------------------------------------------------------------------------------------------------------------------------------------------------------------------------------------------------------------------------------------------------------------------------------------------------------------------------------------------------------------------------------------------
			-------------------------------------------------------------------------------------------------------------------------------------------------------------------------------------------------------------------------------------------------------------------------------------------------------------------------------------------------------------------------------------------------------------------------------------------------------------------------------------------------------------------------------------------------------------------------------------------------------------------------------------------------
		</sequence>
		<sequence>
			<taxon idref="EF514420.1"/>
			----------------------------------------------------------------------------GCAGGAATGGT------AGGAACTTCTTTA----------------AGACTTCTAA----TTCGAACTGA-----------------ATTAGGAAATCCAGGTTC--------------------------------TTTAATTGGAGANNACCAAATTTATAATACT------------ATTGTTACAGCTCATGCTTTCATT------ATAATTTTT----------------TTTATAG---TTATACCTATTATAATTGGAGGATTTGGTAA-----TTGACTTGTTCCTTTA---ATATTAGGAG------------------------------CCCCTGATATAG-----CTTTCCCTCGAATAAATAATATAAGTTTTTGACTTT---------TACCCCCTTCTTTAACCCTTTTAATTTCAAGAAGAATTGT---TGAAAATGGAGCAGGAACAGGATGAACAGTGTACCCC--------------CCACTATCTTCTAATATT------GCTCATAGAGGTAGCTCAGTAG-----ATTTAGCTATTTT---------TTCCCTTCATTTAGCAGGAATTTCT---------------------------TCTATTTTAGGAGCCATTA-------ATTTT--------------ATCACTACA-------ATTATTA---ATATACGTGTTAGCAATAT------------ATCATTTGA---------TCAAATACCCCTATTTGTGTGA--GCTGTAGGAATTA------CAGCTCTTCTTCTTTTACT-----------TTCT-T-------TACCTGTTCTAGCAGGTG---------------CTATTACTATACTTCTTA-----CTGAT----CGTAAT--ATTAACACATCATTTTT-----------------------------------------------------------------------------------------------------------------------------------------------------------------------------------------------------------------------------------------------------------------------------------------------------------------------------------------------------------------------------------------------------------------------------------------------------------------------------------------------------------------------------------------------------------------------------------------------------------------------------------------------------------------------------------------------------------------------------------------------------------------------------------------------------------------------------------------------------------------------------------------------------------------------------------------------------------------------------------------------------------------------------------------------
			-------------------------------------------------------------------------------------------------------------------------------------------------------------------------------------------------------------------------------------------------------------------------------------------------------------------------------------------------------------------------------------------------------------------------------------------------------------------------------------------------------------------------------------------------------------------------------------------------------------------------------------------------
		</sequence>
		<sequence>
			<taxon idref="EF514408.1"/>
			----------------------------------------------------------------------------------------------------------------------------------AA----TTCGAACTGA-----------------ATTAGGAAACCCAGGNTC--------------------------------TTTAATTGGAGANNATCAAATTTNTAATACT------------ATTGTTACAGCTCATGCTTTCATT------ATAATTTTT----------------TTTATAG---TTATACCTATTATAATTGGAGGATTTGGTAA-----TTGACTTGTCCCTTTA---ATATTAGGAG------------------------------CCCCTGATATAG-----CTTTCCCTCGAATAAATAATATAAGTTTTTGACTTT---------TACCCCCTTCTTTAACCCTTTTAATTTCAAGAAGAATTGT---TGAAAATGGAGCAGGAACAGGATGAACAGTGTACCCC--------------CCACTATCTTCTAATATT------GCCCATAGAGGTAGCTCAGTAG-----ATTTAGCTATTTT---------TTCCCTTCATTTAGCAGGAATTTCT---------------------------TCTATTTTAGGAGCCATTA-------ATTTT--------------ATTACTACA-------ATTATTA---ATATACGTGTTAGCAATAT------------ATCATTTGA---------TCAAATACCCCTATTTGTGTGA--GCTGTAGGAATTA------CAGCTCTTCTTCTTTTACT-----------TTCT-T-------TACCTGTTTTAGCAGGTG---------------CTATTACTATACTTCTTA-----CTGAT----CGTAAT--ATTAACACATCATTTTTTGACCCTGCA-------------------------------------------------------------------------------------------------------------------------------------------------------------------------------------------------------------------------------------------------------------------------------------------------------------------------------------------------------------------------------------------------------------------------------------------------------------------------------------------------------------------------------------------------------------------------------------------------------------------------------------------------------------------------------------------------------------------------------------------------------------------------------------------------------------------------------------------------------------------------------------------------------------------------------------------------------------------------------------------------------------------------------------
			-------------------------------------------------------------------------------------------------------------------------------------------------------------------------------------------------------------------------------------------------------------------------------------------------------------------------------------------------------------------------------------------------------------------------------------------------------------------------------------------------------------------------------------------------------------------------------------------------------------------------------------------------
		</sequence>
		<sequence>
			<taxon idref="EF514428.1"/>
			----------------------------------------------------------------------------------------------GGAACTTCTTTA----------------AGACTTCTAA----TTCGAACTGA-----------------ATTAGGAAACCCAGGTTC--------------------------------TTTAATTGGAGANNATCAAATTTCTAATACT------------ATTGTTACAGCTCATGCTTTCATT------ATAATTTTT----------------TTTATAG---TTATACCTATTATAATTGGAGGATTTGGTAA-----TTGACTTGTCCCTTTA---ATATTAGGAG------------------------------CCCCTGATATAG-----CTTTCCCTCGAATAAATAATATAAGTTTTTGACTTT---------TACCCCCTTCTTTAACCCTTTTAATTTCAAGAAGAATTGT---TGAAAATGGAGCAGGAACAGGATGAACAGTGTACCCC--------------CCACTATCTTCTAATATT------GCCCATAGAGGTAGCTCAGTAG-----ATTTAGCTATTTT---------TTCCCTTCATTTAGCAGGAATTTCT---------------------------TCTATTTTAGGAGCCATTA-------ATTTT--------------ATTACTACA-------ATTATTA---ATATACGTGTTAGCAATAT------------ATCATTTGA---------TCAAATACCCCTATTTGTGTGA--GCTGTAGGAATTA------CAGCTCTTCTTCTTTTACT-----------TTCT-T-------TACCTGTTTTAGCAGGTG---------------CTATTACTATACTTCTTA-----CTGAT----CGTAAT--ATTAACACATCATTTTTTGACCCTGCAGGAGGAGGAG---------------------------------------------------------------------------------------------------------------------------------------------------------------------------------------------------------------------------------------------------------------------------------------------------------------------------------------------------------------------------------------------------------------------------------------------------------------------------------------------------------------------------------------------------------------------------------------------------------------------------------------------------------------------------------------------------------------------------------------------------------------------------------------------------------------------------------------------------------------------------------------------------------------------------------------------------------------------------------------------------------------------------
			-------------------------------------------------------------------------------------------------------------------------------------------------------------------------------------------------------------------------------------------------------------------------------------------------------------------------------------------------------------------------------------------------------------------------------------------------------------------------------------------------------------------------------------------------------------------------------------------------------------------------------------------------
		</sequence>
		<sequence>
			<taxon idref="EF514409.1"/>
			----------------------------------------------------------------------------------------------------------------------------------AA----TTCGAACTGA-----------------ATTAGGAAACCCAGGTTC--------------------------------TTTAATTGGAGANNATCAAATTTNTAATACT------------ATTGTTACAGCTCATGCTTTCATT------ATAATTTTT----------------TTTATAG---TTATACCTATTATAATTGGAGGATTTGGTAA-----TTGACTTGTCCCTTTA---ATATTAGGAG------------------------------CCCCTGATATAG-----CTTTCCCTCGAATAAATAATATAAGTTTTTGACTTT---------TACCCCCTTCTTTAACCCTTTTAATTTCAAGAAGAATTGT---TGAAAATGGAGCAGGAACAGGATGAACAGTGTACCCC--------------CCACTATCTTCTAATATT------GCCCATAGAGGTAGCTCAGTAG-----ATTTAGCTATTTT---------TTCCCTTCATTTAGCAGGAATTTCT---------------------------TCTATTTTAGGAGCCATTA-------ATTTT--------------ATTACTACA-------ATTATTA---ATATACGTGTTAGCAATAT------------ATCATTTGA---------TCAAATACCCCTATTTGTGTGA--GCTGTAGGAATTA------CAGCTCTTCTTCTTTTACT-----------TTCT-T-------TACCTGTTTTAGCAGGTG---------------CTATTACTATACTTCTTA-----CTGAT----CGTAAT--ATTAACACATCATTTTTTGACCCTGCA-------------------------------------------------------------------------------------------------------------------------------------------------------------------------------------------------------------------------------------------------------------------------------------------------------------------------------------------------------------------------------------------------------------------------------------------------------------------------------------------------------------------------------------------------------------------------------------------------------------------------------------------------------------------------------------------------------------------------------------------------------------------------------------------------------------------------------------------------------------------------------------------------------------------------------------------------------------------------------------------------------------------------------------
			-------------------------------------------------------------------------------------------------------------------------------------------------------------------------------------------------------------------------------------------------------------------------------------------------------------------------------------------------------------------------------------------------------------------------------------------------------------------------------------------------------------------------------------------------------------------------------------------------------------------------------------------------
		</sequence>
		<sequence>
			<taxon idref="KF399304.1"/>
			------------------------------------------------AACATTATATTTTATTTTTGGAATTTGAGCAGGAATGGT------AGGAACTTCTTTA----------------AGACTTCTAA----TTCGAACTGA-----------------ATTAGGAAACCCAGGTTC--------------------------------TTTAATTGGAGATGATCAAATTTATAATACT------------ATTGTTACAGCTCATGCTTTCATT------ATAATTTTT----------------TTTATAG---TTATACCTATTATAATTGGAGGATTTGGTAA-----TTGACTTGTCCCTTTA---ATATTAGGAG------------------------------CCCCTGATATAG-----CTTTCCCTCGAATAAATAATATAAGTTTTTGACTTT---------TACCCCCTTCTTTAACCCTTTTAATTTCAAGAAGAATTGT---TGAAAATGGAGCAGGAACAGGATGAACAGTGTACCCC--------------CCACTATCTTCTAATATT------GCCCATAGAGGTAGCTCAGTAG-----ATTTAGCTATTTT---------TTCCCTTCATTTAGCAGGAATTTCC---------------------------TCTATTTTAGGAGCCATTA-------ATTTT--------------ATTACTACA-------ATTATTA---ATATACGTGTTAGCAATAT------------ATCATTTGA---------TCAAATACCCCTATTTGTGTGA--GCTGTAGGAATTA------CAGCTCTTCTTCTTTTACT-----------TTCT-T-------TACCTGTTTTAGCAGGTG---------------CTATTACTATACTTCTTA-----CTGAT----CGTAAT--ATTAATACATCATTTTTTGATCCTGCAGGAGGAGGAGACCCAATTTTATACCAACATTTATTT-------------------------------------------------------------------------------------------------------------------------------------------------------------------------------------------------------------------------------------------------------------------------------------------------------------------------------------------------------------------------------------------------------------------------------------------------------------------------------------------------------------------------------------------------------------------------------------------------------------------------------------------------------------------------------------------------------------------------------------------------------------------------------------------------------------------------------------------------------------------------------------------------------------------------------------------------------------------------------------------------
			-------------------------------------------------------------------------------------------------------------------------------------------------------------------------------------------------------------------------------------------------------------------------------------------------------------------------------------------------------------------------------------------------------------------------------------------------------------------------------------------------------------------------------------------------------------------------------------------------------------------------------------------------
		</sequence>
		<sequence>
			<taxon idref="KF405859.1"/>
			----------------------------------------------------------------------------------------------------------------------------------------------------------------------------------------------------------------------------------------------------------------------------------------------------------------------------------------------------------------------------------------------------------------------------------------------------------------------TAAGTTTTTGACTTT---------TACCCCCTTCTTTAACCCTTTTAATTTCAAGAAGAATTGT---TGAAAATGGAGCAGGAACAGGATGAACAGTGTACCCC--------------CCACTATCTTCTAATATT------GCCCATAGAGGTAGCTCAGTAG-----ATTTAGCTATTTT---------TTCCCTTCATTTAGCAGGAATTTCC---------------------------TCTATTTTAGGAGCCATTA-------ATTTT--------------ATTACTACA-------ATTATTA---ATATACGTGTTAGCAATAT------------ATCATTTGA---------TCAAATACCCCTATTTGTGTGA--GCTGTAGGAATTA------CAGCTCTTCTTCTTTTACT-----------TTCT-T-------TACCTGTTTTAGCAGGTG---------------CTATTACTATACTTCTTA-----CTGAT----CGTAAT--ATTAATACATCATTTTTTGATCCTGCAGGAGGAGGAGACCCAATTTTATACCAACATTTATTT-------------------------------------------------------------------------------------------------------------------------------------------------------------------------------------------------------------------------------------------------------------------------------------------------------------------------------------------------------------------------------------------------------------------------------------------------------------------------------------------------------------------------------------------------------------------------------------------------------------------------------------------------------------------------------------------------------------------------------------------------------------------------------------------------------------------------------------------------------------------------------------------------------------------------------------------------------------------------------------------------
			-------------------------------------------------------------------------------------------------------------------------------------------------------------------------------------------------------------------------------------------------------------------------------------------------------------------------------------------------------------------------------------------------------------------------------------------------------------------------------------------------------------------------------------------------------------------------------------------------------------------------------------------------
		</sequence>
		<sequence>
			<taxon idref="AY919291.1"/>
			----------------------TGGTCAACAAATCATAAAGATATTGGAACATTATATTTTATTTTTGGAATTTGAGCAGGAATGGT------AGGAACTTCTTTA----------------AGACTTCTAA----TTCGAACTGA-----------------ATTAGGAAACCCAGGTTC--------------------------------TTTAATTGGAGATGATCAAATTTATAATACT------------ATTGTTACAGCTCATGCTTTCATT------ATAATTTTT----------------TTTATAG---TTATACCTATTATAATTGGAGGATTTGGTAA-----TTGACTTGTTCCTTTA---ATATTAGGAG------------------------------CCCCTGATATAG-----CTTTCCCTCGAATAAATAATATAAGTTTTTGACTTT---------TACCCCCTTCTTTAATCCTTTTAATTTCAAGAAGAATTGT---TGAAAATGGAGCAGGAACAGGATGAACAGTGTACCCC--------------CCACTATCTTCTAATATT------GCCCATAGAGGTAGCTCAGTAG-----ATTTAGCTATTTT---------TTCCCTTCATTTAGCAGGAATTTCT---------------------------TCTATTTTAGGAGCCATTA-------ATTTT--------------ATTACTACA-------ATTATTA---ATATACGTGTTAGCAATAT------------ATCATTTGA---------TCAAATACCCCTATTTGTGTGA--GCTGTAGGAATTA------CAGCTCTTCTTCTTTTACT-----------TTCT-T-------TACCTGTTTTAGCGGGTG---------------CTATTACTATACTTCTTA-----CTGAT----CGTAAT--ATTAACACATCATTTTTTGACCCTGCAGGAGGAGGAGACCCAATTTTATACCAACATTTATTTTGATTTTTTGGCCATCCTGAAGTTTATATTTTAATTTTACCAGGATTTGGTATAATTTCTCATATTATTTCTCAAGAAAGAGGGAAAAAAGAAACTTTTGGTTGTTTAGGAATAATTTATGCTATAATAGCCATTGGTTTACTAGGTTTCATTGTATGAGCTCACCATATATTTACTGTCGGTATAGATATTGATACCCGAGCTTACTTTACTTCAGCCACAATAATTATTGCAGTTCCTACAGGTATTAAAATTTTTAGTTGATTAGCTACTCTTCATGGTACTCAAATTAATTATAATCCTTCAACCTTATGAAGTTTAGGATTTGTTTTTCTTTTTACTGTAGGAGGACTAACAGGAGTTATTTTAGCTAATTCTTCTATCGATATCACTCTTCATGATACTTACTATGTTGTTGCTCATTTTCATTATGTTTTATCCATAGGTGCAGTATTTGCAATTATAGGAGGTTTTATTCATTGATACCCTTTATTTTCAGGTTTATCTTTAAATCCCTTTCTCTTAAAAATTCAATTTATTACTATATTTATTGGAGTTAATATAACCTTTTTCCCTCAACATTTCTTAGGATTAGCTGGGATACCTCGTCGATACTCTGATTATCCAGATAATTTTATTTCTTGAAATATTATTTCTTCTTTTGGTTCTTATATTTCATTATTCTCTATAATAATAATAATAATAATTATTTGAGAATCTTTTATTAATCAACATATTATTTTATTTACTCTTAATATACCTTCCTCTATTGAATGACTTCAAAATTTACCTCCATCAGAACATTCTTATAATGAACTTCCTATTTTAAGAAACTTCTAATATGACAGACTATATGTAATGGATTTAAACCCCATTTATAAAGGATTTTTCCTTTTTTTAGAAATGGCAACTTGATCTAATTTTAACTTACAAAATAGAGCTTCTCCTTTAATAGAACAAA
			TTATTTTTTTTCATGACCATACTTTAATAATTTTATTAATAATTACTATTTTAGTAGGTTATCTTATAACCAATTTATTCTTTAATAAATATATTAATCGATTCTTATTAGAAGGTCAAATAATCGAATTAATTTGAACTATTATTCCTGCTATTACTTTAATTTTTATTGCTCTTCCTTCTCTTCGACTTCTCTATCTTTTAGATGAAATTAATAATCCTATTATTACATTAAAATCTATTGGCCATCAATGATATTGAAGTTATGAATATTCTGATTTTAATAATGTAGAATTTGATTCTTATATAATTAACTACGAAAAAAGAAATTTAAGTAATTTTCGTCTTCTTGACGTAGATAATCGTATTGTTTTACCTATAAATAATCAAATTCGAATTTTAATTACAGCTTCTGATGTAATTCACTCATGAACTATCCCTTCTTTAGGAGTTAAAATTGATGCTAATCCTGGACGTTTAAATCAAGGAAGTTTATTTATTAATCGCCCAGGAATTTTTTTCGGACAATGTTCAGAAATTTGTGGAGCTAATCATAGTTTTATACCTATTATAATCGAAAGAATTAATATAAAAAATTTTATTAATTGAATTAATAATTATTCTTC
		</sequence>
		<sequence>
			<taxon idref="KF405060.1"/>
			------------------------------------------------AACATTATATTTTATTTTTGGAATTTGAGCAGGAATGGT------AGGAACTTCTTTA----------------AGACTTCTAA----TTCGAACTGA-----------------ATTAGGAAACCCAGGTTC--------------------------------TTTAATTGGAGATGATCAAATTTATAATACT------------ATTGTTACAGCTCATGCTTTCATT------ATAATTTTT----------------TTTATAG---TTATACCTATTATAATTGGAGGATTTGGCAA-----TTGACTTGTTCCTTTA---ATATTAGGAG------------------------------CCCCTGATATAG-----CTTTCCCTCGAATAAATAATATAAGTTTTTGACTTT---------TACCCCCTTCTTTAATCCTTTTAATTTCAAGAAGAATTGT---TGAAAATGGAGCAGGAACAGGATGAACAGTGTACCCC--------------CCACTATCTTCTAATATT------GCCCATAGAGGTAGCTCAGTAG-----ATTTAGCTATTTT---------TTCCCTTCATTTAGCAGGAATTTCT---------------------------TCTATTTTAGGAGCCATTA-------ATTTT--------------ATTACTACA-------ATTATTA---ATATACGTGTTAGCAATAT------------ATCATTTGA---------TCAAATACCCCTATTTGTGTGA--GCTGTAGGAATTA------CAGCTCTTCTTCTTTTACT-----------TTCT-T-------TACCTGTTTTAGCGGGTG---------------CTATTACTATACTTCTTA-----CTGAT----CGTAAT--ATTAACACATCATTTTTTGACCCTGCAGGAGGAGGAGACCCAATTTTATACCAACATTTATTT-------------------------------------------------------------------------------------------------------------------------------------------------------------------------------------------------------------------------------------------------------------------------------------------------------------------------------------------------------------------------------------------------------------------------------------------------------------------------------------------------------------------------------------------------------------------------------------------------------------------------------------------------------------------------------------------------------------------------------------------------------------------------------------------------------------------------------------------------------------------------------------------------------------------------------------------------------------------------------------------------
			-------------------------------------------------------------------------------------------------------------------------------------------------------------------------------------------------------------------------------------------------------------------------------------------------------------------------------------------------------------------------------------------------------------------------------------------------------------------------------------------------------------------------------------------------------------------------------------------------------------------------------------------------
		</sequence>
		<sequence>
			<taxon idref="EF514431.1"/>
			----------------------------------------------------------------------------------------------GGAACTTCTTTA----------------AGACTTCTAA----TTCGAACTGA-----------------ATTAGGAAACCCAGGTTC--------------------------------TTTAATTGGAGATGATCAAATTTATAATACT------------ATTGTTACAGCTCATGCTTTCATT------ATAATTTTT----------------TTTATAG---TTATACCTATTATAATTGGAGGATTTGGTAA-----TTGACTTGTTCCTTTA---ATATTAGGAG------------------------------CCCCTGATATAG-----CTTTCCCTCGAATAAATAATATAAGTTTTTGACTTT---------TACCCCCTTCTTTAACCCTTTTAATTTCAAGAAGAATTGT---TGAAAATGGAGCAGGAACAGGATGAACAGTGTACCCC--------------CCACTATCTTCTAATATT------GCCCATAGAGGTAGCTCAGTAG-----ATTTAGCTATTTT---------TTCCCTTCATTTAGCAGGAATTTCT---------------------------TCTATTTTAGGAGCCATTA-------ATTTT--------------ATTACTACA-------ATTATTA---ATATACGTGTTAGCAATAT------------ATCATTTGA---------TCAAATACCCCTATTTGTGTGA--GCTGTGGGAATTA------CAGCTCTTCTTCTTTTACT-----------TTCT-T-------TACCTGTTTTAGCGGGTG---------------CTATTACTATACTTCTTA-----CTGAT----CGTAAT--ATTAACACATCATTTTTTGACCCTGCAGGAGGAGGAG---------------------------------------------------------------------------------------------------------------------------------------------------------------------------------------------------------------------------------------------------------------------------------------------------------------------------------------------------------------------------------------------------------------------------------------------------------------------------------------------------------------------------------------------------------------------------------------------------------------------------------------------------------------------------------------------------------------------------------------------------------------------------------------------------------------------------------------------------------------------------------------------------------------------------------------------------------------------------------------------------------------------------
			-------------------------------------------------------------------------------------------------------------------------------------------------------------------------------------------------------------------------------------------------------------------------------------------------------------------------------------------------------------------------------------------------------------------------------------------------------------------------------------------------------------------------------------------------------------------------------------------------------------------------------------------------
		</sequence>
		<sequence>
			<taxon idref="EF514422.1"/>
			----------------------------------------------------------------------------------------------GGAACTTCTTTA----------------AGACTTCTAA----TTCGAACTGA-----------------ATTAGGAAACCCAGGTTC--------------------------------TTTAATTGGAGATGATCAAATTTATAATACT------------ATTGTTACAGCTCATGCTTTCATT------ATAATTTTT----------------TTTATAG---TTATACCTATTATAATTGGAGGATTTGGTAA-----TTGACTTGTTCCTTTA---ATATTAGGAG------------------------------CCCCTGATATAG-----CTTTCCCTCGAATAAATAATATAAGTTTTTGACTTT---------TACCCCCTTCTTTAACCCTTTTAATTTCAAGAAGAATTGT---TGAAAATGGAGCAGGAACAGGATGAACAGTGTACCCC--------------CCACTATCTTCTAATATT------GCCCATAGAGGTAGCTCAGTAG-----ATTTAGCTATTTT---------TTCCCTTCATTTAGCAGGAATTTCT---------------------------TCTATTTTAGGAGCCATTA-------ATTTT--------------ATTACTACA-------ATTATTA---ATATACGTGTTAGCAATAT------------ATCATTTGA---------TCAAATACCCCTATTTGTGTGA--GCTGTAGGAATTA------CAGCTCTTCTTCTTTTACT-----------TTCT-T-------TACCTGTTTTAGCGGGTG---------------CTATTACTATACTTCTTA-----CTGAT----CGTAAT--ATTAACACATCATTTTTTGACCCTGCAGGAG---------------------------------------------------------------------------------------------------------------------------------------------------------------------------------------------------------------------------------------------------------------------------------------------------------------------------------------------------------------------------------------------------------------------------------------------------------------------------------------------------------------------------------------------------------------------------------------------------------------------------------------------------------------------------------------------------------------------------------------------------------------------------------------------------------------------------------------------------------------------------------------------------------------------------------------------------------------------------------------------------------------------------------
			-------------------------------------------------------------------------------------------------------------------------------------------------------------------------------------------------------------------------------------------------------------------------------------------------------------------------------------------------------------------------------------------------------------------------------------------------------------------------------------------------------------------------------------------------------------------------------------------------------------------------------------------------
		</sequence>
		<sequence>
			<taxon idref="KT179868.1"/>
			------------------------------------------------------------------------------------------------------------------------------TTCTAA----TTCGAACTGA-----------------ATTAGGAAATCCAGGTTC--------------------------------TTTAATTGGAGATGATCAAATTTATAATACT------------ATTGTTACAGCTCATGCTTTCATT------ATAATTTTT----------------TTTATAG---TTATACCTATTATAATTGGAGGATTTGGTAA-----TTGACTTGTCCCTTTA---ATATTAGGAG------------------------------CCCCTGATATAG-----CTTTCCCTCGAATAAATAATATAAGTTTTTGACTTT---------TACCCCCTTCTTTAACCCTTTTAATTTCAAGAAGAATTGT---TGAAAATGGACCAGGAACAGGATGAACAGTGTACCCC--------------CCACTATCTTCTAATATT------GCCCATAGAGGTAGCTCAGTAG-----ATTTAGCTATTTT---------TTCCCTTCATTTAGCAGGAATTTCT---------------------------TCTATTTTAGGAGCCATTA-------ATTTT--------------ATTACTACA-------ATTATTA---ATATACGTGTTAGCAATAT------------ATCATTTGA---------TCAAATACCCCTATTTGTGTGA--GCTGTACGAATTA------CAGCTCTTCTTCTTTTACT-----------TTCT-T-------TACCTGTTTTAGCAGGTG---------------CTATTACTATACTTCTTA-----CTGAT----CGTAAT--ATTAACACATCATTTTTTGACCCTGCAGGAGGAGGAGATCCAATTTTATACCAACATTTATTTTGATTTTTTGGCCATCCTGAAGTTTATATTTTAATTTTACCAGGATTTGGTATAATTTCTCATATTATTTCTCAAGAAAGAGGAAAAAAAGAAACTTTTGGTTGTTTAGGAATAATTTATGCTATAATAGCCATTGGTTTACTAGGTTTTATCGTATGAGCTCATCATATATTTACTGTCGGTATAGATATTGATACCCGAGCTTACTTTACTTCAGCCACAATAATTATTGCAGTTCCTACAGGTATTAAAATTTTTAGTTGATTAGCTACTCTTCATGGTACTCAAATTAATTATAATCCTTCAACCTTATGAAGTTTAGGATTTGTTTTTCTTTTTACTGTAGGAGGACTAACAGGAGTTATTTTAGCTAATTCCTCTATCGATATTACTCTTCATGATACTTATTATGTTGTTGCTCATTTTCATTATGTTTTATCCATAGGTGCAGTATTCGCAATTATAGGAGGTTTTATTCATTGATACCCTTTATTTTCAGGTTTATCTTTAAATCCCTTTCTCTTAAAAATTCAATTTATTACTATATTTATTGGAGTTAATATAACATTTTNNNNNNAACATTTTTTAGGATTAGCTGGTATACCTCGTCGATACTCTGATTATCCAGATAATTTTATTTCTTGAAATATTATTTCTTCTTTTGGTTCTTATATTTCATTATTCTCTATAATAATAATAATAATAATTATTTGAGAATCTTTTATTAATCAACATATTATTTTATTTACTCTTAATATGCCTTCCTCTATTGAATGACTTCAAAATTTACCCCCATCAGAACATTCTTATAACGAACTTCCTATTTTAAG--ACTTCTAATATGGCAGACTATATGTAATGGATTTAAACCCCATTTA-----------------------------------------------------------------------------------
			-------------------------------------------------------------------------------------------------------------------------------------------------------------------------------------------------------------------------------------------------------------------------------------------------------------------------------------------------------------------------------------------------------------------------------------------------------------------------------------------------------------------------------------------------------------------------------------------------------------------------------------------------
		</sequence>
		<sequence>
			<taxon idref="KT179869.1"/>
			------------------------------------------------------------------------------------------------------------------------------TTCTAA----TTCGAACTGA-----------------ATTAGGAAATCCAGGTTC--------------------------------TTTAATTGGAGATGATCAAATTTATAATACT------------ATTGTTACAGCTCATGCTTTCATT------ATAATTTTT----------------TTTATAG---TTATACCTATTATAATTGGAGGATTTGGTAA-----TTGACTTGTCCCTTTA---ATATTAGGAG------------------------------CCCCTGATATAG-----CTTTCCCTCGAATAAATAATATAAGTTTTTGACTTT---------TACCCCCTTCTTTAACCCTTTTAATTTCAAGAAGAATTGT---TGAAAATGGACCAGGAACAGGATGAACAGTGTACCCC--------------CCACTATCTTCTAATATT------GCCCATAGAGGTAGCTCAGTAG-----ATTTAGCTATTTT---------TTCCCTTCATTTAGCAGGAATTTCT---------------------------TCTATTTTAGGAGCCATTA-------ATTTT--------------ATTACTACA-------ATTATTA---ATATACGTGTTAGCAATAT------------ATCATTTGA---------TCAAATACCCCTATTTGTGTGA--GCTGTACGAATTA------CAGCTCTTCTTCTTTTACT-----------TTCT-T-------TACCTGTTTTAGCAGGTG---------------CTATTACTATACTTCTTA-----CTGAT----CGTAAT--ATTAACACATCATTTTTTGACCCTGCAGGAGGAGGAGATCCAATTTTATACCAACATTTATTTTGATTTTTTGGCCATCCTGAAGTTTATATTTTAATTTTACCAGGATTTGGTATAATTTCTCATATTATTTCTCAAGAAAGAGGAAAAAAAGAAACTTTTGGTTGTTTAGGAATAATTTATGCTATAATAGCCATTGGTTTACTAGGTTTTATCGTATGAGCTCATCATATATTTACTGTCGGTATAGATATTGATACCCGAGCTTACTTTACTTCAGCCACAATAATTATTGCAGTTCCTACAGGTATTAAAATTTTTAGTTGATTAGCTACTCTTCATGGTACTCAAATTAATTATAATCCTTCAACCTTATGAAGTTTAGGATTTGTTTTTCTTTTTACTGTAGGAGGACTAACAGGAGTTATTTTAGCTAATTCCTCTATCGATATTACTCTTCATGATACTTATTATGTTGTTGCTCATTTTCATTATGTTTTATCCATAGGTGCAGTATTCGCAATTATAGGAGGTTTTATTCATTGATACCCTTTATTTTCAGGTTTATCTTTAAATCCCTTTCTCTTAAAAATTCAATTTATTACTATATTTATTGGAGTTAATATAACATTTTNNNNNNAACATTTTTTAGGATTAGCTGGTATACCTCGTCGATACTCTGATTATCCAGATAATTTTATTTCTTGAAATATTATTTCTTCTTTTGGTTCTTATATTTCATTATTCTCTATAATAATAATAATAATAATTATTTGAGAATCTTTTATTAATCAACATATTATTTTATTTACTCTTAATATGCCTTCCTCTATTGAATGACTTCAAAATTTACCCCCATCAGAACATTCTTATAACGAACTTCCTATTTTAAG--ACTTCTAATATGGCAGACTATATGTAATGGATTTAAACCCCATTTA-----------------------------------------------------------------------------------
			-------------------------------------------------------------------------------------------------------------------------------------------------------------------------------------------------------------------------------------------------------------------------------------------------------------------------------------------------------------------------------------------------------------------------------------------------------------------------------------------------------------------------------------------------------------------------------------------------------------------------------------------------
		</sequence>
		<sequence>
			<taxon idref="KT179870.1"/>
			------------------------------------------------------------------------------------------------------------------------------TTCTAA----TTCGAACTGA-----------------ATTAGGAAATCCAGGTTC--------------------------------TTTAATTGGAGATGATCAAATTTATAATACT------------ATTGTTACAGCTCATGCTTTCATT------ATAATTTTT----------------TTTATAG---TTATACCTATTATAATTGGAGGATTTGGTAA-----TTGACTTGTCCCTTTA---ATATTAGGAG------------------------------CCCCTGATATAG-----CTTTCCCTCGAATAAATAATATAAGTTTTTGACTTT---------TACCCCCTTCTTTAACCCTTTTAATTTCAAGAAGAATTGT---TGAAAATGGAGCAGGAACAGGATGAACAGTGTACCCC--------------CCACTATCTTCTAATATT------GCCCATAGAGGTAGCTCAGTAG-----ATTTAGCTATTTT---------TTCCCTTCATTTAGCAGGAATTTCT---------------------------TCTATTTTAGGAGCCATTA-------ATTTT--------------ATTACTACA-------ATTATTA---ATATACGTGTTAGCAATAT------------ATCATTTGA---------TCAAATACCCCTATTTGTGTGA--GCTGTAGGAATTA------CAGCTCTTCTTCTTTTACT-----------TTCT-T-------TACCTGTTTTAGCAGGTG---------------CTATTACTATACTTCTTA-----CTGAT----CGTAAT--ATTAACACATCATTTTTTGACCCTGCAGGAGGAGGAGATCCAATTTTATACCAACATTTATTTTGATTTTTTGGCCATCCTGAAGTTTATATTTTAATTTTACCAGGATTTGGTATAATTTCTCATATTATTTCTCAAGAAAGAGGAAAAAAAGAAACTTTTGGTTGTTTAGGAATAATTTATGCTATAATAGCCATTGGTTTACTAGGTTTTATCGTATGAGCTCATCATATATTTACTGTCGGTATAGATATTGATACCCGAGCTTACTTTACTTCAGCCACAATAATTATTGCAGTTCCTACAGGTATTAAAATTTTTAGTTGATTAGCTACTCTTCATGGTACTCAAATTAATTATAATCCTTCAACCTTATGAAGTTTAGGATTTGTTTTTCTTTTTACTGTAGGAGGACTAACAGGAGTTATTTTAGCTAATTCCTCTATCGATATTACTCTTCATGATACTTATTATGTTGTTGCTCATTTTCATTATGTTTTATCCATAGGTGCAGTATTCGCAATTATAGGAGGTTTTATTCATTGATACCCTTTATTTTCAGGTTTATCTTTAAATCCCTTTCTCTTAAAAATTCAATTTATTACTATATTTATTGGAGTTAATATAACATTTTNNNNNNAACATTTTTTAGGATTAGCTGGTATACCTCGTCGATACTCTGATTATCCAGATAATTTTATTTCTTGAAATATTATTTCTTCTTTTGGTTCTTATATTTCATTATTCTCTATAATAATAATAATAATAATTATTTGAGAATCTTTTATTAATCAACATATTATTTTATTTACTCTTAATATGCCTTCCTCTATTGAATGACTTCAAAATTTACCCCCATCAGAACATTCTTATAACGAACTTCCTATTTTAAG--ACTTCTAATATGGCAGACTATATGTAATGGATTTAAACCCCATTTA-----------------------------------------------------------------------------------
			-------------------------------------------------------------------------------------------------------------------------------------------------------------------------------------------------------------------------------------------------------------------------------------------------------------------------------------------------------------------------------------------------------------------------------------------------------------------------------------------------------------------------------------------------------------------------------------------------------------------------------------------------
		</sequence>
		<sequence>
			<taxon idref="KT179871.1"/>
			------------------------------------------------------------------------------------------------------------------------------TTCTAA----TTCGAACTGA-----------------ATTAGGAAATCCAGGTTC--------------------------------TTTAATTGGAGATGATCAAATTTATAATACT------------ATTGTTACAGCTCATGCTTTCATT------ATAATTTTT----------------TTTATAG---TTATACCTATTATAATTGGAGGATTTGGTAA-----TTGACTTGTCCCTTTA---ATATTAGGAG------------------------------CCCCTGATATAG-----CTTTCCCTCGAATAAATAATATAAGTTTTTGACTTT---------TACCCCCTTCTTTAACCCTTTTAATTTCAAGAAGAATTGT---TGAAAATGGAGCAGGAACAGGATGAACAGTGTACCCC--------------CCACTATCTTCTAATATT------GCCCATAGAGGTAGCTCAGTAG-----ATTTAGCTATTTT---------TTCCCTTCATTTAGCAGGAATTTCT---------------------------TCTATTTTAGGAGCCATTA-------ATTTT--------------ATTACTACA-------ATTATTA---ATATACGTGTTAGCAATAT------------ATCATTTGA---------TCAAATACCCCTATTTGTGTGA--GCTGTAGGAATTA------CAGCTCTTCTTCTTTTACT-----------TTCT-T-------TACCTGTTTTAGCAGGTG---------------CTATTACTATACTTCTTA-----CTGAT----CGTAAT--ATTAACACATCATTTTTTGACCCTGCAGGAGGAGGAGATCCAATTTTATACCAACATTTATTTTGATTTTTTGGCCATCCTGAAGTTTATATTTTAATTTTACCAGGATTTGGTATAATTTCTCATATTATTTCTCAAGAAAGAGGAAAAAAAGAAACTTTTGGTTGTTTAGGAATAATTTATGCTATAATAGCCATTGGTTTACTAGGTTTTATCGTATGAGCTCATCATATATTTACTGTCGGTATAGATATTGATACCCGAGCTTACTTTACTTCAGCCACAATAATTATTGCAGTTCCTACAGGTATTAAAATTTTTAGTTGATTAGCTACTCTTCATGGTACTCAAATTAATTATAATCCTTCAACCTTATGAAGTTTAGGATTTGTTTTTCTTTTTACTGTAGGAGGACTAACAGGAGTTATTTTAGCTAATTCCTCTATCGATATTACTCTTCATGATACTTATTATGTTGTTGCTCATTTTCATTATGTTTTATCCATAGGTGCAGTATTCGCAATTATAGGAGGTTTTATTCATTGATACCCTTTATTTTCAGGTTTATCTTTAAATCCCTTTCTCTTAAAAATTCAATTTATTACTATATTTATTGGAGTTAATATAACATTTTNNNNNNAACATTTTTTAGGATTAGCTGGTATACCTCGTCGATACTCTGATTATCCAGATAATTTTATTTCTTGAAATATTATTTCTTCTTTTGGTTCTTATATTTCATTATTCTCTATAATAATAATAATAATAATTATTTGAGAATCTTTTATTAATCAACATATTATTTTATTTACTCTTAATATGCCTTCCTCTATTGAATGACTTCAAAATTTACCCCCATCAGAACATTCTTATAACGAACTTCCTATTTTAAG--ACTTCTAATATGGCAGACTATATGTAATGGATTTAAACCCCATTTA-----------------------------------------------------------------------------------
			-------------------------------------------------------------------------------------------------------------------------------------------------------------------------------------------------------------------------------------------------------------------------------------------------------------------------------------------------------------------------------------------------------------------------------------------------------------------------------------------------------------------------------------------------------------------------------------------------------------------------------------------------
		</sequence>
		<sequence>
			<taxon idref="EF514432.1"/>
			----------------------------------------------------------------------------------------------GGAACTTCTTTA----------------AGACTTCTAA----TTCGAACTGA-----------------ATTAGGAAACCCAGGTTC--------------------------------TTTAATTGGAGATGATCAAATTTATAATACT------------ATTGTTACAGCTCATGCTTTCATT------ATAATTTTT----------------TTTATAG---TTATACCTATTATAATTGGAGGATTTGGTAA-----TTGACTTGTCCCTTTA---ATATTAGGAG------------------------------CTCCTGATATAG-----CTTTCCCTCGAATAAATAATATAAGTTTTTGACTTT---------TACCCCCTTCTTTAACCCTTTTAATTTCAAGAAGAATTGT---TGAAAATGGAGCAGGAACAGGATGAACAGTGTACCCC--------------CCACTATCTTCTAATATT------GCCCATAGAGGTAGCTCAGTAG-----ATTTAGCTATTTT---------TTCCCTTCATTTAGCAGGAATTTCT---------------------------TCTATTTTAGGAGCCATTA-------ATTTT--------------ATTACTACA-------ATTATTA---ATATACGTGTTAGCAATAT------------ATCATTTGA---------TCAAATACCCCTATTTGTGTGA--GCTGTAGGAATTA------CAGCTCTTCTTCTTTTACT-----------TTCT-T-------TACCTGTTTTAGCAGGTG---------------CTATTACTATACTTCTTA-----CTGAT----CGTAAT--ATTAACACATCATTTTTTGACCCTGCAGGAGGAGGAGNC-------------------------------------------------------------------------------------------------------------------------------------------------------------------------------------------------------------------------------------------------------------------------------------------------------------------------------------------------------------------------------------------------------------------------------------------------------------------------------------------------------------------------------------------------------------------------------------------------------------------------------------------------------------------------------------------------------------------------------------------------------------------------------------------------------------------------------------------------------------------------------------------------------------------------------------------------------------------------------------------------------------------------
			-------------------------------------------------------------------------------------------------------------------------------------------------------------------------------------------------------------------------------------------------------------------------------------------------------------------------------------------------------------------------------------------------------------------------------------------------------------------------------------------------------------------------------------------------------------------------------------------------------------------------------------------------
		</sequence>
		<sequence>
			<taxon idref="EF514434.1"/>
			--------------------------------------------------------------------------------------T------AGGAACTTCTTTA----------------AGACTTCTAA----TTCGAACTGA-----------------ATTAGGAAACCCAGGTTC--------------------------------TTTAATTGGAGATGATCAAATTTATAATACT------------ATTGTTACAGCTCATGCTTTCATT------ATAATTTTT----------------TTTATAG---TTATACCTATTATAATTGGAGGATTTGGTAA-----TTGACTTGTCCCTTTA---ATATTAGGAG------------------------------CCCCTGATATAG-----CTTTCCCTCGAATAAATAATATAAGTTTTTGACTTT---------TACCCCCTTCTTTAACCCTTTTAATTTCAAGAAGAATTGT---TGAAAATGGAGCAGGAACAGGATGAACAGTGTACCCC--------------CCACTATCTTCTAATATT------GCCCATAGAGGTAGCTCAGTAG-----ATTTAGCTATTTT---------TTCCCTTCATTTAGCAGGAATTTCT---------------------------TCTATTTTAGGAGCCATTA-------ATTTT--------------ATTACTACA-------ATTATTA---ATATACGTGTTAGCAATAT------------ATCATTTGA---------TCAAATACCCCTATTTGTGTGA--GCTGTAGGAATTA------CAGCTCTTCTTCTTTTACT-----------TTCT-T-------TACCTGTTTTAGCAGGTG---------------CTATTACTATACTTCTTA-----CTGAT----CGTAAT--ATTAACACATCATTTTTTGACCCTGCAGGAGGAGGAG---------------------------------------------------------------------------------------------------------------------------------------------------------------------------------------------------------------------------------------------------------------------------------------------------------------------------------------------------------------------------------------------------------------------------------------------------------------------------------------------------------------------------------------------------------------------------------------------------------------------------------------------------------------------------------------------------------------------------------------------------------------------------------------------------------------------------------------------------------------------------------------------------------------------------------------------------------------------------------------------------------------------------
			-------------------------------------------------------------------------------------------------------------------------------------------------------------------------------------------------------------------------------------------------------------------------------------------------------------------------------------------------------------------------------------------------------------------------------------------------------------------------------------------------------------------------------------------------------------------------------------------------------------------------------------------------
		</sequence>
		<sequence>
			<taxon idref="KF405508.1"/>
			------------------------------------------------AACATTATATTTTATTTTTGGAATTTGAGCAGGAATGGT------AGGAACTTCTTTA----------------AGACTTCTAA----TTCGAACTGA-----------------ATTAGGAAATCCAGGTTC--------------------------------TTTAATTGGAGATGATCAAATTTATAATACT------------ATTGTTACAGCTCATGCTTTCATT------ATAATTTTT----------------TTTATGG---TTATACCTATCATAATTGGAGGATTTGGTAA-----TTGACTTGTTCCTTTA---ATATTAGGAG------------------------------CCCCTGATATAG-----CTTTCCCTCGAATAAATAATATAAGTTTTTGACTTT---------TACCCCCTTCTTTAACCCTTTTAATTTCAAGAAGAATTGT---TGAAAATGGAGCAGGAACAGGATGAACAGTGTACCCC--------------CCACTATCTTCTAATATT------GCCCACAGAGGTAGCTCAGTAG-----ATTTAGCTATTTT---------TTCCCTTCATTTAGCAGGAATTTCT---------------------------TCTATTTTAGGAGCCATTA-------ATTTT--------------ATCACTACA-------ATTATTA---ATATACGTGTTAGCAATAT------------ATCATTTGA---------TCAAATACCCCTATTTGTGTGA--GCTGTAGGAATTA------CAGCTCTTCTTCTTTTACT-----------TTCT-T-------TACCTGTTTTAGCAGGTG---------------CTATTACTATACTTCTTA-----CTGAT----CGTAAT--ATTAACACATCATTTTTTGACCCTGCAGGAGGAGGAGATCCAATTTTATACCAACATTTATTT-------------------------------------------------------------------------------------------------------------------------------------------------------------------------------------------------------------------------------------------------------------------------------------------------------------------------------------------------------------------------------------------------------------------------------------------------------------------------------------------------------------------------------------------------------------------------------------------------------------------------------------------------------------------------------------------------------------------------------------------------------------------------------------------------------------------------------------------------------------------------------------------------------------------------------------------------------------------------------------------------
			-------------------------------------------------------------------------------------------------------------------------------------------------------------------------------------------------------------------------------------------------------------------------------------------------------------------------------------------------------------------------------------------------------------------------------------------------------------------------------------------------------------------------------------------------------------------------------------------------------------------------------------------------
		</sequence>
		<sequence>
			<taxon idref="KT179872.1"/>
			--------------------------------------------------------------------------------------------------CTTCTTTA----------------AGACTTCTAA----TTCGAACTGA-----------------ATCAGGAAATCCAGGTTC--------------------------------TTTAATTGGAGATGATCAAATTTATAATACT------------ATTGTTACAGCTCATGCTTTCATT------ATAATTTTT----------------TTTATAG---TTATACCTATTATAATTGGAGGATTTGGTAA-----TTGACTTGTTCCTTTA---ATATTAGGAG------------------------------CCCCTGACATAG-----CTTTCCCTCGAATAAATAATATAAGTTTTTGACTTT---------TACCCCCTTCTTTAACCCTTTTAATTTCAAGAAGAATTGT---TGAAAATGGAGCAGGAACAGGATGAACAGTGTACCCC--------------CCACTATCTTCTAATATT------GCCCACAGAGGTAGCTCAGTAG-----ATTTAGCTATTTT---------TTCCCTTCATTTAGCAGGAATTTCT---------------------------TCTATTTTAGGAGCCATTA-------ATTTT--------------ATCACTACA-------ATTATTA---ATATACGCGTTAGCAATAT------------ATCATTTGA---------TCAAATACCCCTATTTGTGTGA--GCTGTAGGAATTA------CAGCTCTTCTTCTTTTACT-----------TTCT-T-------TACCTGTTTTAGCAGGTG---------------CTATTACTATACTTCTTA-----CTGAT----CGTAAT--ATTAACACATCATTTTTTGACCCTGCGGGAGGAGGAGATCCAATTTTATACCAACATTTATTTTGATTTTTTGGCCATCCTGAAGTTTATATTTTAATTTTACCAGGGTTTGGTATAATTTCTCATATTATTTCTCAAGAAAGAGGAAAAAAAGAAACTTTTGGTTGTTTAGGAATAATTTATGCTATAATAGCCATTGGTTTACTAGGTTTTATCGTATGAGCTCATCATATATTTACTGTAGGTATAGATATTGATACCCGAGCTTACTTTACTTCAGCCACAATAATTATTGCAGTTCCTACAGGCATTAAAATTTTTAGTTGATTAGCTACTCTTCATGGTACTCAAATTAATTATAATCCTTCAACCTTATGAAGTTTAGGATTTGTTTTTCTTTTTACTGTAGGAGGACTAACAGGAGTTATTTTAGCTAATTCCTCTATCGATATTACTCTTCATGATACTTACTATGTTGTTGCTCATTTTCATTATGTTTTATCCATAGGTGCAGTATTCGCAATTATAGGAGGTTTTATTCATTGATACCCTTTATTTTCAGGTTTATCTTTAAATCCCTTTCTCTTAAAAATTCAATTTATTACTATATTTATTGGAGTTAATATAACATTTTNNNNNNAACATTTTTTAGGATTAGCTGGCATACCTCGTCGATACTCTGATTATCCAGATAATTTTATTTCTTGAAATATTATTTCTTCTTTTGGTTCTTATATTTCATTATTCTCTATAATAATAATAATAATAATTATTTGAGAATCTTTTATTAATCAACATATTATTTTATTTACTCTCAATATACCTTCCTCTATTGAATGACTTCAAAATTTACCTCCATCAGAACATTCTTATAATGAACTTCCTATTTTAAG--ACTTCTAATATGGCAGACTATATGTAATGGATTTAAACCCCATTTA-----------------------------------------------------------------------------------
			-------------------------------------------------------------------------------------------------------------------------------------------------------------------------------------------------------------------------------------------------------------------------------------------------------------------------------------------------------------------------------------------------------------------------------------------------------------------------------------------------------------------------------------------------------------------------------------------------------------------------------------------------
		</sequence>
		<sequence>
			<taxon idref="KT179873.1"/>
			--------------------------------------------------------------------------------------------------CTTCTTTA----------------AGACTTCTAA----TTCGAACTGA-----------------ATCAGGAAATCCAGGTTC--------------------------------TTTAATTGGAGATGATCAAATTTATAATACT------------ATTGTTACAGCTCATGCTTTCATT------ATAATTTTT----------------TTTATAG---TTATACCTATTATAATTGGAGGATTTGGTAA-----TTGACTTGTTCCTTTA---ATATTAGGAG------------------------------CCCCTGATATAG-----CTTTCCCTCGAATAAATAATATAAGTTTTTGACTTT---------TACCCCCTTCTTTAACCCTTTTAATTTCAAGAAGAATTGT---TGAAAATGGAGCAGGAACAGGATGAACAGTGTACCCC--------------CCACTATCTTCTAATATT------GCCCATAGAGGTAGCTCAGTAG-----ATTTAGCTATTTT---------TTCCCTTCATTTAGCAGGAATTTCT---------------------------TCTATTTTAGGAGCCATTA-------ATTTT--------------ATCACTACA-------ATTATTA---ATATACGTGTTAGCAATAT------------ATCATTTGA---------TCAAATACCCCTATTTGTGTGA--GCTGTAGGAATTA------CAGCTCTTCTTCTTTTACT-----------TTCT-T-------TACCTGTTTTAGCAGGTG---------------CTATTACTATACTTCTTA-----CTGAT----CGTAAT--ATTAACACATCATTTTTTGACCCTGCGGGAGGAGGAGATCCAATTTTATACCAACATTTATTTTGATTTTTTGGCCATCCTGAAGTTTATATTTTAATTTTACCAGGGTTTGGTATAATTTCTCATATTATTTCTCAAGAAAGAGGAAAAAAAGAAACTTTTGGTTGTTTAGGAATAATTTATGCTATAATAGCCATTGGTTTACTAGGTTTTATCGTATGAGCTCATCATATATTTACTGTAGGTATAGATATTGATACCCGAGCTTACTTTACTTCAGCCACAATAATTATTGCAGTTCCTACAGGCATTAAAATTTTTAGTTGATTAGCTACTCTTCATGGTACTCAAATTAATTATAATCCTTCAACCTTATGAAGTTTAGGATTTGTTTTTCTTTTTACTGTAGGAGGACTAACAGGAGTTATTTTAGCTAATTCCTCTATCGATATTACTCTTCATGATACTTACTATGTTGTTGCTCATTTTCATTATGTTTTATCCATAGGTGCAGTATTCGCAATTATAGGAGGTTTTATTCATTGATACCCTTTATTTTCAGGTTTATCTTTAAATCCCTTTCTCTTAAAAATTCAATTTATTACTATATTTATTGGAGTTAATATAACATTTTNNNNNNAACATTTTTTAGGATTAGCTGGCATACCTCGTCGATACTCTGATTATCCAGATAATTTTATTTCTTGAAATATTATTTCTTCTTTTGGTTCTTATATTTCATTATTCTCTATAATAATAATAATAATAATTATTTGAGAATCTTTTATTAATCAACATATTATTTTATTTACTCTCAATATACCTTCCTCTATTGAATGACTTCAAAATTTACCTCCATCAGAACATTCTTATAATGAACTTCCTATTTTAAG--ACTTCTAATATGGCAGACTATATGTAATGGATTTAAACCCCATTTA-----------------------------------------------------------------------------------
			-------------------------------------------------------------------------------------------------------------------------------------------------------------------------------------------------------------------------------------------------------------------------------------------------------------------------------------------------------------------------------------------------------------------------------------------------------------------------------------------------------------------------------------------------------------------------------------------------------------------------------------------------
		</sequence>
		<sequence>
			<taxon idref="EF514411.1"/>
			--------------------------------------------------------------------------------------T------AGGAACTTCCCTA----------------AGCCTACTAA----TTCGAACCGA-----------------ATTAGGAAATCCAGGTTC--------------------------------TTTAATTGGAGACGATCAAATTTATAATACT------------ATCGTAACAGCTCATGCTTTTATT------ATAATTTTT----------------TTTATAG---TTATACCTATTATAATTGGAGGATTTGGAAA-----TTGACTTGTCCCCTTA---ATACTAGGAG------------------------------CTCCCGATATAG-----CTTTCCCTCGAATAAATAATATAAGTTTTTGACTTC---------TACCCCCTTCTTTAACCCTTTTAATCTCAAGAAGAATCGT---CGAAAATGGAGCAGGAACAGGATGAACAGTGTACCCC--------------CCACTTTCATCTAATATT------GCTCACAGAGGTAGCTCAGTAG-----ATTTAGCTATTTT---------CTCCCTTCACTTAGCAGGAATTTCT---------------------------TCTATCCTAGGAGCTATTA-------ATTTT--------------ATTACTACA-------ATTATTA---ATATACGTATTAATAATAT------------ATCATTNGA---------TCAAATACCCCTATTTGTTTGA--GCTGTAGGAATTA------CAGCTCTCCTTCTTTTACT-----------TTCC-T-------TACCTGTGNTAGCAGGTG---------------CTATTACTATACTCCTTA-----CTGAC----CNTAAT--CTTAATACATCATTTTT-----------------------------------------------------------------------------------------------------------------------------------------------------------------------------------------------------------------------------------------------------------------------------------------------------------------------------------------------------------------------------------------------------------------------------------------------------------------------------------------------------------------------------------------------------------------------------------------------------------------------------------------------------------------------------------------------------------------------------------------------------------------------------------------------------------------------------------------------------------------------------------------------------------------------------------------------------------------------------------------------------------------------------------------------
			-------------------------------------------------------------------------------------------------------------------------------------------------------------------------------------------------------------------------------------------------------------------------------------------------------------------------------------------------------------------------------------------------------------------------------------------------------------------------------------------------------------------------------------------------------------------------------------------------------------------------------------------------
		</sequence>
		<sequence>
			<taxon idref="EF514445.1"/>
			----------------------------------------------------------------TTTCGGATTTGAGCCGGAATAGT------AGGAACTTCCCTA----------------AGCCTACTAA----TTCGAACTGA-----------------ATTAGGAAATCCAGGTTC--------------------------------TTTGATTGGAGATGATCAAATTTATAATACT------------ATCGTAACAGCTCATGCTTTTATT------ATAATTTTT----------------TTTATAG---TTATACCTATTATAATTGGAGGATTTGGAAA-----TTGACTTGTCCCCTTA---ATACTAGGAG------------------------------CTCCCGATATAG-----CTTTCCCTCGAATAAATAATATAAGTTTTTGACTTT---------TACCCCCTTCTTTAACCCTTTTAATCTCAAGAAGAATCGT---CGAAAATGGAGCAGGAACAGGATGAACAGTGTACCCC--------------CCACTTTCATCTAATATT------GCTCACAGAGGTAGCTCAGTAG-----ATTTAGCTATTTT---------TTCCCTTCACTTAGCAGGAATTTCT---------------------------TCTATCCTAGGAGCTATTA-------ATTTT--------------ATTACTACA-------ATTATTA---ATATACGTGTTAATAATAT------------ATCATTTGA---------TCAAATNCCCCTATTTGTTTGA--GCTGTAGGAATTA------CAGCTCTCCTTCTTTTACT-----------CTCC-T-------TACCTGTGCTAGCAGGTG---------------CTATTACTATACTCCTTA-----CTGAC----CGTAAT--CTTAATACATCATTTTT-----------------------------------------------------------------------------------------------------------------------------------------------------------------------------------------------------------------------------------------------------------------------------------------------------------------------------------------------------------------------------------------------------------------------------------------------------------------------------------------------------------------------------------------------------------------------------------------------------------------------------------------------------------------------------------------------------------------------------------------------------------------------------------------------------------------------------------------------------------------------------------------------------------------------------------------------------------------------------------------------------------------------------------------------
			-------------------------------------------------------------------------------------------------------------------------------------------------------------------------------------------------------------------------------------------------------------------------------------------------------------------------------------------------------------------------------------------------------------------------------------------------------------------------------------------------------------------------------------------------------------------------------------------------------------------------------------------------
		</sequence>
		<sequence>
			<taxon idref="EF514414.1"/>
			--------------------------------------------------------------------------------------T------GGGAACTTCTTTA----------------AGTATTCTTA----TTCGATCAGA-----------------ATTAGGAACCCCAGGATC--------------------------------TTTAATTGGAGATGATCAAATTTATAATACT------------ATTGTAACTGCTCATGCTTTTATT------ATAATTTTT----------------TTTATAG---TTATACCTATTATAATTGGAGGATTTGGAAA-----TTGACTTGTACCTCTT---ATATTAGGAG------------------------------CTCCTGATATAG-----CTTTTCCTCGAATAAATAATATAAGTTTTTGATTTT---------TACCCCCATCCTTAATACTTTTAATTTCAAGAAGCATTGT---AGAAAACGGAGCAGGAACAGGATGAACAGTGTACCCC--------------CCACTTTCATCTAATATT------GCCCACAGAGGAAGCTCAGTAG-----ATTTAGCTATTTT---------TTCTCTCCACTTAGCAGGAATTTCT---------------------------TCTATTTTAGGAGCTATCA-------ATTTT--------------ATTACTACA-------ATTATTA---ACATACGTGTTAATAATAT------------ATCATTTGA---------TCAAATACCCCTATTTGTTTGA--GCTGTAGGAATTA------CAGCCCTTCTTCTTCTACT-----------TTCT-T-------TACCTGTGTTAGCAGGTG---------------CTATTACTATACTCCTTA-----CTGAC----CGTAAC--ATTAATACATCATTT-------------------------------------------------------------------------------------------------------------------------------------------------------------------------------------------------------------------------------------------------------------------------------------------------------------------------------------------------------------------------------------------------------------------------------------------------------------------------------------------------------------------------------------------------------------------------------------------------------------------------------------------------------------------------------------------------------------------------------------------------------------------------------------------------------------------------------------------------------------------------------------------------------------------------------------------------------------------------------------------------------------------------------------------------
			-------------------------------------------------------------------------------------------------------------------------------------------------------------------------------------------------------------------------------------------------------------------------------------------------------------------------------------------------------------------------------------------------------------------------------------------------------------------------------------------------------------------------------------------------------------------------------------------------------------------------------------------------
		</sequence>
		<sequence>
			<taxon idref="EF514418.1"/>
			------------------------------------------------------------------------------------AGT------AGGAACTTCCCTA----------------AGCCTACTAA----TTCGAACCGA-----------------ATTAGGAAACCCAGGTTC--------------------------------TTTAATTGGTGATGATCAAATTTATAATACT------------ATTGTCACAGCCCACGCCTTTATT------ATAATCTTT----------------TTTATAG---TTATACCTATTATAATTGGAGGATTTGGAAA-----TTGACTTGTCCCTTTA---ATACTAGGAG------------------------------CTCCTGATATAG-----CTTTCCCTCGAATAAATAATATAAGTTTTTGGCTTT---------TACCCCCTTCTTTAACCCTTTTAATTTCAAGAAGAATTGT---CGAAAACGGAGCAGGAACAGGATGAACAGTGTACCCC--------------CCACTTTCATCTAATATT------GCCCATAGAGGAAGCTCAGTAG-----ATTTAGCTATTTT---------TTCTCTCCACTTAGCAGGAATTTCT---------------------------TCTATTTTAGGAGCTATCA-------ATTTT--------------ATTACTACA-------ATTATTA---ACATACGTGTTAATAATAT------------ATCATTTGA---------TCAAATACCCCTATTTGTTTGA--GCTGTAGGAATTA------CAGCCCTTCTTCTTCTACT-----------TTCT-T-------TACCTGTATTAGCAGGTG---------------CTATTACTATACTCCTTA-----CTGAC----CGTAAC--ATTAATACATCATTTTTTGACCC-----------------------------------------------------------------------------------------------------------------------------------------------------------------------------------------------------------------------------------------------------------------------------------------------------------------------------------------------------------------------------------------------------------------------------------------------------------------------------------------------------------------------------------------------------------------------------------------------------------------------------------------------------------------------------------------------------------------------------------------------------------------------------------------------------------------------------------------------------------------------------------------------------------------------------------------------------------------------------------------------------------------------------------------
			-------------------------------------------------------------------------------------------------------------------------------------------------------------------------------------------------------------------------------------------------------------------------------------------------------------------------------------------------------------------------------------------------------------------------------------------------------------------------------------------------------------------------------------------------------------------------------------------------------------------------------------------------
		</sequence>
		<sequence>
			<taxon idref="EF514447.1"/>
			----------------------------------------------------------------------------------ATAGT------AGGAACTTCCCTA----------------AGCCTACTAA----TTCGAACCGA-----------------ATTAGGAAACCCAGGTTC--------------------------------TTTAATTGGAGATGATCAAATTTATAATACT------------ATTGTTACAGCTCATGCCTTTATT------ATAATCTTT----------------TTTATAG---TTATACCTATTATAATTGGAGGATTCGGAAA-----TTGACTTGTCCCTTTA---ATACTAGGAG------------------------------CTCCTGATATAG-----CCTTCCCTCGAATAAATAATATAAGTTTTTGACTTT---------TACCCCCTTCTTTAACCCTCTTAATCTCAAGAAGAATTGT---CGAAAACGGGGCAGGAACGGGATGAACAGTGTACCCC--------------CCACTTTCATCTAATATT------GCCCACAGAGGAAGTTCAGTAG-----ATTTAGCTATTTT---------TTCTCTCCACTTAGCAGGAATTTCT---------------------------TCTATTCTAGGAGCTATCA-------ATTTT--------------ATTACTACA-------ATTATTA---ACATACGTATTAATAATAT------------ATCATTTGA---------TCAAATACCCCTATTTGTTTGA--GCTGTAGGTATTA------CAGCCCTTCTTCTTTTACT-----------TTCT-T-------TACCCGTATTAGCAGGTG---------------CCATTACTATACTCCTTA-----CTGAC----CGTAAT--ATTAATACATCATTTTTTGACCCNGCGGGAGGAGGTG---------------------------------------------------------------------------------------------------------------------------------------------------------------------------------------------------------------------------------------------------------------------------------------------------------------------------------------------------------------------------------------------------------------------------------------------------------------------------------------------------------------------------------------------------------------------------------------------------------------------------------------------------------------------------------------------------------------------------------------------------------------------------------------------------------------------------------------------------------------------------------------------------------------------------------------------------------------------------------------------------------------------------
			-------------------------------------------------------------------------------------------------------------------------------------------------------------------------------------------------------------------------------------------------------------------------------------------------------------------------------------------------------------------------------------------------------------------------------------------------------------------------------------------------------------------------------------------------------------------------------------------------------------------------------------------------
		</sequence>
		<sequence>
			<taxon idref="KT179917.1"/>
			----------------------------------------------------------------------------------------------------------------------------------------------------------------------------------------------------------------------------GGAAATGACCAAATTTATAATACT------------ATTGTTACAGCTCATGCTTTTATT------ATAATTTTT----------------TTTATAG---TTATACCTATTATAATTGGAGGATTCGGAAA-----TTGACTAGTACCCCTA---ATATTAGGGG------------------------------CCCCTGATATAG-----CATTTCCTCGAATAAATAACATAAGTTTTTGATTAC---------TTCCCCCTTCTTTAACTCTTTTAATTTCTAGAAGAATAAT---TGAAAATGGGGCAGGAACAGGATGAACAGTGTACCCC--------------CCACTTTCTTCCAATATT------GCTCATAGAGGAAGATCAGTTG-----ATATAACTATTTT---------TTCCCTTCATTTAGCAGGAATTTCT---------------------------TCCATTCTAGGTGCTATTA-------ATTTT--------------ATTACAACA-------ATTATTA---ATATACGTATTAATAATAT------------ATCATTTGA---------TCAAATACCCCTTTTTGTATGA--GCTGTAGGAATTA------CTGCTCTTCTTCTCCTTTT-----------ATCT-T-------TACCAGTTTTAGCTGGAG---------------CTATTACAATATTATTAA-----CAGAT----CGTAAC--ATAAATACCTCATTTTTTGACCCTGCAGGAGGAGGTGATCCAATTCTATACCAACACTTATTTTGATTTTTTGGACATCCNGAGGTTTATATTTTAATCTTACCNGGATTTGGAATAATTTCCCATATTATCTCTCAAGAAAGAGGAAAAAAAGAAACTTTTGGCTGTCTAGGGATAATTTATGCTATAATAGCTATTGGATTATTAGGATTCATTGTTTGAGCTCATCATATATTTACCGTAGGCATAGATATCGATACTCGAGCTTATTTTACTTCCGCTACTATAATTATTGCAGTTCCTACAGGTATTAAAATTTTTAGTTGATTAGCTACTATTCATGGTACTCAAATTAATTATAATCCTTCAACTTTATGAAGATTAGGATTTGTATTTTTATTTACTGTTGGAGGATTAACAGGAGTAATTTTAGCTAATTCTTCTATTGATATTACTCTTCATGATACTTATTATGTAGTTGCTCATTTTCACTATGTTTTATCTATAGGTGCCGTATTCGCTATTATAGGAGGTTTTATCCATTGATATCCTTTATTTTTAGGTTTATCTTTAAACCCTTTATTATTAAAAATTCAATTTACTACTATATTCCTAGGTGTTAATTTAACATTTTNNNNNNAACATTTTTTAGGTTTAGCAGGTATACCTCGTCGATATTCTGATTATCCAGATAATTTTATATCATGAAATGTTATTTCCTCTTTTGGATCTTATATTTCTTTATTTTCAATAATAATAATAATAATTATTATTTGAGAATCTTTTATCAATCAACGAGTTATTTTATTTTCTACTAATATATCATCCTCTATTGAATGACTTCAAAATTTACCCCCCTCTGAACATTCATATAACGAACTTCCTATTTTAAG--ACTTCTAATATGACAGATTATATGTAATGGATTTAAACCCCATTTA-----------------------------------------------------------------------------------
			-------------------------------------------------------------------------------------------------------------------------------------------------------------------------------------------------------------------------------------------------------------------------------------------------------------------------------------------------------------------------------------------------------------------------------------------------------------------------------------------------------------------------------------------------------------------------------------------------------------------------------------------------
		</sequence>
		<sequence>
			<taxon idref="KT179922.1"/>
			-------------------------------------------------------------------------------------------------------------------------------------------------------------------TTTTGGTCACCCCG-----------------------------------------------------AAGTTTATA----------------------------TTTTAATTTTACC------AGGATTT------------------GGAATAA---TTTCCCATATTATTTCTCAAGAAAGAGGAAA--------AAAAGAAACTTTTGGTTGCTTAGGAA---------------------------------------TAA-----TTTATGCTATAATAGCTATTG-GACTATTAGGTTTT--------------------------------------------ATTGT------------------------ATGAGC------------------------------TCATCATATATT------TACTGTAGGAATAGAT--ATTG-----AT---------------------------------ACCCGAGCTTAT---------------------------TTTACTTCTGCTACTATAA----------TT--------------ATTGCAGTA-------------C---CTACAGGTATTAAAATT--------------TTTAGTTGA---------TTAGCTACA---ATTCATGGAA--CTCAAATTAATTA------TAATCCTTC---------------------AACC-T-------TATGAAGTTTAGGATTTGTATTTTTAT------TTACTGTTGGAGGATTAA-----CAGG-----AGTAAT--TTTAGCAAACTCTTCT--------------------------------------------------------------------------------------------------------------------------------------------------------------------------------------------------------------------------------------------------------------------------------------------------------------------------------------------------------------------------------------------------------------------------------------------ATTGATGTTACTCTTCATGATACTTATTATGTAGTTGCTCATTTTCATTACGTGTTATCCATAGGAGCTGTATTTGCTACT-------------------------------------------------------------------------------------------------------------------------------------------------------------------------------------------------------------------------------------------------------------------------------------------------------------------------------------------------------------------------------------------------------------------------------------------------------------------------------------------------------------------
			-------------------------------------------------------------------------------------------------------------------------------------------------------------------------------------------------------------------------------------------------------------------------------------------------------------------------------------------------------------------------------------------------------------------------------------------------------------------------------------------------------------------------------------------------------------------------------------------------------------------------------------------------
		</sequence>
		<sequence>
			<taxon idref="KT179923.1"/>
			-------------------------------------------------------------------------------------------------------------------------------------------------------------------TTTTGGTCACCCCGA--------------------------------------------------------------------------------------AGTTTATATTTTAATT-------------------------------TTACCAG------------------------GATTTGGAAT----------AATTTCCCATA---TTATTT----------------------------------CTCAAGAAAGAG------------------GAAAAAAAGAAACTTTTGGTTGC-----------------------------------TTAGGAATAAT------TTATGCTATAATAGCTATTGGA-----------------------------CTATTAGGTTTTATTGTATGAGCTCATCATATATTTACTGTAGGAA--------TAGATATTGA---------TACCC------------GAGCTTAT---------------------------TTTACTTCTGCTACTATAA----------TT--------------ATTGCAGTAC----------------CTACAGGTATTAAAATT--------------TTTAGTTGA---------TTAGCTACA---ATTCATGGAA--CTCAAATTAATTA------TAATCCTTC---------------------AACC-T-------TATGAAGTTTAGGATTTG------TATTTTTATTTACTGTTGGAGGATTAA-----CAGG-----AGTAAT--TTTAGCAAACTCTTCTAT----------------------------------------------------------------------------------------------------------------------------------------------------------------------------------------------------------------------------------------------------------------------------------------------------------------------------------------------------------------------------------------------------------------------------------------------------------------------------------------------------------------------------------------------------------------------------------------------------------------------------------------------------------------------------------------------------------------------------------------------------------------------------------------------------------------------------------------------------------------------------------------------------------------------------------------------------------------------------------------------------------------------------------------------
			-------------------------------------------------------------------------------------------------------------------------------------------------------------------------------------------------------------------------------------------------------------------------------------------------------------------------------------------------------------------------------------------------------------------------------------------------------------------------------------------------------------------------------------------------------------------------------------------------------------------------------------------------
		</sequence>
		<sequence>
			<taxon idref="KT179911.1"/>
			---------------------------------------------------------------------------------------------------------------------------------------------------------------------------------------------------------------------------------------------------------------------------------TTTTAAT------ATAATTTTT----------------TTTATAG---TTATACCTATTATAATTGGAGGATTTGGTAA-----TTGATTAGTACCTTTA---ATATTAGGAG------------------------------CACCTGATATAG-----CTTTCCCTCGTATAAATAACATAAGTTTTTGACTTC---------TACCCCCCTCTCTAACCCTTTTAATTTCTAGAAGAATTGT---CGAAAATGGAGCTGGAACAGGATGAACAGTGTACCCC--------------CCACTTTCTTCCAATATT------GCTCATAGAGGTAGATCAGTTG-----ATCTAGCTATTTT---------TTCCCTTCATTTAGCTGGTATTTCT---------------------------TCAATTCTAGGAGCTATTA-------ATTTT--------------ATTACTACA-------ATTATTA---ATATACGTATTAATAATAT------------ATCATTTGA---------TCAAATACCCTTATTTGTTTGA--GCTGTAGGAATTA------CAGCTCTTCTTCTTCTTTT-----------ATCT-T-------TACCTGTTTTAGCAGGTG---------------CTATTACCATACTTTTAA-----CAGAT----CGTAAT--ATTAATACTTCCTTCTTTGACCCAGCAGGTGGAGGTGATCCAATCTTATACCAACATTTATTTTGATTTTTTGGTCATCCAGAAGTTTATATTTTAATTTTACCTGGATTTGGAATAATTTCTCATATTATTTCTCAAGAAAGAGGAAAAAAAGAAACTTTTGGTTGTTTAGGAATAATTTATGCTATAATAGCTATTGGTTTATTAGGATTTATCGTATGAGCTCACCATATATTTACTGTAGGTATAGATATTGATACTCGAGCTTATTTCACTTCTGCCACTATAATTATTGCAGTTCCTACAGGTATTAAAATTTTTAGCTGATTAGCAACACTTCATGGTACTCAAATTAATTATAATCCTTCAACTTTATGAAGTTTAGGATTTGTATTTTTATTTACTGTAGGAGGATTAACAGGAGTAATCTTAGCTAATTCTTCAATTGATGTTACTCTTCATGATACATATTATGTAGTTGCTCATTTTCATTATGTTTTATCCATGGGTGCTGTATTTGCCATTATAGGTGGATTTATTCACTGATATCCATTATTTTCGGGATTATCTTTAAATCCCTTTTTACTAAAAATTCAATTTATTACCATATTTTTAGGTGTTAATTTAACATTTTNNNNNNAACATTTTTTAGGTTTAGCGGGTATACCTCGCCGATACTCTGATTACCCAGATAACTTTATTTCATGAAATATTATCTCTTCTTTTGGTTCCTATATTTCTTTATTTTCAATAATAATAATAATAATAATTATTTGAGAATCTTTTGTAAATCAACGTATTATTTTATTCCCTCTTAACATATCATCTTCCATTGAATGATTCCAAAACTTACCACCTTCAGAACATTCATATAATGAACTTCCTATTTTAAG--ATTTCTAATATGGCAGATTATATGTAATGGATTTAAACCCCATTTA-----------------------------------------------------------------------------------
			-------------------------------------------------------------------------------------------------------------------------------------------------------------------------------------------------------------------------------------------------------------------------------------------------------------------------------------------------------------------------------------------------------------------------------------------------------------------------------------------------------------------------------------------------------------------------------------------------------------------------------------------------
		</sequence>
		<sequence>
			<taxon idref="KT179912.1"/>
			---------------------------------------------------------------------------------------------------------------------------------------------------------------------------------------------------------------------------------------------------------------------------------TTTTAAT------ATAATTTTT----------------TTTATAG---TTATACCTATTATAATTGGAGGATTTGGTAA-----TTGATTAGAACCTTTA---ATATTAGGAG------------------------------CACCTGATATAG-----CTTTCCCTCGTATAAATAACATAAGTTTTTGACTTC---------TACCCCCCTCTCTAACCCTTTTAATTTCGAGAAGAATTGT---CGAAAATGGAGCTGGAACAGGATGAACAGTGTACCCC--------------CCACTTTCTTCCAATATT------GCTCATAGAGGTAGATCAGTTG-----ATCTAGCTATTTT---------TTCCCTTCATTTAGCTGGTATTTCT---------------------------TCAATTCTAGGAGCTATTA-------ATTTT--------------ATTACTACA-------ATTATTA---ACATACGTATTAATAATAT------------ATCATTTGA---------TCAAATACCCTTATTTGTTTGA--GCTGTAGGAATTA------CAGCTCTTCTTCTTCTTTT-----------ATCT-T-------TACCTGTTTTAGCAGGTG---------------CTATTACCATACTTTTAA-----CAGAT----CGTAAT--ATTAATACTTCCTTCTTTGACCCAGCAGGTGGAGGTGATCCAATCTTATACCAACATTTATTTTGATTTTTTGGTCATCCAGAAGTTTATATTTTAATTTTACCTGGATTTGGAATAATTTCTCATATTATTTCTCAAGAAAGAGGAAAAAAAGAAACTTTTGGTTGTTTAGGAATAATTTATGCTATAATAGCTATTGGTTTATTAGGATTTATCGTATGAGCTCACCATATATTTACTGTAGGTATAGATATTGATACTCGAGCTTATTTCACTTCTGCCACTATAATTATTGCAGTTCCTACAGGTATTAAAATTTTTAGCTGATTAGCAACACTTCATGGTACTCAAATTAATTATAATCCTTCAACTTTATGAAGTTTAGGATTTGTATTTTTATTTACTGTAGGAGGATTAACAGGAGTAATCTTAGCTAATTCTTCAATTGATGTTACTCTTCATGATACATATTATGTAGTTGCTCATTTTCATTATGTTTTATCCATGGGTGCTGTATTTGCCATTATAGGTGGATTTATTCACTGATATCCATTATTTTCGGGATTATCTTTAAATCCCTTTTTACTAAAAATTCAATTTATTACCATATTTTTAGGTGTTAATTTAACATTTTNNNNNNAACATTTTTTAGGTTTAGCGGGTATACCTCGCCGATACTCTGATTACCCAGATAACTTTATTTCATGAAATATTATCTCTTCTTTTGGTTCCTATATTTCTTTATTTTCAATAATAATAATAATAATAATTATTTGAGAATCTTTTGTAAATCAACGTATTATTTTATTCCCTCTTAACATATCATCTTCCATTGAATGATTCCAAAACTTACCACCTTCAGAACATTCATATAATGAACTTCCTATTTTAAG--ATTTCTAATATGGCAGATTATATGTAATGGATTTAAACCCCATTTA-----------------------------------------------------------------------------------
			-------------------------------------------------------------------------------------------------------------------------------------------------------------------------------------------------------------------------------------------------------------------------------------------------------------------------------------------------------------------------------------------------------------------------------------------------------------------------------------------------------------------------------------------------------------------------------------------------------------------------------------------------
		</sequence>
		<sequence>
			<taxon idref="KT179914.1"/>
			------------------------------------TTTTGGTCATCCAGAAGTTTATATTTTAATTTTACCTGGATTTGGAATAATTTCTCATATTATTTCTCAAGAAAGAGGAAAAAAAGAAACTTTTGGTTGTTTAGGAATAATTTATGCTATAATAGCTATTGGTTTATTAGGATTTATCGTATGAGCTCACCATATATTTACTGTAGGTATAGATATTGATACTCGAGCTTATTTCACTTCTGCCACTATAATTATTGCAGTTCCTACAGGTATT------AAAATTTTTAGCTGATTAGCAACACTTCATGGTACTCAAATTAATTATAATCCTTCAACTTTATGAAGTTTAGGATTTGTATTTTTATTTACTGTAGGAGGATTAACAGGAGTAATCTTAGCTAATTCTTCAATTGATGTTA-----CTCTTCATGATACATATTATGTAGTTGCTCATTTTCATTATGTTTTATCCATGGGTGCTGTATTTGCCATTATAGGAGGATTTATTCACTGATATCCATTATTTTCAGGATTATCTTTAAATCCCTTTTTACTAAAAATTCAATTTATTACCATATT--------TTT---AGGT------GTTA-----ATTTAACATTTTNNNNNNAACATTTTTTAGGTTTAGCGGGTATACCTCGCCGATACTCTGATTACCCAGATAACTTTATTTCATGAAATATTATCTCTTCTTTTG--------------GTTCCTATATTTCTTTATTTTCA---ATAATAATAATAATAATA-------------ATTATTTGAGAATCTTTTGTAAATCAACGTATTATTTTAT--TCC----CTCTTA--------ACATATCATCTTCCATTGAATGATTCCAAAAC-T-------TACCACCTTCAGAACATTCATATAATGAACTTCCTATTTTAAGATTTCTAATATGGCAGATTATATGTAATGGATTTAAACCCCATTTA------------------------------------------------------------------------------------------------------------------------------------------------------------------------------------------------------------------------------------------------------------------------------------------------------------------------------------------------------------------------------------------------------------------------------------------------------------------------------------------------------------------------------------------------------------------------------------------------------------------------------------------------------------------------------------------------------------------------------------------------------------------------------------------------------------------------------------------------------------------------------------------------------------------------------------------------------------------------------------------------------------------------------------------------
			-------------------------------------------------------------------------------------------------------------------------------------------------------------------------------------------------------------------------------------------------------------------------------------------------------------------------------------------------------------------------------------------------------------------------------------------------------------------------------------------------------------------------------------------------------------------------------------------------------------------------------------------------
		</sequence>
		<sequence>
			<taxon idref="KT179916.1"/>
			------------------------------------TTTTGGTCATCCAGAAGTTTATATTTTAATTTTACCTGGATTTGGAATAATTTCTCATATTATTTCTCAAGAAAGAGGAAAAAAAGAAACTTTTGGTTGTTTAGGAATAATTTATGCTATAATAGCTATTGGTTTATTAGGATTTATCGTATGAGCTCACCATATATTTACTGTAGGTATAGATATTGATACTCGAGCTTATTTCACTTCTGCCACTATAATTATTGCAGTTCCTACAGGTATT------AAAATTTTTAGCTGATTAGCAACACTTCATGGTACTCAAATTAATTATAATCCTTCAACTTTATGAAGTTTAGGATTTGTATTTTTATTTACTGTAGGAGGATTAACAGGAGTAATCTTAGCTAATTCTTCAATTGATGTTA-----CTCTTCATGATACATATTATGTAGTTGCTCATTTTCATTATGTTTTATCCATGGGTGCTGTATTTGCCATTATAGGTGGATTTATTCACTGATATCCATTATTTTCAGGATTATCTTTAAATCCCTTTTTACTAAAAATTCAATTTATTACCATATT-----------TTTAGGT------GTTA-----ATTTAACATTTTNNNNNNAACATTTTTTAGGTTTAGCGGGTATACCTCGCCGATACTCTGATTACCCAGATAACTTTATTTCATGAAATATTATCTCTTCTTTTG--------------GTTCCTATATTTCTTTATTTTCA---ATAATAATAATAATAATA-------------ATTATTTGAGAATCTTTTGTAAATCAACGTATTATTTTAT--TCCCTCT----TA--------ACATATCATCTTCCATTGAATGATTCCAAAAC-T-------TACCACCTTCAGAACATTCATATAATGAACTTCCTATTTTAAGATTTCTAATATGGCAGATTATATGTAATGGATTTAAACCCCATTTA------------------------------------------------------------------------------------------------------------------------------------------------------------------------------------------------------------------------------------------------------------------------------------------------------------------------------------------------------------------------------------------------------------------------------------------------------------------------------------------------------------------------------------------------------------------------------------------------------------------------------------------------------------------------------------------------------------------------------------------------------------------------------------------------------------------------------------------------------------------------------------------------------------------------------------------------------------------------------------------------------------------------------------------------
			-------------------------------------------------------------------------------------------------------------------------------------------------------------------------------------------------------------------------------------------------------------------------------------------------------------------------------------------------------------------------------------------------------------------------------------------------------------------------------------------------------------------------------------------------------------------------------------------------------------------------------------------------
		</sequence>
		<sequence>
			<taxon idref="KT179913.1"/>
			------------------------------------TTTTGGTCATCCAGAAGTTTATATTTTAATTTTACCTGGATTTGGAATAATTTCTCATATTATTTCTCAAGAAAGAGGAAAAAAAGAAACTTTTGGTTGTTTAGGAATAATTTATGCTATAATAGCTATTGGTTTATTAGGATTTATCGTATGAGCTCACCATATATTTACTGTAGGTATAGATATTGATACTCGAGCTTATTTCACTTCTGCCACTATAATTATTGCAGTTCCTACAGGTATT------AAAATTTTTAGCTGATTAGCAACACTTCATGGTACTCAAATTAATTATAATCCTTCAACTTTATGAAGTTTAGGATTTGTATTTTTATTTACTGTAGGAGGATTAACAGGAGTAATCTTAGCTAATTCTTCAATTGATGTTA-----CTCTTCATGATACATATTATGTAGTTGCTCATTTTCATTATGTTTTATCCATGGGTGCTGTATTTGCCATTATAGGTGGATTTATTCACTGATATCCATTATTTTCAGGATTATCTTTAAATCCCTTTTTACTAAAAATTCAATTTATTACCATATT-----------TTTAGGT------GTTA-----ATTTAACATTTTNNNNNNAACATTTTTTAGGTTTAGCGGGTATACCTCGCCGATACTCTGATTACCCAGATAACTTTATTTCATGAAATATTATCTCTTCTTTTG--------------GTTCCTATATTTCTTTATTTTCA---ATAATAATAATAATAATA-------------ATTATTTGAGAATCTTTTGTAAATCAACGTATTATTTTAT--TCCCTCT----TA--------ACATATCATCTTCCATTGAATGATTCCAAAAC-T-------TACCACCTTCAGAACATTCATATAATGAACTTCCTATTTTAAGATTTCTAATATGGCAGATTATATGTAATGGATTTAAACCCCATTTA------------------------------------------------------------------------------------------------------------------------------------------------------------------------------------------------------------------------------------------------------------------------------------------------------------------------------------------------------------------------------------------------------------------------------------------------------------------------------------------------------------------------------------------------------------------------------------------------------------------------------------------------------------------------------------------------------------------------------------------------------------------------------------------------------------------------------------------------------------------------------------------------------------------------------------------------------------------------------------------------------------------------------------------------
			-------------------------------------------------------------------------------------------------------------------------------------------------------------------------------------------------------------------------------------------------------------------------------------------------------------------------------------------------------------------------------------------------------------------------------------------------------------------------------------------------------------------------------------------------------------------------------------------------------------------------------------------------
		</sequence>
		<sequence>
			<taxon idref="KT179915.1"/>
			----------------------------------------------------------------------------------------------AACATTT--------------------------------------------------------------TTTAGG--------------------------------------------TTTAGCGGG-------------TATACCTC----------------------GCCGATACTCTGATTACCCAGATAACTTTA----------------TTTCATG--------------------------------AA------------------------ATATTAT---------------------------------CTCTT------------CTTTT------------------GGTTCCTATATTT---------------------------CTTTATTTTCAATAATAATAAT-------AATAA------------------------------------------TAATTATTTGAGAATCTT--------------TTGTAAATCAACGT-----ATTATTTTATT-----------CCCTCTTAACATATCA------TCT---------------------------TCCATTGAATG----------------------------------ATTCCAAAA-------CTTACCA----------CCTTCAGAACAT-------------TCATATAA----------------------------TGA--AC------------------------------------------------------------TTCCTATTTTA------------------------------AGATTTCTAATATGGCAGATTATATGTAATGGATTTAAACCCCATTTA------------------------------------------------------------------------------------------------------------------------------------------------------------------------------------------------------------------------------------------------------------------------------------------------------------------------------------------------------------------------------------------------------------------------------------------------------------------------------------------------------------------------------------------------------------------------------------------------------------------------------------------------------------------------------------------------------------------------------------------------------------------------------------------------------------------------------------------------------------------------------------------------------------------------------------------------------------------------------------------------------------------------------------------------
			-------------------------------------------------------------------------------------------------------------------------------------------------------------------------------------------------------------------------------------------------------------------------------------------------------------------------------------------------------------------------------------------------------------------------------------------------------------------------------------------------------------------------------------------------------------------------------------------------------------------------------------------------
		</sequence>
		<sequence>
			<taxon idref="EF514416.1"/>
			------------------------------------------------------------------------------------AAT------TGGTACTTCTTTA----------------AGACTTTTAA----TTCGAACTGA-----------------ATTGGGTAATCCAGGTTC--------------------------------TTTAATTGGAGATGATCAAATTTATAACACT------------ATTGTTACAGCTCATGCTTTTATT------ATAATTTTT----------------TTTATAG---TTATACCTATTATAATTGGAGGATTTGGTAA-----TTGATTAGTACCTTTA---ATATTAGGAG------------------------------CACCTGATATAG-----CTTTCCCTCGTATAAATAACATAAGTTTTTGACTTC---------TACCCCCCTCTCTAACCCTTTTAATTTCGAGAAGAATTGT---CGAAAATGGAGCTGGAACAGGATGAACAGTGTACCCC--------------CCACTTTCTTCCAATATT------GCTCACAGAGGTAGATCAGTTG-----ATCTAGCTATTTT---------TTCCCTTCATTTAGCTGGTATTTCT---------------------------TCAATTCTAGGAGCTATTA-------ATTTT--------------ATTACTACA-------ATTATTA---ACATACGTATTAATAGTAT------------ATCATTTGA---------TCAAATACCCTTATTTGTTTGA--GCTGTAGGAATTA------CAGCTCTTCTTCTTCTTTT-----------ATCT-T-------TACCTGTTTTAGCAGGTG---------------CTATTACCATACTTTTAA-----CAGAT----CGTAAT--ATTAATACTTCCTTCTT-----------------------------------------------------------------------------------------------------------------------------------------------------------------------------------------------------------------------------------------------------------------------------------------------------------------------------------------------------------------------------------------------------------------------------------------------------------------------------------------------------------------------------------------------------------------------------------------------------------------------------------------------------------------------------------------------------------------------------------------------------------------------------------------------------------------------------------------------------------------------------------------------------------------------------------------------------------------------------------------------------------------------------------------------
			-------------------------------------------------------------------------------------------------------------------------------------------------------------------------------------------------------------------------------------------------------------------------------------------------------------------------------------------------------------------------------------------------------------------------------------------------------------------------------------------------------------------------------------------------------------------------------------------------------------------------------------------------
		</sequence>
		<sequence>
			<taxon idref="EF514441.1"/>
			----------------------------------------------------------------TTTTGGATTTGAGCTGGTATAAT------TGGTACTTCTTTA----------------AGACTTTTAA----TTCGAACTGA-----------------ATTGGGTAATCCAGGTTC--------------------------------TTTAATTGGAGATGATCAAATTTATAACACT------------ATTGTTACAGCTCATGCTTTTATT------ATAATTTTT----------------TTTATAG---TTATACCTATTATAATTGGAGGATTTGGTAA-----TTGATTAGTACCTTTA---ATATTAGGAG------------------------------CACCTGATATAG-----CTTTCCCTCGTATAAATAACATAAGTTTTTGACTTC---------TACCCCCCTCTCTAACCCTTTTAATTTCGAGAAGAATTGT---CGAAAATGGAGCTGGAACAGGATGAACAGTGTACCCC--------------CCACTTTCTTCCAATATT------GCTCACAGAGGTAGATCAGTTG-----ATCTAGCTATTTT---------TTCCCTTCATTTAGCTGGTATTTCT---------------------------TCAATTCTAGGAGCTATTA-------ATTTT--------------ATTACTACA-------ATTATTA---ACATACGTATTAATAATAT------------ATCATTTGA---------TCAAATACCCTTATTTGTTTGA--GCTGTAGGAATTA------CAGCTCTTCTTCTTCTTTT-----------ATCT-T-------TACCTGTTTTAGCAGGTG---------------CTATTACCATACTTTTAA-----CAGAT----CGTAAT--ATTAATACTTCCTTCTT-----------------------------------------------------------------------------------------------------------------------------------------------------------------------------------------------------------------------------------------------------------------------------------------------------------------------------------------------------------------------------------------------------------------------------------------------------------------------------------------------------------------------------------------------------------------------------------------------------------------------------------------------------------------------------------------------------------------------------------------------------------------------------------------------------------------------------------------------------------------------------------------------------------------------------------------------------------------------------------------------------------------------------------------------
			-------------------------------------------------------------------------------------------------------------------------------------------------------------------------------------------------------------------------------------------------------------------------------------------------------------------------------------------------------------------------------------------------------------------------------------------------------------------------------------------------------------------------------------------------------------------------------------------------------------------------------------------------
		</sequence>
		<sequence>
			<taxon idref="EF514407.1"/>
			------------------------------------------------------------------------------------AAT------TGGTACTTCATTA----------------AGACTTTTAA----TTCGAACTGA-----------------ATTAGGTAATCCTGGTTC--------------------------------TTTAATTAGTGATGATCAAATTTATAATACT------------ATCGTTACAGCTCATGCTTTTATT------ATAATTTTT----------------TTTATAG---TTATACCCATTATAATTGGAGGATTCGGAAA-----TTGACTTGTACCTTTA---ATGTTAGGAG------------------------------CCCCTGATATAG-----CTTTCCCTCGAATAAATAATATAAGTTTTTGACTTT---------TACCCCCTTCTTTAACCCTTTTAATTTCGAGAAGAATTGT---CGAAAATGGAGCAGGAACAGGATGAACAGTGTACCCC--------------CCACTTTCTTCTAATATT------GCTCACAGAGGTAGATCAATTG-----ATTTAGCTATTTT---------CTCCCTTCACCTCGCAGGTATTTCT---------------------------TCAATTTTAGGTGCTATTA-------ATTTT--------------ATTACTACA-------ATTATTA---ATATACGAATTAATAACAT------------ATCATTTGA---------TCAAATACCATTATTTGTATGA--GCTGTAGGAATTA------CAGCTCTTCTTCTTCTTCN-----------TTCC-T-------TACCTGTTTTAGCAGGTG---------------CTATTACTATATTATTAA-----CAGTT----CGCAAT--T---------------------------------------------------------------------------------------------------------------------------------------------------------------------------------------------------------------------------------------------------------------------------------------------------------------------------------------------------------------------------------------------------------------------------------------------------------------------------------------------------------------------------------------------------------------------------------------------------------------------------------------------------------------------------------------------------------------------------------------------------------------------------------------------------------------------------------------------------------------------------------------------------------------------------------------------------------------------------------------------------------------------------------------------------------------
			-------------------------------------------------------------------------------------------------------------------------------------------------------------------------------------------------------------------------------------------------------------------------------------------------------------------------------------------------------------------------------------------------------------------------------------------------------------------------------------------------------------------------------------------------------------------------------------------------------------------------------------------------
		</sequence>
		<sequence>
			<taxon idref="EF514421.1"/>
			----------------------------------------------------------------------------GCAGGTATAAT------TGGTACTTCTTTA----------------AGACTTTTAA----TTCGAACTGA-----------------ATTAGGAAACCCTGGTTC--------------------------------TTTAATTGGAGATGATCAAATTTATAACACT------------ATTGTTACTGCTCATGCTTTTATT------ATAATTTTT----------------TTTATAG---TTATACCTATTATAATTGGAGGATTTGGAAA-----TTGACTTGTACCTTTA---ATATTAGGAG------------------------------CTCCTGATATAG-----CTTTTCCTCGAATAAATAATATAAGTTTTTGACTTC---------TCCCCCCCTCTCTAACCCTTTTAATTTCGAGAAGAATCGT---TGAAAACGGAGCAGGAACAGGATGAACAGTATACCCC--------------CCACTTTCTTCTAATATT------GCTCATAGAGGTAGATCAGTTG-----ATTTAGCTATTTT---------CTCTCTTCATTTAGCGGGAATTTCT---------------------------TCTATTTTAGGTGCTATTA-------ATTTT--------------ATTACAACA-------ATTATTA---ATATACGAATCAATAATAN------------NTCCTTTGA---------TCAAATACCACTATTTGTATGA--GCTGTAGGAATCA------CAGCTCTTCTTCTTCTCTT-----------ATCT-T-------TACCTGTTTTAGCAGGTG---------------CTATTACTATATTATTAA-----CAGAT----CGTAAT--TTAAATACTTCCTTTTT-----------------------------------------------------------------------------------------------------------------------------------------------------------------------------------------------------------------------------------------------------------------------------------------------------------------------------------------------------------------------------------------------------------------------------------------------------------------------------------------------------------------------------------------------------------------------------------------------------------------------------------------------------------------------------------------------------------------------------------------------------------------------------------------------------------------------------------------------------------------------------------------------------------------------------------------------------------------------------------------------------------------------------------------------
			-------------------------------------------------------------------------------------------------------------------------------------------------------------------------------------------------------------------------------------------------------------------------------------------------------------------------------------------------------------------------------------------------------------------------------------------------------------------------------------------------------------------------------------------------------------------------------------------------------------------------------------------------
		</sequence>
		<sequence>
			<taxon idref="EF514410.1"/>
			--------------------------------------------------------------------------------------T------TGGTACTTCATTA----------------AGACTTTTAA----TTCGAACTGA-----------------ATTAGGAAACCCTGGTTA--------------------------------TTTAATTGGAGANNATCAAATTTATAATACT------------ATTGTTACAGCTCATGCTTTTATT------ATAATTTTT----------------TTTATAG---TTATACCTATTATAATTGGAGGATTTGGTAA-----TTGACTTGTACCTTTA---ATATTAGGAG------------------------------CTCCAGATATAG-----CTTTCCCTCGAATAAATAATATAAGTTTTTGACTTC---------TCCCCCCTTCTCTAACCCTTTTAATTTCGAGAAGAATCGT---TGAAAACGGAGCAGGAACAGGATGAACAGTGTACCCC--------------CCACTTTCTTCTAATATT------GCTCATAGAGGTAGATCAGTAG-----ATTTAGCTATTTT---------CTCCCTTCACTTAGCAGGAATTTCT---------------------------TCAATTTTAGGTGCTATTA-------ATTTT--------------ATTACAACA-------ATTATTA---ATATACGTATTAATAACNN------------NTCATTTGA---------TCAAATACCCCTATTTGTGTGA--GCTGTAGGAATTA------CAGCTCTTCTTCTTCTTTT-----------ATCT-C-------TACCTGTTTTAGCAGGTG---------------CTATTACTATATTATTAA-----CAGAT----CGTAAT--TTAAATATTCCTTTT-------------------------------------------------------------------------------------------------------------------------------------------------------------------------------------------------------------------------------------------------------------------------------------------------------------------------------------------------------------------------------------------------------------------------------------------------------------------------------------------------------------------------------------------------------------------------------------------------------------------------------------------------------------------------------------------------------------------------------------------------------------------------------------------------------------------------------------------------------------------------------------------------------------------------------------------------------------------------------------------------------------------------------------------------
			-------------------------------------------------------------------------------------------------------------------------------------------------------------------------------------------------------------------------------------------------------------------------------------------------------------------------------------------------------------------------------------------------------------------------------------------------------------------------------------------------------------------------------------------------------------------------------------------------------------------------------------------------
		</sequence>
		<sequence>
			<taxon idref="EF514403.1"/>
			------------------------------------------------------------------------------------AAT------TGGTACTTCATTA----------------AGACTTTTAA----TTCGAACTGA-----------------ATTAGGAAACCCTGGTTA--------------------------------TTTAATTGGAGATGATCAAATTTATAATACT------------ATTGTTACAGCTCATGCTTTTATT------ATAATTTTT----------------TTTATAG---TTATACCTATTATAATTGGAGGATTTGGTAA-----TTGACTTGTACCTTTA---ATATTAGGAG------------------------------CCCCAGATATAG-----CTTTCCCTCGAATAAATAATATAAGTTTTTGACTTC---------TCCCCCCTTCTCTAACCCTTTTAATTTCGAGAAGAATCGT---TGAAAACGGAGCAGGAACAGGATGAACAGTGTACCCC--------------CCACTTTCTTCTAATATT------GCTCATAGAGGTAGATCAGTAG-----ATTTAGCTATTTT---------CTCCCTTCACTTAGCAGGAATTTCT---------------------------TCAATTTTAGGTGCTATTA-------ATTTT--------------ATTACAACA-------ATTATTA---ATATACGTATTAATAACNN------------NTCATTTGA---------TCAAATACCCCTATTTGTGTGA--GCTGTAGGAATTA------CAGCTCTTCTTCTTCTTTT-----------ATCT-C-------TACCTGTTTTAGCA---------------------------------------------------------------------------------------------------------------------------------------------------------------------------------------------------------------------------------------------------------------------------------------------------------------------------------------------------------------------------------------------------------------------------------------------------------------------------------------------------------------------------------------------------------------------------------------------------------------------------------------------------------------------------------------------------------------------------------------------------------------------------------------------------------------------------------------------------------------------------------------------------------------------------------------------------------------------------------------------------------------------------------------------------------------------------------------------------------------------------
			-------------------------------------------------------------------------------------------------------------------------------------------------------------------------------------------------------------------------------------------------------------------------------------------------------------------------------------------------------------------------------------------------------------------------------------------------------------------------------------------------------------------------------------------------------------------------------------------------------------------------------------------------
		</sequence>
		<sequence>
			<taxon idref="KT179885.1"/>
			----------------------------------CATAAAGATATTGGATCATTATATTTAATTTTTGGAATTTGAGCAGGTATAAT------TGGTACTTCATTA----------------AGACTTTTAA----TTCGAACTGA-----------------ATTAGGAAACCCTGGTTA--------------------------------TTTAATTGGAGATGATCAAATTTATAATACT------------ATTGTTACAGCTCATGCTTTTATT------ATAATTTTT----------------TTTATAG---TTATACCTATTATAATTGGAGGATTTGGTAA-----TTGACTTGTACCTTTA---ATATTAGGAG------------------------------CCCCAGATATAG-----CTTTCCCTCGAATAAATAATATAAGTTTTTGACTTC---------TCCCCCCTTCTCTAACCCTTTTAATTTCGAGAAGAATCGT---TGAAAACGGAGCAGGAACAGGATGAACAGTGTACCCC--------------CCACTTTCTTCTAATATT------GCTCATAGAGGTAGATCAGTAG-----ATTTAGCTATTTT---------CTCCCTTCACTTAGCAGGAATTTCT---------------------------TCAATTTTAGGTGCTATTA-------ATTTT--------------ATTACAACA-------ATTATTA---ATATACGTATTAATAACAT------------ATCATTTGA---------TCAAATACCCCTATTTGTGTGA--GCTGTAGGAATTA------CAGCTCTTCTTCTTCTTTT-----------ATCT-C-------TACCTGTTTTAGCAGGTG---------------CTATTACTATATTATTAA-----CAGAT----CGTAAT--TTAAATACTTCCTTTTTTGATCCAGCAGGAGGAGGTGATCCAATTTTATATCAACATTTATTTTGATTNNNNNNNNNNNNNNNNNNNNNNNNNNNNNNNNNNNNNNNNNNNNNNNNNNNNNNNNNNNNNNNNNNNNNNNNNNNNNNNNNNNNNNNNNNNNNNNNNNNNNNNNNNNNNNNNNNNNNNNNNNNNNNNNNNNNNNNNNNNNNNNNNNNNNNNNNNNNNNNNNNNNNNNNNNNNNNNNNNNNNNNNNNNNNNNNNNNNNNNNNNNNNNNNNNNNNNNNNNNNNNNNNNNNNNNNNNNNNNNNNNNNNNNNNNNNNNNNNNNNNNNNNNNNNNNNNNNNNNNNNNNNNNNNNNNNNNNNNNNNNNNNNNNNNNNNNNNNNNNNNNNNNNNNNNNNNNNNNNNNNNNNNNNNNNNNNNNNNNNNNNNNNNNNNNNNNNNNNNNNNNNNNNNNNNNNNNNNNNNNNNNNNNNNNNNNNNNNNNNNNNNNNNNNNNNNNNNNNNNNNNNNNNNNNNNNNNNNNNNNNNNNNNNNNNNNNNNNNNNNNNNNNNNNNNNNNNNNNNNNNNNNNNNNNNNNNNNNNNNNNNNNNNNNNNNNNNNNNNNNNNNNNNNNNNNNNNNNNNNNNNNNNNNNNNNNAACATTTTTTAGGATTAGCGGGAATGCCTCGTCGATATTCTGACTACCCAGATAATTTTATCTCATGAAATATTATTTCCTCTTTTGGATCATATATTTCTTTATTTTCAATAATAATAATAATAATAATTATTTGAGAATCTTTCATTAATCAACGTATTATTTTATTCCCTCTTAATATATCAACTTCTATTGAATGATTCCAAAATTTACCTCCTTCTGAACATTCCTATAACGAACTTCCTATTTTAAG--ACTTCTAATATGGCAGATTATATGTAATGGATTTAAACCCCATTTA-----------------------------------------------------------------------------------
			-------------------------------------------------------------------------------------------------------------------------------------------------------------------------------------------------------------------------------------------------------------------------------------------------------------------------------------------------------------------------------------------------------------------------------------------------------------------------------------------------------------------------------------------------------------------------------------------------------------------------------------------------
		</sequence>
		<sequence>
			<taxon idref="KT179886.1"/>
			----------------------------------CATAAAGATATTGGAACATTATATTTTATTTTTGGAATTGGAGCAGGTATAAT------TGGTACTTCATTA----------------AGACTTTTAA----TTCGAACTGA-----------------ATTAGGAAACCCTGGTTA--------------------------------TTTAATTGGAGATGATCAAATTTATAATACT------------ATTGTTACAGCTCATGCTTTTATT------ATAATTTTT----------------TTTATAG---TTATACCTATTATAATTGGAGGATTTGGTAA-----TTGACTTGTACCTTTA---ATATTAGGAG------------------------------CTCCAGATATAG-----CTTTCCCTCGAATAAATAATATAAGTTTTTGACTTC---------TCCCCCCTTCTCTAACCCTTTTAATTTCGAGAAGAATCGT---TGAAAACGGAGCAGGAACAGGATGAACAGTGTACCCC--------------CCACTTTCTTCTAATATT------GCTCATAGAGGTAGATCAGTAG-----ATTTAGCTATTTT---------CTCCCTTCACTTAGCAGGAATTTCT---------------------------TCAATTTTAGGTGCTATTA-------ATTTT--------------ATTACAACA-------ATTATTA---ATATACGTATTAATAACAT------------ATCATTTGA---------TCAAATACCCCTATTTGTGTGA--GCTGTAGGAATTA------CAGCTCTTCTTCTTCTTTT-----------ATCT-C-------TACCTGTTTTAGCAGGTG---------------CTATTACTATATTATTAA-----CAGAT----CGTAAT--TTAAATACTTCCTTTTTTGATCCAGCAGGAGGAGGTGATCCAATTTTATATCAACATTTATTTTGATTNNNNNNNNNNNNNNNNNNNNNNNNNNNNNNNNNNNNNNNNNNNNNNNNNNNNNNNNNNNNNNNNNNNNNNNNNNNNNNNNNNNNNNNNNNNNNNNNNNNNNNNNNNNNNNNNNNNNNNNNNNNNNNNNNNNNNNNNNNNNNNNNNNNNNNNNNNNNNNNNNNNNNNNNNNNNNNNNNNNNNNNNNNNNNNNNNNNNNNNNNNNNNNNNNNNNNNNNNNNNNNNNNNNNNNNNNNNNNNNNNNNNNNNNNNNNNNNNNNNNNNNNNNNNNNNNNNNNNNNNNNNNNNNNNNNNNNNNNNNNNNNNNNNNNNNNNNNNNNNNNNNNNNNNNNNNNNNNNNNNNNNNNNNNNNNNNNNNNNNNNNNNNNNNNNNNNNNNNNNNNNNNNNNNNNNNNNNNNNNNNNNNNNNNNNNNNNNNNNNNNNNNNNNNNNNNNNNNNNNNNNNNNNNNNNNNNNNNNNNNNNNNNNNNNNNNNNNNNNNNNNNNNNNNNNNNNNNNNNNNNNNNNNNNNNNNNNNNNNNNNNNNNNNNNNNNNNNNNNNNNNNNNNNNNNNNNNNNNNNNNNNNNNNNNNNNAACATTTTTTAGGATTAGCGGGAATGCCTCGTCGATATTCTGACTACCCAGATAATTTTATTTCATGAAATATTATTTCCTCTTTTGGATCATATATTTCTTTATTTTCAATAATAATAATAATAATAATTATTTGAGAATCTTTCATTAATCAACGTATTATTTTATTCCCTCTTAATATATCAACTTCTATTGAATGATTCCAAAATTTACCTCCTTCTGAACATTCCTATAACGAACTTCCTATTTTAAG--ACTTCTAATATGGCAGATTATATGTAATGGATTTAAACCCCATTTA-----------------------------------------------------------------------------------
			-------------------------------------------------------------------------------------------------------------------------------------------------------------------------------------------------------------------------------------------------------------------------------------------------------------------------------------------------------------------------------------------------------------------------------------------------------------------------------------------------------------------------------------------------------------------------------------------------------------------------------------------------
		</sequence>
		<sequence>
			<taxon idref="KT179887.1"/>
			----------------------------------CATAAAGATATTGGAACATTATATTTTATTTTTGGAATTTGAGCAGGTATAAT------TGGTACTTCATTA----------------AGACTTTTAA----TTCGAACTGA-----------------ATTAGGAAACCCTGGTTA--------------------------------TTTAATTGGAGATGATCAAATTTATAATACT------------ATTGTTACAGCTCATGCTTTTATT------ATAATTTTT----------------TTTATAG---TTATACCTATTATAATTGGAGGATTTGGTAA-----TTGACTTGTACCTTTA---ATATTAGGAG------------------------------CTCCAGATATAG-----CTTTCCCTCGAATAAATAATATAAGTTTTTGACTTC---------TCCCCCCTTCTCTAACCCTTTTAATTTCGAGAAGAATCGT---TGAAAACGGAGCAGGAACAGGATGAACAGTGTACCCC--------------CCACTTTCTTCTAATATT------GCTCATAGAGGTAGATCAGTAG-----ATTTAGCTATTTT---------CTCCCTTCACTTAGCAGGAATTTCT---------------------------TCAATTTTAGGTGCTATTA-------ATTTT--------------ATTACAACA-------ATTATTA---ATATACGTATTAATAACAT------------ATCATTTGA---------TCAAATACCCCTATTTGTGTGA--GCTGTAGGAATTA------CAGCTCTTCTTCTTCTTTT-----------ATCT-C-------TACCTGTTTTAGCAGGTG---------------CTATTACTATATTATTAA-----CAGAT----CGTAAT--TTAAATACTTCCTTTTTTGATCCAGCAGGAGGAGGTGATCCAATTTTATATCAACATTTATTTTGATTNNNNNNNNNNNNNNNNNNNNNNNNNNNNNNNNNNNNNNNNNNNNNNNNNNNNNNNNNNNNNNNNNNNNNNNNNNNNNNNNNNNNNNNNNNNNNNNNNNNNNNNNNNNNNNNNNNNNNNNNNNNNNNNNNNNNNNNNNNNNNNNNNNNNNNNNNNNNNNNNNNNNNNNNNNNNNNNNNNNNNNNNNNNNNNNNNNNNNNNNNNNNNNNNNNNNNNNNNNNNNNNNNNNNNNNNNNNNNNNNNNNNNNNNNNNNNNNNNNNNNNNNNNNNNNNNNNNNNNNNNNNNNNNNNNNNNNNNNNNNNNNNNNNNNNNNNNNNNNNNNNNNNNNNNNNNNNNNNNNNNNNNNNNNNNNNNNNNNNNNNNNNNNNNNNNNNNNNNNNNNNNNNNNNNNNNNNNNNNNNNNNNNNNNNNNNNNNNNNNNNNNNNNNNNNNNNNNNNNNNNNNNNNNNNNNNNNNNNNNNNNNNNNNNNNNNNNNNNNNNNNNNNNNNNNNNNNNNNNNNNNNNNNNNNNNNNNNNNNNNNNNNNNNNNNNNNNNNNNNNNNNNNNNNNNNNNNNNNNNNNNNNNNNNNNNNAACATTTTTTAGGATTAGCGGGAATGCCTCGTCGATATTCTGACTACCCAGATAATTTTATTTCATGAAATATTATTTCCTCTTTTGGATCATATATTTCTTTATTTTCAATAATAATAATAATAATAATTATTTGAGAATCTTTCATTAATCAACGTATTATTTTATTCCCTCTTAATATATCAACTTCTATTGAATGATTCCAAAATTTACCTCCTTCTGAACATTCCTATAACGAACTTCCTATTTTAAG--ACTTCTAATATGGCAGATTATATGTAATGGATTTAAACCCCATTTA-----------------------------------------------------------------------------------
			-------------------------------------------------------------------------------------------------------------------------------------------------------------------------------------------------------------------------------------------------------------------------------------------------------------------------------------------------------------------------------------------------------------------------------------------------------------------------------------------------------------------------------------------------------------------------------------------------------------------------------------------------
		</sequence>
		<sequence>
			<taxon idref="KT179884.1"/>
			----------------------------------------------------------------------------------------------------------------------------------AA----TTCGAACTGA-----------------ATTAGGAAACCCTGGTTA--------------------------------TTTAATTGGAGATGATCAAATTTATAATACT------------ATTGTTACAGCTCATGCTTTTATT------ATAATTTTT----------------TTTATAG---TTATACCTATTATAATTGGAGGATTTGGTAA-----TTGACTTGTACCTTTA---ATATTAGGAG------------------------------CTCCAGATATAG-----CTTTCCCTCGAATAAATAATATAAGTTTTTGACTTC---------TCCCCCCTTCTCTAACCCTTTTAATTTCGAGAAGAATCGT---TGAAAACGGAGCAGGAACAGGATGAACAGTGTACCCC--------------CCACTTTCTTCTAATATT------GCTCATAGAGGTAGATCAGTAG-----ATTTAGCTATTTT---------CTCCCTTCACTTAGCAGGAATTTCT---------------------------TCAATTTTAGGTGCTATTA-------ATTTT--------------ATTACAACA-------ATTATTA---ATATACGTATTAATAACAT------------ATCATTTGA---------TCAAATACCCCTATTTGTGTGA--GCTGTAGGAATTA------CAGCTCTTCTTCTTCTTTT-----------ATCT-C-------TACCTGTTTTAGCAGGTG---------------CTATTACTATATTATTAA-----CAGAT----CGTAAT--TTAAATACTTCCTTTTTTGATCCAGCAGGAGGAGGTGATCCAATTTTATATCAACATTTATTTTGATTNNNNNNNNNNNNNNNNNNNNNNNNNNNNNNNNNNNNNNNNNNNNNNNNNNNNNNNNNNNNNNNNNNNNNNNNNNNNNNNNNNNNNNNNNNNNNNNNNNNNNNNNNNNNNNNNNNNNNNNNNNNNNNNNNNNNNNNNNNNNNNNNNNNNNNNNNNNNNNNNNNNNNNNNNNNNNNNNNNNNNNNNNNNNNNNNNNNNNNNNNNNNNNNNNNNNNNNNNNNNNNNNNNNNNNNNNNNNNNNNNNNNNNNNNNNNNNNNNNNNNNNNNNNNNNNNNNNNNNNNNNNNNNNNNNNNNNNNNNNNNNNNNNNNNNNNNNNNNNNNNNNNNNNNNNNNNNNNNNNNNNNNNNNNNNNNNNNNNNNNNNNNNNNNNNNNNNNNNNNNNNNNNNNNNNNNNNNNNNNNNNNNNNNNNNNNNNNNNNNNNNNNNNNNNNNNNNNNNNNNNNNNNNNNNNNNNNNNNNNNNNNNNNNNNNNNNNNNNNNNNNNNNNNNNNNNNNNNNNNNNNNNNNNNNNNNNNNNNNNNNNNNNNNNNNNNNNNNNNNNNNNNNNNNNNNNNNNNNNNNNNNNNNNNNNNNAACATTTTTTAGGATTAGCGGGAATGCCTCGTCGATATTCTGACTACCCAGATAATTTTATTTCATGAAATATTATTTCCTCTTTTGGATCATATATTTCTTTATTTTCAATAATAATAATAATAATAATTATTTGAGAATCTTTCATTAATCAACGTATTATTTTATTCCCTCTTAATATATCAACTTCTATTGAATGATTCCAAAATTTACCTCCTTCTGAACATTCCTATAACGAACTTCCTATTTTAAG--ACTTCTAATATGGCAGATTATATGTAATGGATTTAAACCCCATTTA-----------------------------------------------------------------------------------
			-------------------------------------------------------------------------------------------------------------------------------------------------------------------------------------------------------------------------------------------------------------------------------------------------------------------------------------------------------------------------------------------------------------------------------------------------------------------------------------------------------------------------------------------------------------------------------------------------------------------------------------------------
		</sequence>
		<sequence>
			<taxon idref="EF514455.1"/>
			----------------------------------------------------------------------------GCAGGTATAAT------TGGTACTTCATTA----------------AGACTTTTAA----TTCGAACTGA-----------------ATTGGGAAACCCTGGTTC--------------------------------TTTAATTGGTGATGACCAAATTTATAATACT------------ATTGTTACAGCTCATGCTTTTATT------ATAATTTTT----------------TTTATAG---TTATACCTATTATAATTGGAGGATTTGGTAA-----TTGACTTGTACCTTTA---ATATTAGGAG------------------------------CTCCTGATATAG-----CTTTCCCTCGAATAAATAATATAAGTTTTTGACTTC---------TCCCCCCTTCTCTAACCCTTTTAATTTCGAGAAGAATCGT---TGAAAACGGAGCAGGAACAGGATGAACAGTATACCCC--------------CCACTTTCTTCCAATATT------GCTCACAGAGGTAGATCAGTTG-----ATTTAGCTATTTT---------CTCTCTTCATTTAGCAGGAATTTCT---------------------------TCTATTTTAGGTGCTATTA-------ATTTT--------------ATTACAACA-------ATTATTA---ATATACGTATTAATAATAT------------ATCATTTGA---------TCAAATACCCCTATTTGTATGA--GCTGTAGGAATTA------CAGCTCTTCTTCTTCTTTT-----------ATCT-T-------TACCTGTCTTAGCAGGTG---------------CTATTACTATATTATTAA-----CAGAT----CGTAAT--TTAAATACTTCTTTTTTTGACCCAGCAGGAGGAGGTG---------------------------------------------------------------------------------------------------------------------------------------------------------------------------------------------------------------------------------------------------------------------------------------------------------------------------------------------------------------------------------------------------------------------------------------------------------------------------------------------------------------------------------------------------------------------------------------------------------------------------------------------------------------------------------------------------------------------------------------------------------------------------------------------------------------------------------------------------------------------------------------------------------------------------------------------------------------------------------------------------------------------------
			-------------------------------------------------------------------------------------------------------------------------------------------------------------------------------------------------------------------------------------------------------------------------------------------------------------------------------------------------------------------------------------------------------------------------------------------------------------------------------------------------------------------------------------------------------------------------------------------------------------------------------------------------
		</sequence>
		<sequence>
			<taxon idref="KT179880.1"/>
			----------------------------------CATAAAGATATTGGAACATTATATTTTATTTTTGGAATTTGAGCAGGTATAAT------TGGTACTTCATTA----------------AGACTTTTAA----TTCGAACTGA-----------------ATTGGGAAACCCTGGTTC--------------------------------TTTAATTGGCGATGACCAAATTTATAATACT------------ATTGTTACAGCTCATGCTTTTATT------ATAATTTTT----------------TTTATAG---TTATACCTATCATAATTGGAGGATTTGGTAA-----TTGACTTGTACCTTTA---ATATTAGGAG------------------------------CTCCTGATATAG-----CTTTCCCTCGAATAAATAATATAAGTTTTTGACTTC---------TCCCCCCTTCTCTAACCCTTTTAATTTCGAGAAGAATCGT---TGAAAACGGAGCAGGAACAGGATGAACAGTATACCCC--------------CCACTTTCTTCCAATATT------GCTCACAGAGGTAGATCAGTTG-----ATTTAGCTATTTT---------CTCTCTTCACTTAGCAGGAATTTCT---------------------------TCTATTTTAGGTGCTATTA-------ATTTT--------------ATTACAACA-------ATTATTA---ACATACGTATTAATAATAT------------ATCATTTGA---------TCAAATACCCCTATTTGTATGA--GCTGTAGGAATTA------CAGCTCTTCTTCTTCTTTT-----------ATCT-T-------TACCTGTCTTAGCAGGTG---------------CTATTACTATATTATTAA-----CAGAT----CGTAAT--TTAAATACTTCTTTTTTTGACCCAGCAGGAGGAGGTGATCCAATTTTATACCAACACTTATTTTGATTTTTTGGTCATCCTGAAGTTTATATTTTAATTTTACCGGGATTTGGAATAATTTCTCATATTATTTCTCAAGAAAGAGGAAAAAAAGAAACTTTTGGTTGTTTAGGAATAATTTATGCTATAATAGCTATTGGATTATTAGGTTTTATCGTGTGAGCTCATCATATATTTACTGTAGGAATAGATATTGATACCCGAGCTTATTTCACTTCCGCTACTATAATTATTGCAGTACCTACAGGTATTAAAATTTTTAGTTGATTAGCTACACTTCATGGTACTCAAATTAATTATAATCCCTCAACTTTATGAAGTTTAGGATTTGTATTTTTATTTACTGTTGGAGGATTAACAGGAGTAATTTTAGCCAATTCTTCTATTGATGTTACTCTTCATGACACTTATTATGTAGTTGCTCATTTCCACTATGTATTATCTATAGGTGCTGTATTTGCTATTATAGGAGGATTTATTCATTGATATCCTTTATTTTCAGGATTATCTTTAAATCCTTTTTTATTAAAAATTCAATTTATTACTATATTTTTAGGTGTAAATTTAACATTTT------------------------------------------------------------------------------------------------------------------------------------------------------------------------------------------------------------------------------------------------------------------------------------------------------------------------------------------------------------------------------------------------------
			-------------------------------------------------------------------------------------------------------------------------------------------------------------------------------------------------------------------------------------------------------------------------------------------------------------------------------------------------------------------------------------------------------------------------------------------------------------------------------------------------------------------------------------------------------------------------------------------------------------------------------------------------
		</sequence>
		<sequence>
			<taxon idref="KT179927.1"/>
			----------------------------------CATAAAGATATTGGAACATTATATTTTATTTTTGGAATTTGAGCAGGTATAAT------TGGTACTTCATTA----------------AGACTTTTAA----TTCGAACTGA-----------------ATTAGGAAACCCTGGCTC--------------------------------TTTAATTGGAGATGACCAAATTTATAATACT------------ATCGTTACAGCTCATGCTTTTATT------ATAATTTTT----------------TTTATAG---TTATACCTATTATAATTGGAGGATTTGGAAA-----TTGACTTGTACCTTTA---ATATTAGGAG------------------------------CTCCTGATATAG-----CTTTCCCTCGAATAAATAATATAAGTTTTTGACTTC---------TCCCCCCCTCTCTAACCCTTTTAATTTCGAGAAGAATCGT---TGAAAACGGAGCAGGAACAGGATGAACAGTATACCCC--------------CCACTTTCTTCTAATATT------GCTCACAGAGGTAGATCAGTTG-----ATTTAGCTATTTT---------TTCTCTTCATTTAGCAGGAATTTCT---------------------------TCAATTTTAGGTGCTATTA-------ATTTT--------------ATTACAACA-------ATTATTA---ATATACGTATTAATAATAT------------ATCATTTGA---------TCAAATACCCCTATTTGTATGA--GCTGTAGGAATTA------CAGCTCTTCTTCTTCTTTT-----------ATCT-T-------TACCTGTTTTAGCAGGTG---------------CTATTACTATATTATTAA-----CAGAT----CGAAAT--TTAAATACTTCCTTTTTTGATCCAGCAGGAGGAGGTGATCCAATTTTATATCAACATTTATTTTGATTNNNNNNNNNNNNNNNNNNNNNNNNNNNNNNNNNNNNNNNNNNNNNNNNNNNNNNNNNNNNNNNNNNNNNNNNNNNNNNNNNNNNNNNNNNNNNNNNNNNNNNNNNNNNNNNNNNNNNNNNNNNNNNNNNNNNNNNNNNNNNNNNNNNNNNNNNNNNNNNNNNNNNNNNNNNNNNNNNNNNNNNNNNNNNNNNNNNNNNNNNNNNNNNNNNNNNNNNNNNNNNNNNNNNNNNNNNNNNNNNNNNNNNNNNNNNNNNNNNNNNNNNNNNNNNNNNNNNNNNNNNNNNNNNNNNNNNNNNNNNNNNNNNNNNNNNNNNNNNNNNNNNNNNNNNNNNNNNNNNNNNNNNNNNNNNNNNNNNNNNNNNNNNNNNNNNNNNNNNNNNNNNNNNNNNNNNNNNNNNNNNNNNNNNNNNNNNNNNNNNNNNNNNNNNNNNNNNNNNNNNNNNNNNNNNNNNNNNNNNNNNNNNNNNNNNNNNNNNNNNNNNNNNNNNNNNNNNNNNNNNNNNNNNNNNNNNNNNNNNNNNNNNNNNNNNNNNNNNNNNNNNNNNNNNNNNNNNNNNNNNNNNNNNNNNNNAACATTTTTTAGGGTTAGCAGGAATACCTCGTCGATATTCTGATTATCCAGATAATTATATCTCATGAAATATTATTTCTTCTTTTGGATCATATATTTCTTTATTTTCAATAATAATAATAATAATAATTATTTGAGAATCTTTCATTAATCAACGTATTATTTTATTCCCACTTAATATAACAACTTCTATTGAATGATTCCAAAATTTACCTCCTTCTGAACATTCATATAACGAACTTCCTATTTTAAG--ACTTCTAATATGACAGATTATATGTAATGGATTTAAACCCCATTTA-----------------------------------------------------------------------------------
			-------------------------------------------------------------------------------------------------------------------------------------------------------------------------------------------------------------------------------------------------------------------------------------------------------------------------------------------------------------------------------------------------------------------------------------------------------------------------------------------------------------------------------------------------------------------------------------------------------------------------------------------------
		</sequence>
		<sequence>
			<taxon idref="KT179928.1"/>
			----------------------------------CATAAAGATATTGGAACATTATATTTTATTTTTGGAATTTGAGCAGGTATAAT------TGGTACTTCATTA----------------AGACTTTTAA----TTCGAACTGA-----------------ATTAGGAAACCCTGGCTC--------------------------------TTTAATTGGAGATGACCAAATTTATAATACT------------ATCGTTACAGCTCATGCTTTTATT------ATAATTTTT----------------TTTATAG---TTATACCTATTATAATTGGAGGATTTGGAAA-----TTGACTTGTACCTTTA---ATATTAGGAG------------------------------CTCCTGATATAG-----CTTTCCCTCGAATAAATAATATAAGTTTTTGACTTC---------TCCCCCCCTCTCTAACCCTTTTAATTTCGAGAAGAATCGT---TGAAAACGGAGCAGGAACAGGATGAACAGTATACCCC--------------CCACTTTCTTCTAATATT------GCTCACAGAGGTAGATCAGTTG-----ATTTAGCTATTTT---------TTCTCTTCATTTAGCAGGAATTTCT---------------------------TCAATTTTAGGTGCTATTA-------ATTTT--------------ATTACAACA-------ATTATTA---ATATACGTATTAATAATAT------------ATCATTTGA---------TCAAATACCCCTATTTGTATGA--GCTGTAGGAATTA------CAGCTCTTCTTCTTCTTTT-----------ATCT-T-------TACCTGTTTTAGCAGGTG---------------CTATTACTATATTATTAA-----CAGAT----CGAAAT--TTAAATACTTCCTTTTTTGATCCAGCAGGAGGAGGTGATCCAATTTTATATCAACATTTATTTTGATTNNNNNNNNNNNNNNNNNNNNNNNNNNNNNNNNNNNNNNNNNNNNNNNNNNNNNNNNNNNNNNNNNNNNNNNNNNNNNNNNNNNNNNNNNNNNNNNNNNNNNNNNNNNNNNNNNNNNNNNNNNNNNNNNNNNNNNNNNNNNNNNNNNNNNNNNNNNNNNNNNNNNNNNNNNNNNNNNNNNNNNNNNNNNNNNNNNNNNNNNNNNNNNNNNNNNNNNNNNNNNNNNNNNNNNNNNNNNNNNNNNNNNNNNNNNNNNNNNNNNNNNNNNNNNNNNNNNNNNNNNNNNNNNNNNNNNNNNNNNNNNNNNNNNNNNNNNNNNNNNNNNNNNNNNNNNNNNNNNNNNNNNNNNNNNNNNNNNNNNNNNNNNNNNNNNNNNNNNNNNNNNNNNNNNNNNNNNNNNNNNNNNNNNNNNNNNNNNNNNNNNNNNNNNNNNNNNNNNNNNNNNNNNNNNNNNNNNNNNNNNNNNNNNNNNNNNNNNNNNNNNNNNNNNNNNNNNNNNNNNNNNNNNNNNNNNNNNNNNNNNNNNNNNNNNNNNNNNNNNNNNNNNNNNNNNNNNNNNNNNNNNNNNNNNNNNAACATTTTTTAGGGTTAGCAGGAATACCTCGTCGATATTCTGATTATCCAGATAATTATATCTCATGAAATATTATTTCTTCTTTTGGATCATATATTTCTTTATTTTCAATAATAATAATAATAATAATTATTTGAGAATCTTTCATTAATCAACGTATTATTTTATTCCCACTTAATATAACAACTTCTATTGAATGATTCCAAAATTTACCTCCTTCTGAACATTCATATAACGAACTTCCTATTTTAAG--ACTTCTAATATGACAGATTATATGTAATGGATTTAAACCCCATTTA-----------------------------------------------------------------------------------
			-------------------------------------------------------------------------------------------------------------------------------------------------------------------------------------------------------------------------------------------------------------------------------------------------------------------------------------------------------------------------------------------------------------------------------------------------------------------------------------------------------------------------------------------------------------------------------------------------------------------------------------------------
		</sequence>
		<sequence>
			<taxon idref="KT179906.1"/>
			---------------------------------------------------------------------------------------------------------------------------------------------------------------------------------------------------------------------------------------AATTTATAATACT------------ATTGTTACAGCTCATGCTTTTATT------ATAATTTTT----------------TTTATAG---TTATACCTATTATAATTGGAGGATTTGGAAA-----TTGACTTGTACCTTTA---ATATTAGGAG------------------------------CTCCTGATATAG-----CTTTTCCTCGAATAAATAATATAAGTTTTTGACTTC---------TCCCCCCTTCTCTAACCCTTTTAATTTCGAGAAGAATCGC---TCAAAACGGAGCAGGAACAGGATGAACAGTGTACCCC--------------CCACTTTCTTCTAATATT------GCTCATAGAGGTAGATCAGTTG-----ATTTAGCTATTTT---------CTCTCTTCACTTAGCAGGAATTTCT---------------------------TCCATTTTAGGTGCCATTA-------ATTTT--------------ATTACAACA-------ATTATTA---ATATACGCATTAATAATAT------------ATCATTCGA---------TCAAATACCCCTATTTGTATGA--GCTGTAGGAATTA------CAGCTCTTCTTCTTCTTTT-----------ATCT-T-------TACCTGTTTTAGCGGGTG---------------CTATTACTATATTATTAA-----CAGAT----CGTAAT--TTAAATACTTCATTTTTTGATCCATCAGGAGGTGGTGATCCAATTTTATATCAACACTTATTTTGATT--------------------------------------------------------------------------------------------------------------------------------------------------------------------------------------------------------------------------------------------------------------------------------------------------------------------------------------------------------------------------------------------------------------------------------------------------------------------------------------------------------------------------------------------------------------------------------------------------------------------------------------------------------------------------------------------------------------------------------------------------------------------------------------------------------------------------------------------------------------------------------------------------------------------------------------------------------------------------------------------
			-------------------------------------------------------------------------------------------------------------------------------------------------------------------------------------------------------------------------------------------------------------------------------------------------------------------------------------------------------------------------------------------------------------------------------------------------------------------------------------------------------------------------------------------------------------------------------------------------------------------------------------------------
		</sequence>
		<sequence>
			<taxon idref="KT179910.1"/>
			----------------------------------CATAAAGATATTGGAACATTATATTTTATTTTTGGAATTTGAGCAGGTATAAT------TTGTACTTCATTA----------------AGACTTTTAA----TTCGAACTGA-----------------ATTAGGAAACCCTGGTTC--------------------------------TTTAATTGGAGATGACCAAATTTATAATACT------------ATTGTTACAGCTCATGCTTTTATT------ATAATTTTT----------------TTTATAG---TTATACCTATTATAATTGGAGGATTTGGAAA-----TTGACTTGTACCTTTA---ATATTAGGAG------------------------------CTCCTGATATAG-----CTTTTCCTCGAATAAATAATATAAGTTTTTGACTTC---------TCCCCCCTTCTCTAACCCTTTTAATTTCGAGAAGAATCGT---TGAAAACGGAGCAGGAACAGGATGAACAGTATACCCC--------------CCACTTTCTTCTAATATT------GCTCATAGAGGTAGATCAGTTG-----ATTTAGCTATTTT---------CTCTCTTCACTTAGCAGGAATTTCT---------------------------TCTATTTTAGGTGCCATTA-------ATTTT--------------ATTACAACA-------ATTATTA---ATATACGTATTAATAATAT------------ATCATTCGA---------TCAAATACCCCTATTTGTATGA--GCTGTAGGAATTA------CAGCTCTTCTTCTTCTTTT-----------ATCT-T-------TACCTGTTTTAGCAGGTG---------------CTATTACTATATTATTAA-----CAGAT----CGTAAT--TTAAATACTTCATTTTTTGACCCAGCAGGAGGTGGTGACCCAATTTTATATCAACACTTATTTTGATTTTTTGGGCATCCTGAAGTTTATATTTTAATTTTACCAGGATTTGGAATAATTTCTCATATTATTTCTCAAGAAAGAGGAAAAAAAGAAACTTTTGGTTGCTTAGGGATAATTTATGCTATAATAGCTATCGGACTATTAGGTTTTATTGTATGAGCTCATCATATATTTACTGTAGGAATAGATATTGATACTCGAGCTTATTTTACTTCCGCTACTATAATTATTGCAGTACCTACAGGTATTAAAATTTTTAGTTGATTAGCTACACTTCATGGTACTCAAATTAATTATAATCCTTCAACTTTATGAAGATTAGGATTTGTATTTTTATTTACTGTTGGAGGATTAACAGGAGTAATTTTAGCTAATTCTTCTATTGATATTACCCTTCATGACACTTATTATGTAGTTGCTCACTTCCATTATGTTTTATCTATAGGTGCTGTATTTGCTATTATAGGAGGATTTATTCATTGATATCCTTTATTTTCAGGATTATCTTTAAATACTTTCTTATTAAAAATTCAATTTATCACTATATTTTTAGGTGTAAATTTAACATTTTNNNNNNAACATTTTTTAGGATTAGCAGGAATACCTCGACGATATTCTGATTATCCAGATAATTTTATCTCCTGAAATATTATTTCTTCTTTTGGATCATATATTTCTTTATTTTCAATAATAATAATAATAATAATTATTTGAGAATCTTTCATTAATCAACGTATTATTTTATTCCCACTTAATATATCAACCTCTATTGAATGATTTCAAAATTTACCTCCTTCTGAACATTCATATAATGAACTTCCTATTTTAAG--ACTTCTAATATGGCAGATTATATGTAATGGATTTAAACCCCATTTA-----------------------------------------------------------------------------------
			-------------------------------------------------------------------------------------------------------------------------------------------------------------------------------------------------------------------------------------------------------------------------------------------------------------------------------------------------------------------------------------------------------------------------------------------------------------------------------------------------------------------------------------------------------------------------------------------------------------------------------------------------
		</sequence>
		<sequence>
			<taxon idref="KT179907.1"/>
			--------------------------------------------------------------------------------------------------------------------------------------------------------------------------------------------------------------------------------ATGACCAAATTTATAATACT------------ATTGTTACAGCTCATGCTTTTATT------ATAATTTTT----------------TTTATAG---TTATACCTATTATAATTGGAGGATTTGGAAA-----TTGACTTGTACCTTTA---ATATTAGGAG------------------------------CTCCTGATATAG-----CTTTTCCTCGAATAAATAATATAAGTTTTTGACTTC---------TCCCCCCTTCTCTAACCCTTTTAATTTCGAGAAGAATCGT---TGAAAACGGAGCAGGAACAGGATGAACAGTATACCCC--------------CCACTTTCTTCTAATATT------GCTCATAGAGGTAGATCAGTTG-----ATTTAGCTATTTT---------CTCTCTTCACTTAGCAGGAATTTCT---------------------------TCTATTTTAGGTGCCATTA-------ATTTT--------------ATTACAACA-------ATTATTA---ATATACGTATTAATAATAT------------ATCATTCGA---------TCAAATACCCCTATTTGTATGA--GCTGTAGGAATTA------CAGCTCTTCTTCTTCTTTT-----------ATCT-T-------TACCTGTTTTAGCAGGTG---------------CTATTACTATATTATTAA-----CAGAT----CGTAAT--TTAAATACTTCATTTTTTGACCCGGCAGGAGGTGGTGACCCAATTTTATATCAACACTTATTTTGATTTTTTGGGCATCCTGAAGTTTATATTTTAATTTTACCAGGATTTGGAATAATTTCTCATATTATTTCTCAAGAAAGAGGAAAAAAAGAAACTTTTGGTTGCTTAGGGATAATTTATGCTATAATAGCTATCGGACTATTAGGTTTTATTGTATGAGCTCATCATATATTTACTGTAGGAATAGATATTGATACTCGAGCTTATTTTACTTCCGCTACTATAATTATTGCAGTACCTACAGGTATTAAAATTTTTAGTTGATTAGCTACACTTCATGGTACTCAAATTAATTATAATCCTTCAACTTTATGAAGATTAGGATTTGTATTTTTATTTACTGTTGGAGGATTAACAGGAGTAATTTTAGCTAATTCTTCTATTGATATTACCCTTCATGACACTTATTATGTAGTTGCTCACTTCCATTATGTTTTATCTATAGGTGCTGTATTTGCTATTATAGGAGGATTTATTCATTGATATCCTTTATTTTCAGGATTATCTTTAAATACTTTCTTATTAAAAATC----------------------------------------------------------------------------------------------------------------------------------------------------------------------------------------------------------------------------------------------------------------------------------------------------------------------------------------------------------------------------------------------------------------------------------------------
			-------------------------------------------------------------------------------------------------------------------------------------------------------------------------------------------------------------------------------------------------------------------------------------------------------------------------------------------------------------------------------------------------------------------------------------------------------------------------------------------------------------------------------------------------------------------------------------------------------------------------------------------------
		</sequence>
		<sequence>
			<taxon idref="KT179909.1"/>
			----------------------------------CATAAAGATATTGGAACATTATATTTTATTTTTGGAATTGGAGCAGGTATAAT------TGGTACTTCATTA----------------AGACTTTTAA----TTCGAACTGA-----------------ATTAGGAAACCCTGGTTC--------------------------------TTTAATTGGAGATGACCAAATTTATAATACT------------ATTGTTACAGCTCATGCTTTTATT------ATAATTTTT----------------TTTATAG---TTATACCTATTATAATTGGAGGATTTGGAAA-----TTGACTTGTACCTTTA---ATATTAGGAG------------------------------CTCCTGATATAG-----CTTTTCCTCGAATAAATAATATAAGTTTTTGACTTC---------TCCCCCCTTCTCTAACCCTTTTAATTTCGAGAAGAATCGT---TGAAAACGGAGCAGGAACAGGATGAACAGTATACCCC--------------CCACTTTCTTCTAATATT------GCTCATAGAGGTAGATCAGTTG-----ATTTAGCTATTTT---------CTCTCTTCACTTAGCAGGAATTTCT---------------------------TCTATTTTAGGTGCCATTA-------ATTTT--------------ATTACAACA-------ATTATTA---ATATACGTATTAATAATAT------------ATCATTCGA---------TCAAATACCCCTATTTGTATGA--GCTGTAGGAATTA------CAGCTCTTCTTCTTCTTTT-----------ATCT-T-------TACCTGTTTTAGCAGGTG---------------CTATTACTATATTATTAA-----CAGAT----CGTAAT--TTAAATACTTCATTTTTTGACCCGGCAGGAGGTGGTGACCCAATTTTATATCAACACTTATTTTGATTTTTTGGGCATCCTGAAGTTTATATTTTAATTTTACCAGGATTTGGAATAATTTCTCATATTATTTCTCAAGAAAGAGGAAAAAAAGAAACTTTTGGTTGCTTAGGGATAATTTATGCTATAATAGCTATCGGACTATTAGGTTTTATTGTATGAGCTCATCATATATTTACTGTAGGAATAGATATTGATACTCGAGCTTATTTTACTTCCGCTACTATAATTATTGCAGTACCTACAGGTATTAAAATTTTTAGTTGATTAGCTACACTTCATGGTACTCAAATTAATTATAATCCTTCAACTTTATGAAGATTAGGATTTGTATTTTTATTTACTGTTGGAGGATTAACAGGAGTAATTTTAGCTAATTCTTCTATTGATATTACCCTTCATGACACTTATTATGTAGTTGCTCACTTCCATTATGTTTTATCTATAGGTGCTGTATTTGCTATTATAGGAGGATTTATTCATTGATATCCTTTATTTTCAGGATTATCTTTAAATACTTTCTTATTAAAAATTCAATTTATCACTATATTTTTAGGTGTAAATTTAACATTTTNNNNNNAACATTTTTTAGGATTAGCTGGCATACCTCGTCGATATTCTGATTATCCAGATAATTTTACTTCATGAAATATTATTTCTTCTTTTGGGTCATATATCTCTTTATTTTCAATAATAATAATAATAATAATTATTTGAGAATCATTCATCAATCAACGTATTATTTTATTTCCATTAAATATATCAACTTCTATTGAATGATTCCAAAATTTACCTCCTTCTGAACATTCCTATAACGAACTTCCTATCTTAAG--ACTTCTAATATGGCAGATTATATGTAATGGATTTAAACCCCATTCA-----------------------------------------------------------------------------------
			-------------------------------------------------------------------------------------------------------------------------------------------------------------------------------------------------------------------------------------------------------------------------------------------------------------------------------------------------------------------------------------------------------------------------------------------------------------------------------------------------------------------------------------------------------------------------------------------------------------------------------------------------
		</sequence>
		<sequence>
			<taxon idref="KT179904.1"/>
			----------------------------------CATAAAGATATTGGAACATTATATTTTATTTTTGGAATTTGAGCAGGTATAAT------TGGTACTTCATTA----------------AGACTTTTAA----TTCGAACTGA-----------------ATTAGGAAACCCTGGTTC--------------------------------TTTAATTGGAGATGACCAAATTTATAATACT------------ATTGTTACAGCTCATGCTTTTATT------ATAATTTTT----------------TTTATAG---TTATACCTATTATAATTGGAGGATTTGGAAA-----TTGACTTGTACCTTTA---ATATTAGGAG------------------------------CTCCTGATATAG-----CTTTTCCTCGAATAAATAATATAAGTTTTTGACTTC---------TCCCCCCTTCTCTAACCCTTTTAATTTCGAGAAGAATCGT---TGAAAACGGAGCAGGAACAGGATGAACAGTATACCCC--------------CCACTTTCTTCTAATATT------GCTCATAGAGGTAGATCAGTTG-----ATTTAGCTATTTT---------CTCTCTTCACTTAGCAGGAATTTCT---------------------------TCTATTTTAGGTGCCATTA-------ATTTT--------------ATTACAACA-------ATTATTA---ATATACGTATTAATAATAT------------ATCATTCGA---------TCAAATACCCCTATTTGTATGA--GCTGTAGGAATTA------CAGCTCTTCTTCTTCTTTT-----------ATCT-T-------TACCTGTTTTAGCAGGTG---------------CTATTACTATATTATTAA-----CAGAT----CGTAAT--TTAAATACTTCATTTTTTGACCCGGCAGGAGGTGGTGACCCAATTTTATATCAACACTTATTTTGATTTTTTGGGCATCCTGAAGTTTATATTTTAATTTTACCNGGATTTGGAATAATTTCTCATATTATTTCTCAAGAAAGAGGAAAAAAAGAAACTTTTGGTTGCTTAGGGATAATTTATGCTATAATAGCTATCGGACTATTAGGTTTTATTGTATGAGCTCATCATATATTTACTGTAGGAATAGATATTGATACTCGAGCTTATTTTACTTCCGCTACTATAATTATTGCAGTACCTACAGGTATTAAAATTTTTAGTTGATTAGCTACACTTCATGGTACTCAAATTAATTATAATCCTTCAACTTTATGAAGATTAGGATTTGTATTTTTATTTACTGTTGGAGGATTAACAGGAGTAATTTTAGCTAATTCTTCTATTGATATTACCCTTCATGACACTTATTATGTAGTTGCTCACTTCCATTATGTTTTATCTATAGGTGCTGTATTTGCTATTATAGGAGGATTTATTCATTGATATCCTTTATTTTCAGGATTATCTTTAAATACTTTCTTATTAAAAATTCAATTTATCACTATATTTTTAGGTGTAAATTTAACATTTTNNNNNNAACATTTTTTAGGATTAGCAGGAATACCTCGACGATATTCTGATTATCCAGATAATTTTATCTCCTGAAATATTATTTCTTCTTTTGGATCATATATTTCTTTATTTTCAATAATAATAATAATAATAATTATTTGAGAATCTTTCATTAATCAACGTATTATTTTATTCCCACTTAATATATCAACCTCTATTGAATGATTTCAAAATTTACCTCCTTCTGAACATTCATATAATGAACTTCCTATTTTAAG--ACTTCTAATATGGCAGATTATATGTAATGGATTTAAACCCCATTTA-----------------------------------------------------------------------------------
			-------------------------------------------------------------------------------------------------------------------------------------------------------------------------------------------------------------------------------------------------------------------------------------------------------------------------------------------------------------------------------------------------------------------------------------------------------------------------------------------------------------------------------------------------------------------------------------------------------------------------------------------------
		</sequence>
		<sequence>
			<taxon idref="KT179898.1"/>
			----------------------------------CATAAAGATATTGGAACATTATATTTTATTTTTGGAATTTGAGCAGGTATAAT------TGGTACTTCATTA----------------AGACTTTTAA----TTCGAACTGA-----------------ATTAGGAAACCCTGGTTC--------------------------------TTTAATTGGAGATGACCAAATTTATAATACT------------ATTGTTACAGCTCATGCTTTTATT------ATAATTTTT----------------TTTATAG---TTATACCTATTATAATTGGAGGATTTGGAAA-----TTGACTTGTACCTTTA---ATATTAGGAG------------------------------CTCCTGATATAG-----CTTTTCCTCGAATAAATAATATAAGTTTTTGACTTC---------TCCCCCCTTCTCTAACCCTTTTAATTTCGAGAAGAATCGT---TGAAAACGGAGCAGGAACAGGATGAACAGTATACCCC--------------CCACTTTCTTCTAATATT------GCTCATAGAGGTAGATCAGTTG-----ATTTAGCTATTTT---------CTCTCTTCACTTAGCAGGAATTTCT---------------------------TCTATTTTAGGTGCCATTA-------ATTTT--------------ATTACAACA-------ATTATTA---ATATACGTATTAATAATAT------------ATCATTCGA---------TCAAATACCCCTATTTGTATGA--GCTGTAGGAATTA------CAGCTCTTCTTCTTCTTTT-----------ATCT-T-------TACCTGTTTTAGCAGGTG---------------CTATTACTATATTATTAA-----CAGAT----CGTAAT--TTAAATACTTCATTTTTTGACCCGGCAGGAGGTGGTGACCCAATTTTATATCAACACTTATTTTGATTTTTTGGGCATCCTGAAGTTTATATTTTAATTTTACCAGGATTTGGAATAATTTCTCATATTATTTCTCAAGAAAGAGGAAAAAAAGAAACTTTTGGTTGCTTAGGGATAATTTATGCTATAATAGCTATCGGACTATTAGGTTTTATTGTATGAGCTCATCATATATTTACTGTAGGAATAGATATTGATACTCGAGCTTATTTTACTTCCGCTACTATAATTATTGCAGTACCTACAGGTATTAAAATTTTTAGTTGATTAGCTACACTTCATGGTACTCAAATTAATTATAATCCTTCAACTTTATGAAGATTAGGATTTGTATTTTTATTTACTGTTGGAGGATTAACAGGAGTAATTTTAGCTAATTCTTCTATTGATATTACCCTTCATGACACTTATTATGTAGTTGCTCACTTCCATTATGTTTTATCTATAGGTGCTGTATTTGCTATTATAGGAGGATTTATTCATTGATATCCTTTATTTTCAGGATTATCTTTAAATACTTTCTTATTAAAAATTCAATTTATCACTATATTTTTAGGTGTAAATTTAACATTTTNNNNNNAACATTTTTTAGGATTAGCAGGAATACCTCGACGATATTCTGATTATCCAGATAATTTTATCTCCTGAAATATTATTTCTTCTTTTGGATCATATATTTCTTTATTTTCAATAATAATAATAATAATAATTATTTGAGAATCTTTCATTAATCAACGTATTATTTTATTCCCACTTAATATATCAACCTCTATTGAATGATTTCAAAATTTACCTCCTTCTGAACATTCATATAATGAACTTCCTATTTTAAG--ACTTCTAATATGGCAGATTATATGTAATGGATTTAAACCCCATTTA-----------------------------------------------------------------------------------
			-------------------------------------------------------------------------------------------------------------------------------------------------------------------------------------------------------------------------------------------------------------------------------------------------------------------------------------------------------------------------------------------------------------------------------------------------------------------------------------------------------------------------------------------------------------------------------------------------------------------------------------------------
		</sequence>
		<sequence>
			<taxon idref="KT179899.1"/>
			----------------------------------CATAAAGATATTGGAACATTATATTTTATTTTTGGAATTTGAGCAGGTATAAT------TGGTACTTCATTA----------------AGACTTTTAA----TTCGAACTGA-----------------ATTAGGAAACCCTGGTTC--------------------------------TTTAATTGGAGATGACCAAATTTATAATACT------------ATTGTTACAGCTCATGCTTTTATT------ATAATTTTT----------------TTTATAG---TTATACCTATTATAATTGGAGGATTTGGAAA-----TTGACTTGTACCTTTA---ATATTAGGAG------------------------------CTCCTGATATAG-----CTTTTCCTCGAATAAATAATATAAGTTTTTGACTTC---------TCCCCCCTTCTCTAACCCTTTTAATTTCGAGAAGAATCGT---TGAAAACGGAGCAGGAACAGGATGAACAGTATACCCC--------------CCACTTTCTTCTAATATT------GCTCATAGAGGTAGATCAGTTG-----ATTTAGCTATTTT---------CTCTCTTCACTTAGCAGGAATTTCT---------------------------TCTATTTTAGGTGCCATTA-------ATTTT--------------ATTACAACA-------ATTATTA---ATATACGTATTAATAATAT------------ATCATTCGA---------TCAAATACCCCTATTTGTATGA--GCTGTAGGAATTA------CAGCTCTTCTTCTTCTTTT-----------ATCT-T-------TACCTGTTTTAGCAGGTG---------------CTATTACTATATTATTAA-----CAGAT----CGTAAT--TTAAATACTTCATTTTTTGACCCGGCAGGAGGTGGTGACCCAATTTTATATCAACACTTATTTTGATTTTTTGGGCATCCTGAAGTTTATATTTTAATTTTACCAGGATTTGGAATAATTTCTCATATTATTTCTCAAGAAAGAGGAAAAAAAGAAACTTTTGGTTGCTTAGGGATAATTTATGCTATAATAGCTATCGGACTATTAGGTTTTATTGTATGAGCTCATCATATATTTACTGTAGGAATAGATATTGATACTCGAGCTTATTTTACTTCCGCTACTATAATTATTGCAGTACCTACAGGTATTAAAATTTTTAGTTGATTAGCTACACTTCATGGTACTCAAATTAATTATAATCCTTCAACTTTATGAAGATTAGGATTTGTATTTTTATTTACTGTTGGAGGATTAACAGGAGTAATTTTAGCTAATTCTTCTATTGATATTACCCTTCATGACACTTATTATGTAGTTGCTCACTTCCATTATGTTTTATCTATAGGTGCTGTATTTGCTATTATAGGAGGATTTATTCATTGATATCCTTTATTTTCAGGATTATCTTTAAATACTTTCTTATTAAAAATTCAATTTATCACTATATTTTTAGGTGTAAATTTAACATTTT------------------------------------------------------------------------------------------------------------------------------------------------------------------------------------------------------------------------------------------------------------------------------------------------------------------------------------------------------------------------------------------------------
			-------------------------------------------------------------------------------------------------------------------------------------------------------------------------------------------------------------------------------------------------------------------------------------------------------------------------------------------------------------------------------------------------------------------------------------------------------------------------------------------------------------------------------------------------------------------------------------------------------------------------------------------------
		</sequence>
		<sequence>
			<taxon idref="KT179900.1"/>
			----------------------------------CATAAAGATATTGGAACATTATATTTTATTTTTGGAATTTGAGCAGGTATAAT------TGGTACTTCATTA----------------AGACTTTTAA----TTCGAACTGA-----------------ATTAGGAAACCCTGGTTC--------------------------------TTTAATTGGAGATGACCAAATTTATAATACT------------ATTGTTACAGCTCATGCTTTTATT------ATAATTTTT----------------TTTATAG---TTATACCTATTATAATTGGAGGATTTGGAAA-----TTGACTTGTACCTTTA---ATATTAGGAG------------------------------CTCCTGATATAG-----CTTTTCCTCGAATAAATAATATAAGTTTTTGACTTC---------TCCCCCCTTCTCTAACCCTTTTAATTTCGAGAAGAATCGT---TGAAAACGGAGCAGGAACAGGATGAACAGTATACCCC--------------CCACTTTCTTCTAATATT------GCTCATAGAGGTAGATCAGTTG-----ATTTAGCTATTTT---------CTCTCTTCACTTAGCAGGAATTTCT---------------------------TCTATTTTAGGTGCCATTA-------ATTTT--------------ATTACAACA-------ATTATTA---ATATACGTATTAATAATAT------------ATCATTCGA---------TCAAATACCCCTATTTGTATGA--GCTGTAGGAATTA------CAGCTCTTCTTCTTCTTTT-----------ATCT-T-------TACCTGTTTTAGCAGGTG---------------CTATTACTATATTATTAA-----CAGAT----CGTAAT--TTAAATACTTCATTTTTTGACCCGGCAGGAGGTGGTGACCCAATTTTATATCAACACTTATTTTGATTTTTTGGGCATCCTGAAGTTTATATTTTAATTTTACCAGGATTTGGAATAATTTCTCATATTATTTCTCAAGAAAGAGGAAAAAAAGAAACTTTTGGTTGCTTAGGGATAATTTATGCTATAATAGCTATCGGACTATTAGGTTTTATTGTATGAGCTCATCATATATTTACTGTAGGAATAGATATTGATACTCGAGCTTATTTTACTTCCGCTACTATAATTATTGCAGTACCTACAGGTATTAAAATTTTTAGTTGATTAGCTACACTTCATGGTACTCAAATTAATTATAATCCTTCAACTTTATGAAGATTAGGATTTGTATTTTTATTTACTGTTGGAGGATTAACAGGAGTAATTTTAGCTAATTCTTCTATTGATATTACCCTTCATGACACTTATTATGTAGTTGCTCACTTCCATTATGTTTTATCTATAGGTGCTGTATTTGCTATTATAGGAGGATTTATTCATTGATATCCTTTATTTTCAGGATTATCTTTAAATACTTTCTTATTAAAAATTCAATTTATCACTATATTTTTAGGTGTAAATTTAACATTTT------------------------------------------------------------------------------------------------------------------------------------------------------------------------------------------------------------------------------------------------------------------------------------------------------------------------------------------------------------------------------------------------------
			-------------------------------------------------------------------------------------------------------------------------------------------------------------------------------------------------------------------------------------------------------------------------------------------------------------------------------------------------------------------------------------------------------------------------------------------------------------------------------------------------------------------------------------------------------------------------------------------------------------------------------------------------
		</sequence>
		<sequence>
			<taxon idref="KT179901.1"/>
			----------------------------------CATAAAGATATTGGAACATTATATTTTATTTTTGGAATTTGAGCAGGTATAAT------TGGTACTTCATTA----------------AGACTTTTAA----TTCGAACTGA-----------------ATTAGGAAACCCTGGTTC--------------------------------TTTAATTGGAGATGACCAAATTTATAATACT------------ATTGTTACAGCTCATGCTTTTATT------ATAATTTTT----------------TTTATAG---TTATACCTATTATAATTGGAGGATTTGGAAA-----TTGACTTGTACCTTTA---ATATTAGGAG------------------------------CTCCTGATATAG-----CTTTTCCTCGAATAAATAATATAAGTTTTTGACTTC---------TCCCCCCTTCTCTAACCCTTTTAATTTCGAGAAGAATCGT---TGAAAACGGAGCAGGAACAGGATGAACAGTATACCCC--------------CCACTTTCTTCTAATATT------GCTCATAGAGGTAGATCAGTTG-----ATTTAGCTATTTT---------CTCTCTTCACTTAGCAGGAATTTCT---------------------------TCTATTTTAGGTGCCATTA-------ATTTT--------------ATTACAACA-------ATTATTA---ATATACGTATTAATAATAT------------ATCATTCGA---------TCAAATACCCCTATTTGTATGA--GCTGTAGGAATTA------CAGCTCTTCTTCTTCTTTT-----------ATCT-T-------TACCTGTTTTAGCAGGTG---------------CTATTACTATATTATTAA-----CAGAT----CGTAAT--TTAAATACTTCATTTTTTGACCCGGCAGGAGGTGGTGACCCAATTTTATATCAACACTTATTTTGATTNNNNNNNNNNNNNNNNNNNNNNNNNNNNNNNNNNNNNNNNNNNNNNNNNNNNNNNNNNNNNNNNNNNNNNNNNNNNNNNNNNNNNNNNNNNNNNNNNNNNNNNNNNNNNNNNNNNNNNNNNNNNNNNNNNNNNNNNNNNNNNNNNNNNNNNNNNNNNNNNNNNNNNNNNNNNNNNNNNNNNNNNNNNNNNNNNNNNNNNNNNNNNNNNNNNNNNNNNNNNNNNNNNNNNNNNNNNNNNNNNNNNNNNNNNNNNNNNNNNNNNNNNNNNNNNNNNNNNNNNNNNNNNNNNNNNNNNNNNNNNNNNNNNNNNNNNNNNNNNNNNNNNNNNNNNNNNNNNNNNNNNNNNNNNNNNNNNNNNNNNNNNNNNNNNNNNNNNNNNNNNNNNNNNNNNNNNNNNNNNNNNNNNNNNNNNNNNNNNNNNNNNNNNNNNNNNNNNNNNNNNNNNNNNNNNNNNNNNNNNNNNNNNNNNNNNNNNNNNNNNNNNNNNNNNNNNNNNNNNNNNNNNNNNNNNNNNNNNNNNNNNNNNNNNNNNNNNNNNNNNNNNNNNNNNNNNNNNNNNNNNNNNNNNNNNNAACATTTTTTAGGATTAGCAGGAATACCTCGACGATATTCTGATTATCCAGATAATTTTATCTCCTGAAATATTATTTCTTCTTTTGGATCATATATTTCTTTATTTTCAATAATAATAATAATAATAATTATTTGAGAATCTTTCATTAATCAACGTATTATTTTATTCCCACTTAATATATCAACCTCTATTGAATGATTTCAAAATTTACCTCCTTCTGAACATTCATATAATGAACTTCCTATTTTAAG--ACTTCTAATATGGCAGATTATATGTAATGGATTTAAACCCCATTTA-----------------------------------------------------------------------------------
			-------------------------------------------------------------------------------------------------------------------------------------------------------------------------------------------------------------------------------------------------------------------------------------------------------------------------------------------------------------------------------------------------------------------------------------------------------------------------------------------------------------------------------------------------------------------------------------------------------------------------------------------------
		</sequence>
		<sequence>
			<taxon idref="KT179902.1"/>
			----------------------------------CATAAAGATATTGGAACATTATATTTTATTTTTGGAATTTGAGCAGGTATAAT------TGGTACTTCATTA----------------AGACTTTTAA----TTCGAACTGA-----------------ATTAGGAAACCCTGGTTC--------------------------------TTTAATTGGAGATGACCAAATTTATAATACT------------ATTGTTACAGCTCATGCTTTTATT------ATAATTTTT----------------TTTATAG---TTATACCTATTATAATTGGAGGATTTGGAAA-----TTGACTTGTACCTTTA---ATATTAGGAG------------------------------CTCCTGATATAG-----CTTTTCCTCGAATAAATAATATAAGTTTTTGACTTC---------TCCCCCCTTCTCTAACCCTTTTAATTTCGAGAAGAATCGT---TGAAAACGGAGCAGGAACAGGATGAACAGTATACCCC--------------CCACTTTCTTCTAATATT------GCTCATAGAGGTAGATCAGTTG-----ATTTAGCTATTTT---------CTCTCTTCACTTAGCAGGAATTTCT---------------------------TCTATTTTAGGTGCCATTA-------ATTTT--------------ATTACAACA-------ATTATTA---ATATACGTATTAATAATAT------------ATCATTCGA---------TCAAATACCCCTATTTGTATGA--GCTGTAGGAATTA------CAGCTCTTCTTCTTCTTTT-----------ATCT-T-------TACCTGTTTTAGCAGGTG---------------CTATTACTATATTATTAA-----CAGAT----CGTAAT--TTAAATACTTCATTTTTTGACCCGGCAGGAGGTGGTGACCCAATTTTATATCAACACTTATTTTGATTNNNNNNNNNNNNNNNNNNNNNNNNNNNNNNNNNNNNNNNNNNNNNNNNNNNNNNNNNNNNNNNNNNNNNNNNNNNNNNNNNNNNNNNNNNNNNNNNNNNNNNNNNNNNNNNNNNNNNNNNNNNNNNNNNNNNNNNNNNNNNNNNNNNNNNNNNNNNNNNNNNNNNNNNNNNNNNNNNNNNNNNNNNNNNNNNNNNNNNNNNNNNNNNNNNNNNNNNNNNNNNNNNNNNNNNNNNNNNNNNNNNNNNNNNNNNNNNNNNNNNNNNNNNNNNNNNNNNNNNNNNNNNNNNNNNNNNNNNNNNNNNNNNNNNNNNNNNNNNNNNNNNNNNNNNNNNNNNNNNNNNNNNNNNNNNNNNNNNNNNNNNNNNNNNNNNNNNNNNNNNNNNNNNNNNNNNNNNNNNNNNNNNNNNNNNNNNNNNNNNNNNNNNNNNNNNNNNNNNNNNNNNNNNNNNNNNNNNNNNNNNNNNNNNNNNNNNNNNNNNNNNNNNNNNNNNNNNNNNNNNNNNNNNNNNNNNNNNNNNNNNNNNNNNNNNNNNNNNNNNNNNNNNNNNNNNNNNNNNNNNNNNNNNNNNNNAACATTTTTTAGGATTAGCAGGAATACCTCGACGATATTCTGATTATCCAGATAATTTTATCTCCTGAAATATTATTTCTTCTTTTGGATCATATATTTCTTTATTTTCAATAATAATAATAATAATAATTATTTGAGAATCTTTCATTAATCAACGTATTATTTTATTCCCACTTAATATATCAACCTCTATTGAATGATTTCAAAATTTACCTCCTTCTGAACATTCATATAATGAACTTCCTATTTTAAG--ACTTCTAATATGGCAGATTATATGTAATGGATTTAAACCCCATTTA-----------------------------------------------------------------------------------
			-------------------------------------------------------------------------------------------------------------------------------------------------------------------------------------------------------------------------------------------------------------------------------------------------------------------------------------------------------------------------------------------------------------------------------------------------------------------------------------------------------------------------------------------------------------------------------------------------------------------------------------------------
		</sequence>
		<sequence>
			<taxon idref="KT179903.1"/>
			----------------------------------CATAAAGATATTGGAACATTATATTTTATTTTTGGAATTTGAGCAGGTATAAT------TGGTACTTCATTA----------------AGACTTTTAA----TTCGAACTGA-----------------ATTAGGAAACCCTGGTTC--------------------------------TTTAATTGGAGATGACCAAATTTATAATACT------------ATTGTTACAGCTCATGCTTTTATT------ATAATTTTT----------------TTTATAG---TTATACCTATTATAATTGGAGGATTTGGAAA-----TTGACTTGTACCTTTA---ATATTAGGAG------------------------------CTCCTGATATAG-----CTTTTCCTCGAATAAATAATATAAGTTTTTGACTTC---------TCCCCCCTTCTCTAACCCTTTTAATTTCGAGAAGAATCGT---TGAAAACGGAGCAGGAACAGGATGAACAGTATACCCC--------------CCACTTTCTTCTAATATT------GCTCATAGAGGTAGATCAGTTG-----ATTTAGCTATTTT---------CTCTCTTCACTTAGCAGGAATTTCT---------------------------TCTATTTTAGGTGCCATTA-------ATTTT--------------ATTACAACA-------ATTATTA---ATATACGTATTAATAATAT------------ATCATTCGA---------TCAAATACCCCTATTTGTATGA--GCTGTAGGAATTA------CAGCTCTTCTTCTTCTTTT-----------ATCT-T-------TACCTGTTTTAGCAGGTG---------------CTATTACTATATTATTAA-----CAGAT----CGTAAT--TTAAATACTTCATTTTTTGACCCGGCAGGAGGTGGTGACCCAATTTTATATCAACACTTATTTTGATTNNNNNNNNNNNNNNNNNNNNNNNNNNNNNNNNNNNNNNNNNNNNNNNNNNNNNNNNNNNNNNNNNNNNNNNNNNNNNNNNNNNNNNNNNNNNNNNNNNNNNNNNNNNNNNNNNNNNNNNNNNNNNNNNNNNNNNNNNNNNNNNNNNNNNNNNNNNNNNNNNNNNNNNNNNNNNNNNNNNNNNNNNNNNNNNNNNNNNNNNNNNNNNNNNNNNNNNNNNNNNNNNNNNNNNNNNNNNNNNNNNNNNNNNNNNNNNNNNNNNNNNNNNNNNNNNNNNNNNNNNNNNNNNNNNNNNNNNNNNNNNNNNNNNNNNNNNNNNNNNNNNNNNNNNNNNNNNNNNNNNNNNNNNNNNNNNNNNNNNNNNNNNNNNNNNNNNNNNNNNNNNNNNNNNNNNNNNNNNNNNNNNNNNNNNNNNNNNNNNNNNNNNNNNNNNNNNNNNNNNNNNNNNNNNNNNNNNNNNNNNNNNNNNNNNNNNNNNNNNNNNNNNNNNNNNNNNNNNNNNNNNNNNNNNNNNNNNNNNNNNNNNNNNNNNNNNNNNNNNNNNNNNNNNNNNNNNNNNNNNNNNNNNNNNNNNAACATTTTTTAGGATTAGCAGGAATACCTCGACGATATTCTGATTATCCAGATAATTTTATCTCCTGAAATATTATTTCTTCTTTTGGATCATATATTTCTTTATTTTCAATAATAATAATAATAATAATTATTTGAGAATCTTTCATTAATCAACGTATTATTTTATTCCCACTTAATATATCAACCTCTATTGAATGATTTCAAAATTTACCTCCTTCTGAACATTCATATAATGAACTTCCTATTTTAAG--ACTTCTAATATGGCAGATTATATGTAATGGATTTAAACCCCATTTA-----------------------------------------------------------------------------------
			-------------------------------------------------------------------------------------------------------------------------------------------------------------------------------------------------------------------------------------------------------------------------------------------------------------------------------------------------------------------------------------------------------------------------------------------------------------------------------------------------------------------------------------------------------------------------------------------------------------------------------------------------
		</sequence>
		<sequence>
			<taxon idref="KF226654.1"/>
			------------------------------------------------AACATTATATTTTATTTTTGGAATTTGAGCAGGTATAAT------TGGTACTTCATTA----------------AGACTTTTAA----TTCGAACTGA-----------------ATTAGGAAACCCTGGTTC--------------------------------TTTAATTGGAGATGACCAAATTTATAATACT------------ATTGTTACAGCTCATGCTTTTATT------ATAATTTTT----------------TTTATAG---TTATACCTATTATAATTGGAGGATTCGGAAA-----TTGACTTGTACCTTTA---ATATTAGGAG------------------------------CTCCTGATATAG-----CTTTTCCTCGAATAAATAATATAAGTTTTTGACTTC---------TCCCCCCTTCTCTAACCCTTTTAATTTCGAGAAGAATCGT---TGAAAACGGAGCAGGAACAGGATGAACAGTATACCCC--------------CCACTTTCTTCCAATATT------GCTCATAGAGGTAGATCAGTTG-----ATTTAGCTATTTT---------CTCTCTTCACTTAGCAGGAATTTCT---------------------------TCTATTTTAGGTGCCATTA-------ATTTT--------------ATTACAACA-------ATTATTA---ATATACGTATTAATAATAT------------ATCATTCGA---------TCAAATACCCCTATTTGTATGA--GCTGTAGGAATTA------CAGCTCTTCTTCTTCTTTT-----------ATCT-T-------TACCT------------------------------------------------------------------------------------------------------------------------------------------------------------------------------------------------------------------------------------------------------------------------------------------------------------------------------------------------------------------------------------------------------------------------------------------------------------------------------------------------------------------------------------------------------------------------------------------------------------------------------------------------------------------------------------------------------------------------------------------------------------------------------------------------------------------------------------------------------------------------------------------------------------------------------------------------------------------------------------------------------------------------------------------------------------------------------------------------------------------------------------
			-------------------------------------------------------------------------------------------------------------------------------------------------------------------------------------------------------------------------------------------------------------------------------------------------------------------------------------------------------------------------------------------------------------------------------------------------------------------------------------------------------------------------------------------------------------------------------------------------------------------------------------------------
		</sequence>
		<sequence>
			<taxon idref="AF170878.1"/>
			ATTTTATTAGCGAAAATGACTTTATTCAACTAATCATAAAGATATTGGAACATTATATTTTATTTTTGGAATTTGAGCAGGTATAAT------TGGTACTTCATTA----------------AGACTTTTAA----TTCGAACTGA-----------------ATTAGGAAACCCTGGTTC--------------------------------TTTAATTGGAGATGACCAAATTTATAATACT------------ATTGTTACAGCTCATGCTTTTATT------ATAATTTTT----------------TTTATAG---TTATACCTATTATAATTGGAGGATTCGGAAA-----TTGACTTGTACCTTTA---ATATTAGGAG------------------------------CTCCTGATATAG-----CTTTTCCTCGAATAAATAATATAAGTTTTTGACTTC---------TCCCCCCTTCTCTAACCCTTTTAATTTCGAGAAGAATCGT---TGAAAACGGAGCAGGAACAGGATGAACAGTATACCCC--------------CCACTTTCTTCCAATATT------GCTCATAGAGGTAGATCAGTTG-----ATTTAGCTATTTT---------CTCTCTTCACTTAGCAGGAATTTCT---------------------------TCTATTTTAGGTGCCATTA-------ATTTT--------------ATTACAACA-------ATTATTA---ATATACGTATTAATAATAT------------ATCATTCGA---------TCAAATACCCCTATTTGTATGA--GCTGTAGGAATTA------CAGCTCTTCTTCTTCTTTT-----------ATCT-T-------TACCTGTTTTAGCAGGTG---------------CTATTACTATATTATTAA-----CAGAT----CGTAAT--TTAAATACTTCATTTTTTGACCCGGCAGGAGGTGGTGACCCAATTTTATATCAACACTTATTTTGATTCTTTGGGCATCCTGAAGTTTATATTTTAATTTTACCGGGATTTGGAATAATTTCTCATATTATTTCTCAAGAAAGAGGAAAAAAAGAAACTTTTGGTTGCTTAGGGATAATTTATGCTATAATAGCTATCGGACTATTAGGTTTTATTGTATGAGCTCATCATATATTTACTGTAGGAATAGATATTGATACTCGAGCTTATTTTACTTCCGCTACTATAATTATTGCAGTACCTACAGGTATTAAAATTTTTAGTTGACTAGCTACACTTCATGGTACTCAAATTAATTATAATCCTTCAACTTTATGAAGATTAGGATTTGTATTTTTATTTACTGTTGGAGGATTAACAGGAGTAATTTTAGCTAATTCTTCTATTGATATTACCCTTCATGACACTTATTATGTAGTTGCTCACTTCCATTATGTATTATCTATAGGTGCTGTATTTGCTATTATAGGAGGATTTATTCATTGATATCCTTTATTTTCAGGATTATCTTTAAATACTTTCTTATTAAAAATTCAATTTATCACTATATTTTTAGGTGTAAATTTAACTTTCTTTCCTCAACATTTTTTAGGATTAGCAGGAATACCTCGACGATATTCTGATTATCCAGATAATTTTATCTCCTGAAATATTATTTCTTCTTTTGGATCATATATTTCTTTATTTTCAATAATAATAATAATAATAATTATTTGAGAATCTTTCATTAATCAACGTATTATTTTATTCCCACTTAATATATCAACCTCTATTGAATGATTTCAAAATTTACCTCCTTCTGAACATTCATATAATGAACTTCCTATTTTAAGAAACTTCTAATATGGCAGATTATATGTAATGGATTTAAACCCCATTTA-TAAAGGATTATCCTTTTTTTAGAAATGGCAACTTGATCTAATTTTAATTTACAAAATAGTGCTTCTCCTCTAATAGAACAAA
			TTATTTTTTTTCACGATCATACTTTAATTATTTTAATTATAATTACTATTTTAGTAGGTTATATTATAATTAATTTATTTTTTAACAAATATATTAATCGATTTCTTTTAGAAGGACAAATAATTGAATTAATTTGAACTATTATTCCTGCTATTACTTTAATTTTTATTGCACTTCCATCTTTACGTCTTCTTTATTTATTAGATGAAATTAATAATCCTCTCATTACTTTAAAATCTATTGGACATCAATGATATTGAAGTTATGAATATTCTGATTTTAATAATGTAGAATTTGATTCTTATATAATTAATTATGATAAAGAAACAATTAATAATTTTCGTTTACTTGATGTTGATAATCGTATTGTTCTTCCAATAAATAATCAAATTCGAATTTTAATTACAGCTACTGATGTTATTCATTCATGAACTATTCCTTCATTAGGAATTAAAATTGATGCAAATCCTGGCCGATTAAATCAAGGTAATTTATTTATTAATCGACCAGGAATTTTTTTTGGACAATGTTCTGAAATTTGTGGAGCTAATCATAGTTTTATACCTATTATAATTGAAAGTGTTAATATTAAAAATTTTATTAATTGAATTAATAATTATTCTTC
		</sequence>
		<sequence>
			<taxon idref="EF514446.1"/>
			------------------------------------------------------------------------------------AAT------TGGTACTTCATTA----------------AGACTTTTAA----TTCGAACTGA-----------------ATTAGGAAACCCTGGTTC--------------------------------TTTAATTGGAGATGACCAAATTTATAATACT------------ATTGTTACAGCTCATGCTTTTATT------ATAATTTTT----------------TTTATAG---TTATACCTATTATAATTGGAGGATTCGGAAA-----TTGACTTGTACCTTTA---ATATTAGGAG------------------------------CTCCTGATATAG-----CTTTTCCTCGAATAAATAATATAAGTTTTTGACTTC---------TCCCCCCTTCTCTAACCCTTTTAATTTCGAGAAGAATCGT---TGAAAACGGAGCAGGAACAGGATGAACAGTATACCCC--------------CCACTTTCTTCCAATATT------GCTCATAGAGGTAGATCAGTTG-----ATTTAGCTATTTT---------CTCTCTTCACTTAGCAGGAATTTCT---------------------------TCTATTTTAGGTGCCATTA-------ATTTT--------------ATTACAACA-------ATTATTA---ATATACGTATTAATAATAT------------ATCATTCGA---------TCAAATACCCCTATTTGTATGA--GCTGTAGGAATTA------CAGCTCTTCTTCTTCTTTT-----------ATCT-T-------TACCTGTTTTAGCAGGTG---------------CTATTACTATATTATTAA-----CAGAT----CGTAAT--TTAAATACTTCATTTTTTGACCCGGCAGGAGGTGGTG---------------------------------------------------------------------------------------------------------------------------------------------------------------------------------------------------------------------------------------------------------------------------------------------------------------------------------------------------------------------------------------------------------------------------------------------------------------------------------------------------------------------------------------------------------------------------------------------------------------------------------------------------------------------------------------------------------------------------------------------------------------------------------------------------------------------------------------------------------------------------------------------------------------------------------------------------------------------------------------------------------------------------
			-------------------------------------------------------------------------------------------------------------------------------------------------------------------------------------------------------------------------------------------------------------------------------------------------------------------------------------------------------------------------------------------------------------------------------------------------------------------------------------------------------------------------------------------------------------------------------------------------------------------------------------------------
		</sequence>
		<sequence>
			<taxon idref="EF514456.1"/>
			----------------------------------------------------------------------------GCAGGTATAAT------TGGTACTTCATTA----------------AGACTTTTAA----TTCGAACTGA-----------------ATTAGGAAACCCTGGTTC--------------------------------TTTAATTGGAGATGACCAAATTTATAATACT------------ATTGTTACAGCTCATGCTTTTATT------ATAATTTTT----------------TTTATAG---TTATACCTATTATAATTGGAGGATTCGGAAA-----TTGACTTGTACCTTTA---ATATTAGGAG------------------------------CTCCTGATATAG-----CTTTTCCTCGAATAAATAATATAAGTTTTTGACTTC---------TCCCCCCTTCTCTAACCCTTTTAATTTCGAGAAGAATCGT---TGAAAACGGAGCAGGAACAGGATGAACAGTATACCCC--------------CCACTTTCTTCCAATATT------GCTCATAGAGGTAGATCAGTTG-----ATTTAGCTATTTT---------CTCTCTTCACTTAGCAGGAATTTCT---------------------------TCTATTTTAGGTGCCATTA-------ATTTT--------------ATTACAACA-------ATTATTA---ATATACGTATTAATAATAT------------ATCATTCGA---------TCAAATACCCCTATTTGTATGA--GCTGTAGGAATTA------CAGCTCTTCTTCTTCTTTT-----------ATCT-T-------TACCTGTTTTAGCAGGTG---------------CTATTACTATATTATTAA-----CAGAT----CGTAAT--TTAAATACTTCATTTTTTGACCCGGCAGGAGGTGGTG---------------------------------------------------------------------------------------------------------------------------------------------------------------------------------------------------------------------------------------------------------------------------------------------------------------------------------------------------------------------------------------------------------------------------------------------------------------------------------------------------------------------------------------------------------------------------------------------------------------------------------------------------------------------------------------------------------------------------------------------------------------------------------------------------------------------------------------------------------------------------------------------------------------------------------------------------------------------------------------------------------------------------
			-------------------------------------------------------------------------------------------------------------------------------------------------------------------------------------------------------------------------------------------------------------------------------------------------------------------------------------------------------------------------------------------------------------------------------------------------------------------------------------------------------------------------------------------------------------------------------------------------------------------------------------------------
		</sequence>
		<sequence>
			<taxon idref="KF226655.1"/>
			------------------------------------------------AACATTATATTTTATTTTTGGAATTTGAGCAGGTATAAT------TGGTACTTCATTA----------------AGACTTTTAA----TTCGAACTGA-----------------ATTAGGAAACCCTGGTTC--------------------------------TTTAATTGGAGATGACCAAATTTATAATACT------------ATTGTTACAGCTCATGCTTTTATT------ATAATTTTT----------------TTTATAG---TTATACCTATTATAATTGGAGGATTCGGAAA-----TTGACTTGTACCTTTA---ATATTAGGAG------------------------------CTCCTGATATAG-----CTTTTCCTCGAATAAATAATATAAGTTTTTGACTTC---------TCCCCCCTTCTCTAACCCTTTTAATTTCGAGAAGAATCGT---TGAAAACGGAGCAGGAACAGGATGAACAGTATACCCC--------------CCACTTTCTTCCAATATT------GCTCATAGAGGTAGATCAGTTG-----ATTTAGCTATTTT---------CTCTCTTCACTTAGCAGGAATTTCT---------------------------TCTATTTTAGGTGCCATTA-------ATTTT--------------ATTACAACA-------ATTATTA---ATATACGTATTAATAATAT------------ATCATTCGA---------TCAAATACCCCTATTTGTATGA--GCTGTAGGAATTA------CAGCTCTTCTTCTTCTTTT-----------ATCT-T-------TACCTGTTTTAGCAGGTG---------------CTATTACTATATTATTAA-----CAGAT----CGTAAT--TTAAATACTTCATTTTTTGACCCGGCAGGAGGTGGTGACCCAATTTTATATCAACACTTATTT-------------------------------------------------------------------------------------------------------------------------------------------------------------------------------------------------------------------------------------------------------------------------------------------------------------------------------------------------------------------------------------------------------------------------------------------------------------------------------------------------------------------------------------------------------------------------------------------------------------------------------------------------------------------------------------------------------------------------------------------------------------------------------------------------------------------------------------------------------------------------------------------------------------------------------------------------------------------------------------------------
			-------------------------------------------------------------------------------------------------------------------------------------------------------------------------------------------------------------------------------------------------------------------------------------------------------------------------------------------------------------------------------------------------------------------------------------------------------------------------------------------------------------------------------------------------------------------------------------------------------------------------------------------------
		</sequence>
		<sequence>
			<taxon idref="KT179905.1"/>
			----------------------------------------------------------------------------------------------------------------------------------------------CTGA-----------------ATTAGGAAATCCTGGTTC--------------------------------TTTAATTGGAGATGACCAAATTTATAATACT------------ATTGTTACAGCTCATGCTTTTATT------ATAATTTTT----------------TTTATAG---TTATACCTATTATAATTGGAGGATTTGGAAA-----TTGACTTGTACCTTTA---ATATTAGGAG------------------------------CTCCTGATATAG-----CTTTTCCTCGAATAAATAATATAAGTTTTTGACTTC---------TCCCCCCTTCTCTAACCCTTTTAATTTCGAGAAGAATCGT---TGAAAACGGAGCAGGAACAGGATGAACAGTGTACCCC--------------CCACTTTCTTCTAATATT------GCTCATAGAGGTAGATCAGTTG-----ATTTAGCTATTTT---------CTCTCTTCACTTAGCAGGAATTTCT---------------------------TCCATTTTAGGTGCCATTA-------ATTTT--------------ATTACAACA-------ATTATTA---ATATACGTATTAATAATAT------------GTCATTCGA---------TCAAATACCCCTATTTGTATGA--GCTGTAGGAATTA------CAGCTCTTCTTCTTCTTTT-----------ATCT-T-------TACCTGTTTTAGCGGGTG---------------CTATTACTATATTATTAA-----CAGAT----CGTAAT--TTAAATACTTCATTTTTTGATCCAGCAGGAGGTGGTGATCCAATTTTATATCAACACTTATTTTGATTTTTTGGACATCCTGAAGTTTATATTTTAATTTTACCNGGATTTGGAATAATTTCTCATATTATTTCTCAAGAAAGAGGAAAAAAGGAAACTTTTGGTTGCTTAGGAATAATTTATGCTATAATAGCTATCGGACTATTAGGTTTTATTGTGTGAGCTCATCATATATTTACTGTAGGAATAGATATTGATACTCGAGCTTATTTTACTTCCGCTACTATAATTATTGCAGTACCTACAGGTATTAAAATTTTTAGTTGATTAGCTACACTTCATGGTACTCAAATTAATTATAATCCTTCAACTTTATGAAGATTAGGATTTGTATTTTTATTTACTGTTGGAGGATTAACAGGAGTAATTTTAGCTAATTCTTCTATTGATATTACCCTCCATGACACTTATTATGTAGTTGCTCATTTCCATTATGTATTATCTATAGGTGCTGTATTTGCTATTATAGGAGGATTTATTCATTGATATCCTTTATTTTCAGGATTATCTTTAAATCCTTTCTTATTAAAAATTCAATTTATCACTATATTTTTAGGTGTAAATTTAACATTTT------------------------------------------------------------------------------------------------------------------------------------------------------------------------------------------------------------------------------------------------------------------------------------------------------------------------------------------------------------------------------------------------------
			-------------------------------------------------------------------------------------------------------------------------------------------------------------------------------------------------------------------------------------------------------------------------------------------------------------------------------------------------------------------------------------------------------------------------------------------------------------------------------------------------------------------------------------------------------------------------------------------------------------------------------------------------
		</sequence>
		<sequence>
			<taxon idref="EF514450.1"/>
			----------------------------------------------------------------------------GCAGGTATAAT------TGGTACTTCATTA----------------AGACTTTTAA----TTCGAACTGA-----------------ATTAGGAAATCCTGGTTC--------------------------------TTTAATTGGAGATGACCAAATTTATAATACT------------ATTGTTACAGCTCATGCTTTTATT------ATAATTTTT----------------TTTATAG---TTATACCTATTATAATTGGAGGATTTGGAAA-----TTGACTTGTACCTTTA---ATATTAGGAG------------------------------CTCCTGATATAG-----CTTTTCCTCGAATAAATAATATAAGTTTTTGACTTC---------TCCCCCCTTCTCTAACCCTTTTAATTTCGAGAAGAATCGT---TGAAAACGGAGCAGGAACAGGATGAACAGTATACCCC--------------CCACTTTCTTCTAATATT------GCTCATAGAGGTAGATCAGTTG-----ATTTAGCTATTTT---------CTCCCTTCACTTAGCAGGAATTTCT---------------------------TCCATTTTAGGTGCCATTA-------ATTTT--------------ATTACAACA-------ATTATTA---ATATACGTATTAATAATAT------------ATCATTCGA---------TCAAATACCCCTATTTGTATGA--GCTGTAGGAATTA------CAGCTCTTCTTCTTCTTTT-----------ATCT-T-------TACCTGTTTTAGCGGGTG---------------CTATTACTATATTATTAA-----CAGAT----CGTAAT--TTAAATACTTCATTTTTTGATCCAGCAGGAGGTGG-----------------------------------------------------------------------------------------------------------------------------------------------------------------------------------------------------------------------------------------------------------------------------------------------------------------------------------------------------------------------------------------------------------------------------------------------------------------------------------------------------------------------------------------------------------------------------------------------------------------------------------------------------------------------------------------------------------------------------------------------------------------------------------------------------------------------------------------------------------------------------------------------------------------------------------------------------------------------------------------------------------------------------
			-------------------------------------------------------------------------------------------------------------------------------------------------------------------------------------------------------------------------------------------------------------------------------------------------------------------------------------------------------------------------------------------------------------------------------------------------------------------------------------------------------------------------------------------------------------------------------------------------------------------------------------------------
		</sequence>
		<sequence>
			<taxon idref="EF514451.1"/>
			----------------------------------------------------------------------------GCAGGTATAAT------TGGTACTTCATTA----------------AGACTTTTAA----TTCGAACTGA-----------------ATTAGGAAATCCTGGTTC--------------------------------TTTAATTGGAGATGACCAAATTTATAATACT------------ATTGTTACAGCTCATGCTTTTATT------ATAATTTTT----------------TTTATAG---TTATACCTATTATAATTGGAGGATTTGGAAA-----TTGACTTGTACCTTTA---ATATTAGGAG------------------------------CTCCTGATATAG-----CTTTTCCTCGAATAAATAATATAAGTTTTTGACTTC---------TCCCCCCTTCTCTAACCCTTTTAATTTCGAGAAGAATCGT---TGAAAACGGAGCAGGAACAGGATGAACAGTATACCCC--------------CCACTTTCTTCTAATATT------GCTCATAGAGGTAGATCAGTTG-----ATTTAGCTATTTT---------CTCCCTTCACTTAGCAGGAATTTCT---------------------------TCCATTTTAGGTGCCATTA-------ATTTT--------------ATTACAACA-------ATTATTA---ATATACGTATTAATAATAT------------ATCATTCGA---------TCAAATACCCCTATTTGTATGA--GCTGTAGGAATTA------CAGCTCTTCTTCTTCTTTT-----------ATCT-T-------TACCTGTTTTAGCGGGTG---------------CTATTACTATATTATTAA-----CAGAT----CGTAAT--TTAAATACTTCATTTTTTGATCCAGCAGGAGGTGG-----------------------------------------------------------------------------------------------------------------------------------------------------------------------------------------------------------------------------------------------------------------------------------------------------------------------------------------------------------------------------------------------------------------------------------------------------------------------------------------------------------------------------------------------------------------------------------------------------------------------------------------------------------------------------------------------------------------------------------------------------------------------------------------------------------------------------------------------------------------------------------------------------------------------------------------------------------------------------------------------------------------------------
			-------------------------------------------------------------------------------------------------------------------------------------------------------------------------------------------------------------------------------------------------------------------------------------------------------------------------------------------------------------------------------------------------------------------------------------------------------------------------------------------------------------------------------------------------------------------------------------------------------------------------------------------------
		</sequence>
		<sequence>
			<taxon idref="EF514453.1"/>
			----------------------------------------------------------------------------GCAGGTATAAT------TGGTACTTCATTA----------------AGACTTTTAA----TTCGAACTGA-----------------ATTAGGAAATCCTGGTTC--------------------------------TTTAATTGGAGATGACCAAATTTATAATACT------------ATTGTTACAGCTCATGCTTTTATT------ATAATTTTT----------------TTTATAG---TTATACCTATTATAATTGGAGGATTTGGAAA-----TTGACTTGTACCTTTA---ATATTAGGAG------------------------------CTCCTGATATAG-----CTTTTCCTCGAATAAATAATATAAGTTTTTGACTTC---------TCCCCCCTTCTCTAACCCTTTTAATTTCGAGAAGAATCGT---TGAAAACGGAGCAGGAACAGGATGAACAGTATACCCC--------------CCACTTTCTTCTAATATT------GCTCATAGAGGTAGATCAGTTG-----ATTTAGCTATTTT---------CTCCCTTCACTTAGCAGGAATTTCT---------------------------TCCATTTTAGGTGCCATTA-------ATTTT--------------ATTACAACA-------ATTATTA---ATATACGTATTAATAATAT------------ATCATTCGA---------TCAAATACCCCTATTTGTATGA--GCTGTAGGAATTA------CAGCTCTTCTTCTTCTTTT-----------ATCT-T-------TACCTGTTTTAGCGGGTG---------------CTATTACTATATTATTAA-----CAGAT----CGTAAT--TTAAATACTTCATTTTTTGATCCAGCAGGAGGTGGTG---------------------------------------------------------------------------------------------------------------------------------------------------------------------------------------------------------------------------------------------------------------------------------------------------------------------------------------------------------------------------------------------------------------------------------------------------------------------------------------------------------------------------------------------------------------------------------------------------------------------------------------------------------------------------------------------------------------------------------------------------------------------------------------------------------------------------------------------------------------------------------------------------------------------------------------------------------------------------------------------------------------------------
			-------------------------------------------------------------------------------------------------------------------------------------------------------------------------------------------------------------------------------------------------------------------------------------------------------------------------------------------------------------------------------------------------------------------------------------------------------------------------------------------------------------------------------------------------------------------------------------------------------------------------------------------------
		</sequence>
		<sequence>
			<taxon idref="KT179920.1"/>
			-----------------------------------------------------------------------------------------------------------------------------------------------------------------------GGAAATCCTGGTTC--------------------------------TTTAATTGGAGATGACCAAATTTATAATACT------------ATTGTTACAGCTCATGCTTTTATT------ATAATTTTT----------------TTTATAG---TTATACCTATTATAATTGGAGGATTTGGAAA-----TTGACTTGTACCTTTA---ATATTAGGAG------------------------------CTCCTGATATAG-----CTTTTCCTCGAATAAATAATATAAGTTTTTGACTTC---------TCCCCCCTTCTCTAACCCTTTTAATTTCGAGAAGAATCGT---TGAAAACGGAGCAGGAACAGGATGAACAGTGTACCCC--------------CCACTTTCTTCTAATATT------GCTCATAGAGGTAGATCAGTTG-----ATTTAGCTATTTT---------CTCTCTTCACTTAGCAGGAATTTCT---------------------------TCCATTTTAGGTGCCATTA-------ATTTT--------------ATTACAACA-------ATTATTA---ATATACGTATTAATAATAT------------ATCATTCGA---------TCAAATACCCCTATTTGTATGA--GCTGTAGGAATTA------CAGCTCTTCTTCTTCTTTT-----------ATCT-T-------TACCTGTTTTAGCGGGTG---------------CTATTACTATATTATTAA-----CAGAT----CGTAAT--TTAAATACTTCATTTTTTGATCCAGCAGGAGGTGGTGATCCAATTTTATATCAACACTTATTTTGATTTTTTGGACATCCTGAAGTTTATATTTTAATTTTACCGGGATTTGGAATAATTTCTCATATTATTTCTCAAGAAAGAGGAAAAAAGGAAACTTTTGGTTGCTTAGGAATAATTTATGCTATAATAGCTATCGGACTATTAGGATTTATTGTATGAGCTCATCATATATTTACTGTAGGAATAGATATTGATACTCGAGCTTATTTTACTTCCGCTACTATAATTATTGCAGTACCTACAGGTATTAAAATTTTTAGTTGATTAGCTACACTACATGGTACTCAAATTAATTATAATCCTTCAACTTTATGAAGATTAGGATTTGTATTTTTATTTACTGTTGGAGGATTAACAGGAGTAATTTTAGCTAATTCTTCTATTGATATTACCCTTCATGACACTTATTATGTAGTGGCTCATTTCCATTATGTATTATCTATAGGTGCTGTATTTGCTATTATAGGAGGATTTATTCATTGATATCCTTTATTTTCAGGATTATCTTTAAATCCTTTCTTATTAAAAATTCAATTTATCACTATATTTTTAGGTGTAAATTTAACATTTTNNNNNNAACATTTTTTAGGGTTAGCAGGAATACCTCGACGATATTCTGATTATCCAGATAATTTTATCTCCTGAAATATTATTTCTTCTTTTGGGTCATATATTTCTTTATTTTCAATAATAATAATAATAATTATTATTTGAGAATCTTTCATTAATCAACGTATTATTTTATTCCCACTTAATATATCAACCTCTATTGAATGATTCCAAAATTTACCTCCTTCTGAACATTCATATAATGAACTTCCTATTTTAAG--ACTTCTAATATGGCAGATTATATGTAATGGATTTAAACCCCATTTA-----------------------------------------------------------------------------------
			-------------------------------------------------------------------------------------------------------------------------------------------------------------------------------------------------------------------------------------------------------------------------------------------------------------------------------------------------------------------------------------------------------------------------------------------------------------------------------------------------------------------------------------------------------------------------------------------------------------------------------------------------
		</sequence>
		<sequence>
			<taxon idref="KT179921.1"/>
			-----------------------------------------------------------------------------------------------------------------------------------------------------------------------GGAAATCCTGGTTC--------------------------------TTTAATTGGAGATGACCAAATTTATAATACT------------ATTGTTACAGCTCATGCTTTTATT------ATAATTTTT----------------TTTATAG---TTATACCTATTATAATTGGAGGATTTGGAAA-----TTGACTTGTACCTTTA---ATATTAGGAG------------------------------CTCCTGATATAG-----CTTTTCCTCGAATAAATAATATAAGTTTTTGACTTC---------TCCCCCCTTCTCTAACCCTTTTAATTTCGAGAAGAATCGT---TGAAAACGGAGCAGGAACAGGATGAACAGTGTACCCC--------------CCACTTTCTTCTAATATT------GCTCATAGAGGTAGATCAGTTG-----ATTTAGCTATTTT---------CTCTCTTCACTTAGCAGGAATTTCT---------------------------TCCATTTTAGGTGCCATTA-------ATTTT--------------ATTACAACA-------ATTATTA---ATATACGTATTAATAATAT------------ATCATTCGA---------TCAAATACCCCTATTTGTATGA--GCTGTAGGAATTA------CAGCTCTTCTTCTTCTTTT-----------ATCT-T-------TACCTGTTTTAGCGGGTG---------------CTATTACTATATTATTAA-----CAGAT----CGTAAT--TTAAATACTTCATTTTTTGATCCAGCAGGAGGTGGTGATCCAATTTTATATCAACACTTATTTTGATTTTTTGGACATCCTGAAGTTTATATTTTAATTTTACCGGGATTTGGAATAATTTCTCATATTATTTCTCAAGAAAGAGGAAAAAAGGAAACTTTTGGTTGCTTAGGAATAATTTATGCTATAATAGCTATCGGACTATTAGGATTTATTGTATGAGCTCATCATATATTTACTGTAGGAATAGATATTGATACTCGAGCTTATTTTACTTCCGCTACTATAATTATTGCAGTACCTACAGGTATTAAAATTTTTAGTTGATTAGCTACACTACATGGTACTCAAATTAATTATAATCCTTCAACTTTATGAAGATTAGGATTTGTATTTTTATTTACTGTTGGAGGATTAACAGGAGTAATTTTAGCTAATTCTTCTATTGATATTACCCTTCATGACACTTATTATGTAGTGGCTCATTTCCATTATGTATTATCTATAGGTGCTGTATTTGCTATTATAGGAGGATTTATTCATTGATATCCTTTATTTTCAGGATTATCTTTAAATCCTTTCTTATTAAAAATTCAATTTATCACTATATTTTTAGGTGTAAATTTAACATTTTNNNNNNAACATTTTTTAGGGTTAGCAGGAATACCTCGACGATATTCTGATTATCCAGATAATTTTATCTCCTGAAATATTATTTCTTCTTTTGGGTCATATATTTCTTTATTTTCAATAATAATAATAATAATTATTATTTGAGAATCTTTCATTAATCAACGTATTATTTTATTCCCACTTAATATATCAACCTCTATTGAATGATTCCAAAATTTACCTCCTTCTGAACATTCATATAATGAACTTCCTATTTTAAG--ACTTCTAATATGGCAGATTATATGTAATGGATTTAAACCCCATTTA-----------------------------------------------------------------------------------
			-------------------------------------------------------------------------------------------------------------------------------------------------------------------------------------------------------------------------------------------------------------------------------------------------------------------------------------------------------------------------------------------------------------------------------------------------------------------------------------------------------------------------------------------------------------------------------------------------------------------------------------------------
		</sequence>
		<sequence>
			<taxon idref="KT179919.1"/>
			----------------------------------CATAAAGATATTGGAACATTATATTTTATTTTTGGAATATGAGCAGGTATAAT------TGGTACTTCATTA----------------AGACTTTTAA----TTCGAACTGA-----------------ATTAGGAAATCCTGGTTC--------------------------------TTTAATTGGAGATGACCAAATTTATAATACT------------ATTGTTACAGCTCATGCTTTTATT------ATAATTTTT----------------TTTATAG---TTATACCTATTATAATTGGAGGATTTGGAAA-----TTGACTTGTACCTTTA---ATATTAGGAG------------------------------CTCCTGATATAG-----CTTTTCCTCGAATAAATAATATAAGTTTTTGACTTC---------TCCCCCCTTCTCTAACCCTTTTAATTTCGAGAAGAATCGT---TGAAAACGGAGCAGGAACAGGATGAACAGTGTACCCC--------------CCACTTTCTTCTAATATT------GCTCATAGAGGTAGATCAGTTG-----ATTTAGCTATTTT---------CTCTCTTCACTTAGCGGGAATTTCT---------------------------TCCATTTTAGGTGCCATTA-------ATTTT--------------ATTACAACA-------ATTATTA---ATATACGTATTAATAATAT------------ATCATTCGA---------TCAAATACCCCTATTTGTATGA--GCTGTAGGAATTA------CAGCTCTTCTTCTTCTTTC-----------ATCT-T-------TACCTGTTTTAGCAGGTG---------------CTATTACTATATTATTAA-----CAGAT----CGTAAT--TTAAATACTTCATTTTTTGACCCAGCAGGAGGTGGTGACCCAATTTTATATCAACACTTATTTTGATTTTTTGGACATCCTGAAGTTTATATTTTAATTTTACCGGGATTTGGAATAATTTCTCATATTATTTCTCAAGAAAGAGGAAAAAAGGAAACTTTTGGTTGCTTAGGAATAATTTATGCTATAATAGCTATCGGACTATTAGGATTTATTGTATGAGCTCATCATATATTTACTGTAGGAATAGATATTGATACTCGAGCTTATTTTACTTCCGCTACTATAATTATTGCAGTACCTACAGGTATTAAAATTTTTAGTTGATTAGCTACACTACATGGTACTCAAATTAATTATAATCCTTCAACTTTATGAAGATTAGGATTTGTATTTTTATTTACTGTTGGAGGATTAACAGGAGTAATTTTAGCTAATTCTTCTATTGATATTACCCTTCATGACACTTATTATGTAGTGGCTCATTTCCATTATGTATTATCTATAGGTGCTGTATTTGCTATTATAGGAGGATTTATTCATTGATATCCTTTATTTTCAGGATTATCTTTAAATCCTTTCTTATTAAAAATTCAATTTATCACTATATTTTTAGGTGTAAATTTAACATTTTNNNNNNAACATTTTTTAGGGTTAGCAGGAATACCTCGACGATATTCTGATTATCCAGATAATTTTATCTCCTGAAATATTATTTCTTCTTTTGGGTCATATATTTCTTTATTTTCAATAATAATAATAATAATTATTATTTGAGAATCTTTCATTAATCAACGTATTATTTTATTCCCACTTAATATATCAACCTCTATTGAATGATTCCAAAATTTACCTCCTTCTGAACATTCATATAATGAACTTCCTATTTTAAG--ACTTCTAATATGGCAGATTATATGTAATGGATTTAAACCCCATTTA-----------------------------------------------------------------------------------
			-------------------------------------------------------------------------------------------------------------------------------------------------------------------------------------------------------------------------------------------------------------------------------------------------------------------------------------------------------------------------------------------------------------------------------------------------------------------------------------------------------------------------------------------------------------------------------------------------------------------------------------------------
		</sequence>
		<sequence>
			<taxon idref="KT179908.1"/>
			---------------------------------------------------------------------------------------------------------------------------------------------------------------------------------------------------------------------------------------------------------------------------TCATGCTTTTATT------ATAATTTTT----------------TTTATAG---TTATACCTATTATAATTGGAGGATTTGGAAA-----TTGACTTGTACCTTTA---ATATTAGGAG------------------------------CTCCTGATATAG-----CTTTTCCTCGAATAAATAATATAAGTTTTTGACTTC---------TCCCCCCTTCTCTAACCCTTTTAATTTCGAGAAGAATCGT---TGAAAACGGAGCAGGAACAGGATGAACAGTGTACCCC--------------CCACTTTCTTCTAATATT------GCTCATAGAGGTAGATCAGTTG-----ATTTAGCTATTTT---------CTCTCTTCACTTAGCGGGAATTTCT---------------------------TCCATTTTAGGTGCCATTA-------ATTTT--------------ATTACAACA-------ATTATTA---ATATACGTATTAATAATAT------------ATCATTCGA---------TCAAATACCCCTATTTGTATGA--GCTGTAGGAATTA------CAGCTCTTCTTCTTCTTTT-----------ATCT-T-------TACCTGTTTTAGCAGGTG---------------CTATTACTATATTATTAA-----CAGAT----CGTAAT--TTAAATACTTCATTTTTTGACCCAGCAGGAGGTGGTGACCCAATTTTATATCAACACTTATTTTGATT--------------------------------------------------------------------------------------------------------------------------------------------------------------------------------------------------------------------------------------------------------------------------------------------------------------------------------------------------------------------------------------------------------------------------------------------------------------------------------------------------------------------------------------------------------------------------------------------------------------------------------------------------------------------------------------------------------------------------------------------------------------------------------------------------------------------------------------------------------------------------------------------------------------------------------------------------------------------------------------------
			-------------------------------------------------------------------------------------------------------------------------------------------------------------------------------------------------------------------------------------------------------------------------------------------------------------------------------------------------------------------------------------------------------------------------------------------------------------------------------------------------------------------------------------------------------------------------------------------------------------------------------------------------
		</sequence>
		<sequence>
			<taxon idref="EF514448.1"/>
			------------------------------------------------------------------------------------AAT------TGGTACTTCATTA----------------AGACTTTTAA----TTCGAACTGA-----------------ATTAGGAAATCCTGGTTC--------------------------------TTTAATTGGAGATGACCAAATTTATAATACT------------ATTGTTACAGCTCATGCTTTTATT------ATAATTTTT----------------TTTATAG---TTATACCTATTATAATTGGAGGATTTGGAAA-----TTGACTTGTACCTTTA---ATATTAGGAG------------------------------CTCCTGATATAG-----CTTTTCCTCGAATAAATAATATAAGTTTTTGACTTC---------TCCCCCCTTCTCTAACCCTTTTAATTTCGAGAAGAATCGT---TGAAAACGGAGCAGGAACAGGATGAACAGTGTACCCC--------------CCACTTTCTTCTAATATT------GCTCATAGAGGTAGATCAGTTG-----ATTTAGCTATTTT---------CTCTCTTCACTTAGCGGGAATTTCT---------------------------TCCATTTTAGGTGCCATTA-------ATTTT--------------ATTACAACA-------ATTATTA---ATATACGTATTAATAATAT------------ATCATTCGA---------TCAAATACCCCTATTTGTATGA--GCTGTAGGAATTA------CAGCTCTTCTTCTTCTTTT-----------ATCT-T-------TACCTGTTTTAGCAGGTG---------------CTATTACTATATTATTAA-----CAGAT----CGTAAT--TTAAATACTTCATTTTTTGACCCAGCAGGAGGTGGTGAC-------------------------------------------------------------------------------------------------------------------------------------------------------------------------------------------------------------------------------------------------------------------------------------------------------------------------------------------------------------------------------------------------------------------------------------------------------------------------------------------------------------------------------------------------------------------------------------------------------------------------------------------------------------------------------------------------------------------------------------------------------------------------------------------------------------------------------------------------------------------------------------------------------------------------------------------------------------------------------------------------------------------------
			-------------------------------------------------------------------------------------------------------------------------------------------------------------------------------------------------------------------------------------------------------------------------------------------------------------------------------------------------------------------------------------------------------------------------------------------------------------------------------------------------------------------------------------------------------------------------------------------------------------------------------------------------
		</sequence>
		<sequence>
			<taxon idref="KT179918.1"/>
			----------------------------------CATAAAGATATTGGAACATTATATTTTATTTTTGGAATTTGAGCAGGTATAAT------TGGTACTTCATTA----------------AGACTTTTAA----TTCGAACTGA-----------------ATTAGGAAATCCTGGTTC--------------------------------TTTAATTGGAGATGACCAAATTTATAATACT------------ATTGTTACAGCTCATGCTTTTATT------ATAATTTTT----------------TTTATAG---TTATACCTATTATAATTGGAGGATTTGGAAA-----TTGACTTGTACCTTTA---ATATTAGGAG------------------------------CTCCTGATATAG-----CTTTTCCTCGAATAAATAATATAAGTTTTTGACTTC---------TCCCCCCTTCTCTAACCCTTTTAATTTCGAGAAGAATCGT---TGAAAACGGAGCAGGAACAGGATGAACAGTGTACCCC--------------CCACTTTCTTCTAATATT------GCTCATAGAGGTAGATCAGTTG-----ATTTAGCTATTTT---------CTCTCTTCACTTAGCGGGAATTTCT---------------------------TCCATTTTAGGTGCCATTA-------ATTTT--------------ATTACAACA-------ATTATTA---ATATACGTATTAATAATAT------------ATCATTCGA---------TCAAATACCCCTATTTGTATGA--GCTGTAGGAATTA------CAGCTCTTCTTCTTCTTTT-----------ATCT-T-------TACCTGTTTTAGCAGGTG---------------CTATTACTATATTATTAA-----CAGAT----CGTAAT--TTAAATACTTCATTTTTTGACCCAGCAGGAGGTGGTGACCCAATTTTATATCAACACTTATTTTGATTTTTTGGACATCCTGAAGTTTATATTTTAATTTTACCGGGATTTGGAATAATTTCTCATATTATTTCTCAAGAAAGAGGAAAAAAGGAAACTTTTGGTTGCTTAGGAATAATTTATGCTATAATAGCTATCGGACTATTAGGATTTATTGTATGAGCTCATCATATATTTACTGTAGGAATAGATATTGATACTCGAGCTTATTTTACTTCCGCTACTATAATTATTGCAGTACCTACAGGTATTAAAATTTTTAGTTGATTAGCTACACTACATGGTACTCAAATTAATTATAATCCTTCAACTTTATGAAGATTAGGATTTGTATTTTTATTTACTGTTGGAGGATTAACAGGAGTAATTTTAGCTAATTCTTCCATTGATATTACCCTTCATGACACTTATTATGTAGTGGCTCATTTCCACTATGTATTATCTATAGGTGCTGTATTTGCTATTATAGGAGGATTCATTCATTGATATCCTTTATTTTCAGGATTATCTTTAAATCCTTTCTTATTAAAAATTCAATTTATCACTATATTTTTAGGTGTAAATTTAACATTTTNNNNNNAACATTTTTTAGGGTTAGCAGGAATACCTCGACGATATTCTGATTATCCAGATAATTTTATCTCCTGAAATATTATTTCTTCTTTTGGGTCATATATTTCTTTATTTTCAATAATAATAATAATAATTATTATTTGAGAATCTTTCATTAATCAACGTATTATTTTATTCCCACTTAATATATCAACCTCTATTGAATGATTCCAAAATTTACCTCCTTCTGAACATTCATATAATGAACTTCCTATTTTAAG--ACTTCTAATATGGCAGATTATATGTAATGGATTTAAACCCCATTTA-----------------------------------------------------------------------------------
			-------------------------------------------------------------------------------------------------------------------------------------------------------------------------------------------------------------------------------------------------------------------------------------------------------------------------------------------------------------------------------------------------------------------------------------------------------------------------------------------------------------------------------------------------------------------------------------------------------------------------------------------------
		</sequence>
		<sequence>
			<taxon idref="EF514419.1"/>
			--------------------------------------------------------------------------------GTATAAT------TGGTACTTCCTTA----------------AGACTTTTAA----TTCGAACTGA-----------------ATTAGGAAATCCCGGTTC--------------------------------TTTAATTGGAGATGATCAAATTTATAACACT------------ATTGTTACAGCTCACGCTTTTATT------ATAATCTTT----------------TTTATAG---TTATACCTATTATAATTGGAGGATTTGGAAA-----TTGACTTGTACCTTTA---ATATTAGGAA------------------------------CCCCTGATATAG-----CTTTCCCTCGAATAAATAACATAAGTTTTTGACTTC---------TCCCCCCTTCTCTAACCCTTTTAATTTCGAGAAGAATCGT---TGAAAACGGAGCAGGAACAGGATGAACAGTGTACCCC--------------CCACTTTCTTCTAATATT------GCTCACAGAGGTAGATCAGTAG-----ATTTAGCTATTTT---------CTCTCTTCATTTAGCAGGAATTTCT---------------------------TCAATTTTAGGTGCTATTA-------ATTTT--------------ATTACAACA-------ATTATTA---ATATACGTATTAATAATAT------------ATCATTTGA---------TCAAATACCTCTATTTGTGTGA--GCTGTAGGAATTA------CAGCTCTTCTTCTTCTTTT-----------ATCT-T-------TACCTGTTTTAGCAGGTG---------------CTATTACTATATTATTAA-----CAGAT----CGTAAT--TTAAATACTTCCTTTTT-----------------------------------------------------------------------------------------------------------------------------------------------------------------------------------------------------------------------------------------------------------------------------------------------------------------------------------------------------------------------------------------------------------------------------------------------------------------------------------------------------------------------------------------------------------------------------------------------------------------------------------------------------------------------------------------------------------------------------------------------------------------------------------------------------------------------------------------------------------------------------------------------------------------------------------------------------------------------------------------------------------------------------------------------
			-------------------------------------------------------------------------------------------------------------------------------------------------------------------------------------------------------------------------------------------------------------------------------------------------------------------------------------------------------------------------------------------------------------------------------------------------------------------------------------------------------------------------------------------------------------------------------------------------------------------------------------------------
		</sequence>
		<sequence>
			<taxon idref="EF514423.1"/>
			----------------------------------------------------------------------------GCAGGTATAAT------TGGTACTTCCTTA----------------AGACTTTTAA----TTCGAACTGA-----------------ATTAGGAAATCCCGGTTC--------------------------------TTTAATTGGAGATGATCAAATTTATAACACT------------ATTGTTACAGCTCACGCTTTTATT------ATAATCTTT----------------TTTATAG---TTATACCTATTATAATTGGAGGATTTGGAAA-----TTGACTTGTACCTTTA---ATATTAGGAA------------------------------CCCCTGATATAG-----CTTTCCCTCGAATAAATAACATAAGTTTTTGACTTC---------TCCCCCCTTCTCTAACCCTTTTAATTTCGAGAAGAATCGT---TGAAAACGGAGCAGGAACAGGATGAACAGTGTACCCC--------------CCACTTTCTTCTAATATT------GCTCACAGAGGTAGATCAGTAG-----ATTTAGCTATTTT---------CTCTCTTCATTTAGCAGGAATTTCT---------------------------TCAATTTTAGGTGCTATTA-------ATTTT--------------ATTACAACA-------ATTATTA---ATATACGTATTAATAATAT------------ATCATTTGA---------TCAAATACCTCTATTTGTGTGA--GCTGTAGGAATTA------CAGCTCTTCTTCTTCTTTT-----------ATCT-T-------TACCTGTTTTAGCAGGTG---------------CTATTACTATATTATTAA-----CAGAT----CGTAAT--TTAAATACTTCCTTTTT-----------------------------------------------------------------------------------------------------------------------------------------------------------------------------------------------------------------------------------------------------------------------------------------------------------------------------------------------------------------------------------------------------------------------------------------------------------------------------------------------------------------------------------------------------------------------------------------------------------------------------------------------------------------------------------------------------------------------------------------------------------------------------------------------------------------------------------------------------------------------------------------------------------------------------------------------------------------------------------------------------------------------------------------------
			-------------------------------------------------------------------------------------------------------------------------------------------------------------------------------------------------------------------------------------------------------------------------------------------------------------------------------------------------------------------------------------------------------------------------------------------------------------------------------------------------------------------------------------------------------------------------------------------------------------------------------------------------
		</sequence>
		<sequence>
			<taxon idref="KT179897.1"/>
			----------------------------------CATAAAGATAGTGGAACATTATATTTTATTTTCGGAATTTGAGCAGGTATAAT------TGGTACTTCATTA----------------AGACTTTTAA----TTCGAACTGA-----------------ATTAGGAAACCCCGGTTC--------------------------------TTTAATTGGAGATGATCAAATTTATAATACT------------ATTGTTACAGCTCACGCTTTCATT------ATAATTTTT----------------TTTATAG---TTATACCTATTATAATTGGAGGATTTGGAAA-----TTGACTTGTACCTTTA---ATATTAGGAG------------------------------CCCCTGATATAG-----CTTTCCCTCGAATAAATAATATAAGTTTTTGACTTC---------TCCCCCCTTCTCTAACCCTTTTAATTTCGAGAAGAATCGT---TGAAAACGGAGCAGGAACAGGATGAACAGTATACCCC--------------CCACTTTCTTCTAATATT------GCTCATAGAGGTAGATCAGTAG-----ATTTAGCTATTTT---------CTCCCTTCATCTAGCAGGAATTTCT---------------------------TCAATTTTAGGTGCTATTA-------ATTTT--------------ATTACAACA-------ATTATTA---ATATACGTATTAATAATAT------------ATCATTTGA---------TCAGATACCTTTATTTGTGTGA--GCTGTAGGAATTA------CAGCTCTTCTTCTTCTTTT-----------ATCT-T-------TACCTGTTTTAGCAGGTG---------------CTATTACTATATTATTAA-----CAGAT----CGTAAT--TTAAATACTTCCTTTTTTGATCCAGCAGGAGGAGGTGACCCAATTTTATACCAACATTTATTTTGATT--------------------------------------------------------------------------------------------------------------------------------------------------------------------------------------------------------------------------------------------------------------------------------------------------------------------------------------------------------------------------------------------------------------------------------------------------------------------------------------------------------------------------------------------------------------------------------------------------------------------------------------------------------------------------------------------------------------------------------------------------------------------------------------------------------------------------------------------------------------------------------------------------------------------------------------------------------------------------------------------
			-------------------------------------------------------------------------------------------------------------------------------------------------------------------------------------------------------------------------------------------------------------------------------------------------------------------------------------------------------------------------------------------------------------------------------------------------------------------------------------------------------------------------------------------------------------------------------------------------------------------------------------------------
		</sequence>
		<sequence>
			<taxon idref="EF514425.1"/>
			------------------------------------------------------------------------TTGAGCAGGTATAAT------TGGTACTTCATTA----------------AGACTTTTAA----TTCGAACTGA-----------------ATTAGGAAACCCCGGTTC--------------------------------TTTAATTGGAGATGATCAAATTTATAATACT------------ATTGTTACAGCTCACGCTTTCATT------ATAATTTTT----------------TTTATAG---TTATACCTATTATAATTGGAGGATTTGGAAA-----TTGACTTGTACCTTTA---ATATTAGGAG------------------------------CCCCTGATATAG-----CTTTCCCTCGAATAAATAATATAAGTTTTTGACTTC---------TCCCCCCTTCTCTAACCCTTTTAATTTCGAGAAGAATCGT---TGAAAACGGAGCAGGAACAGGATGAACAGTATACCCC--------------CCACTTTCTTCTAATATT------GCTCATAGAGGCAGATCAGTAG-----ATTTAGCTATTTT---------CTCCCTTCATCTAGCAGGAATTTCT---------------------------TCAATTTTAGGTGCTATTA-------ATTTT--------------ATTACAACA-------ATTATTA---ATATACGTATTAATAATAT------------ATCATTTGA---------TCAGATACCTTTATTTGTGTGA--GCTGTAGGAATTA------CAGCTCTTCTTCTTCTTTT-----------ATCT-T-------TACCTGTTTTAGCAGGTG---------------CTATTACTATATTATTAA-----CAGAT----CGTAAT--TTAAATACTTCCTTTTT-----------------------------------------------------------------------------------------------------------------------------------------------------------------------------------------------------------------------------------------------------------------------------------------------------------------------------------------------------------------------------------------------------------------------------------------------------------------------------------------------------------------------------------------------------------------------------------------------------------------------------------------------------------------------------------------------------------------------------------------------------------------------------------------------------------------------------------------------------------------------------------------------------------------------------------------------------------------------------------------------------------------------------------------------
			-------------------------------------------------------------------------------------------------------------------------------------------------------------------------------------------------------------------------------------------------------------------------------------------------------------------------------------------------------------------------------------------------------------------------------------------------------------------------------------------------------------------------------------------------------------------------------------------------------------------------------------------------
		</sequence>
		<sequence>
			<taxon idref="KT179894.1"/>
			----------------------------------CATAAAGATATTGGAACATTATATTTTATTTTCGGAATTTGAGCAGGTATAAT------TGGTACTTCATTA----------------AGACTTTTAA----TTCGAACTGA-----------------ATTAGGAAACCCCGGTTC--------------------------------TTTAATTGGAGATGATCAAATTTATAATACT------------ATTGTTACAGCTCACGCTTTCATT------ATAATTTTT----------------TTTATAG---TTATACCTATTATAATTGGAGGATTTGGAAA-----TTGACTTGTACCTTTA---ATATTAGGAG------------------------------CCCCTGATATAG-----CTTTCCCTCGAATAAATAATATAAGTTTTTGACTTC---------TCCCCCCTTCTCTAACCCTTTTAATTTCGAGAAGAATCGT---TGAAAACGGAGCAGGAACAGGATGAACAGTATACCCC--------------CCACTTTCTTCTAATATT------GCTCATAGAGGCAGATCAGTAG-----ATTTAGCTATTTT---------CTCCCTTCATCTAGCAGGAATTTCT---------------------------TCAATTTTAGGTGCTATTA-------ATTTT--------------ATTACAACA-------ATTATTA---ATATACGTATTAATAATAT------------ATCATTTGA---------TCAGATACCTTTATTTGTGTGA--GCTGTAGGAATTA------CAGCTCTTCTTCTTCTTTT-----------ATCT-T-------TACCTGTTTTAGCAGGTG---------------CTATTACTATATTATTAA-----CAGAT----CGTAAT--TTAAATACTTCCTTTTTTGATCCAGCAGGAGGAGGTGACCCAATTTTATACCAACATTTATTTTGATT--------------------------------------------------------------------------------------------------------------------------------------------------------------------------------------------------------------------------------------------------------------------------------------------------------------------------------------------------------------------------------------------------------------------------------------------------------------------------------------------------------------------------------------------------------------------------------------------------------------------------------------------------------------------------------------------------------------------------------------------------------------------------------------------------------------------------------------------------------------------------------------------------------------------------------------------------------------------------------------------
			-------------------------------------------------------------------------------------------------------------------------------------------------------------------------------------------------------------------------------------------------------------------------------------------------------------------------------------------------------------------------------------------------------------------------------------------------------------------------------------------------------------------------------------------------------------------------------------------------------------------------------------------------
		</sequence>
		<sequence>
			<taxon idref="KT179895.1"/>
			----------------------------------CATAAAGATATTGGAACATTATATTTTATTTTCGGAATTTGAGCAGGTATAAT------TGGTACTTCATTA----------------AGACTTTTAA----TTCGAACTGA-----------------ATTAGGAAACCCCGGTTC--------------------------------TTTAATTGGAGATGATCAAATTTATAATACT------------ATTGTTACAGCTCACGCTTTCATT------ATAATTTTT----------------TTTATAG---TTATACCTATTATAATTGGAGGATTTGGAAA-----TTGACTTGTACCTTTA---ATATTAGGAG------------------------------CCCCTGATATAG-----CTTTCCCTCGAATAAATAATATAAGTTTTTGACTTC---------TCCCCCCTTCTCTAACCCTTTTAATTTCGAGAAGAATCGT---TGAAAACGGAGCAGGAACAGGATGAACAGTATACCCC--------------CCACTTTCTTCTAATATT------GCTCATAGAGGCAGATCAGTAG-----ATTTAGCTATTTT---------CTCCCTTCATCTAGCAGGAATTTCT---------------------------TCAATTTTAGGTGCTATTA-------ATTTT--------------ATTACAACA-------ATTATTA---ATATACGTATTAATAATAT------------ATCATTTGA---------TCAGATACCTTTATTTGTGTGA--GCTGTAGGAATTA------CAGCTCTTCTTCTTCTTTT-----------ATCT-T-------TACCTGTTTTAGCAGGTG---------------CTATTACTATATTATTAA-----CAGAT----CGTAAT--TTAAATACTTCCTTTTTTGATCCAGCAGGAGGAGGTGACCCAATTTTATACCAACATTTATTTTGATT--------------------------------------------------------------------------------------------------------------------------------------------------------------------------------------------------------------------------------------------------------------------------------------------------------------------------------------------------------------------------------------------------------------------------------------------------------------------------------------------------------------------------------------------------------------------------------------------------------------------------------------------------------------------------------------------------------------------------------------------------------------------------------------------------------------------------------------------------------------------------------------------------------------------------------------------------------------------------------------------
			-------------------------------------------------------------------------------------------------------------------------------------------------------------------------------------------------------------------------------------------------------------------------------------------------------------------------------------------------------------------------------------------------------------------------------------------------------------------------------------------------------------------------------------------------------------------------------------------------------------------------------------------------
		</sequence>
		<sequence>
			<taxon idref="KT179926.1"/>
			--------------------------------------------------------------------------------------------------CTTCATTA----------------CCACTTTTAA----TTCGAACTGA-----------------ATTAGGAAACCCCGGTTC--------------------------------TTTAATTGGAGATGATCAAATTTATAATACT------------ATTGTTACAGCTCACGCTTTCATT------ATAATTTTT----------------TTTATAG---TTATACCTATTATAATTGGAGGATTTGGAAA-----TTGACTTGTACCTTTA---ATATTAGGAG------------------------------CCCCTGATATAG-----CTTTCCCTCGAATAAATAATATAAGTTTTTGACTTC---------TCCCCCCTTCTCTAACCCTTTTAATTTCGAGAAGAATCGT---TGAAAACGGAGCAGGAACAGGATGAACAGTATACCCC--------------CCACTTTCTTCTAATATT------GCTCATAGAGGTAGATCAGTAG-----ATTTAGCTATTTT---------CTCCCTTCATTTAGCAGGAATTTCT---------------------------TCAATTTTAGGTGCTATTA-------ATTTT--------------ATTACAACA-------ATTATTA---ATATACGTATTAATAACAT------------ATCATTTGA---------TCAAATACCTTTATTTGTGTGA--GCTGTAGGAATTA------CAGCTCTTCTTCTTCTTTT-----------ATCT-T-------TACCTGTTTTAGCAGGTG---------------CTATTACTATGCTATTAA-----CAGAT----CGTAAT--TTAAATACTTCTTTTTTTGATCCAGCAGGAGGAGGTGACCCAATTTTATATCAACATTTATTTTGATT--------------------------------------------------------------------------------------------------------------------------------------------------------------------------------------------------------------------------------------------------------------------------------------------------------------------------------------------------------------------------------------------------------------------------------------------------------------------------------------------------------------------------------------------------------------------------------------------------------------------------------------------------------------------------------------------------------------------------------------------------------------------------------------------------------------------------------------------------------------------------------------------------------------------------------------------------------------------------------------------
			-------------------------------------------------------------------------------------------------------------------------------------------------------------------------------------------------------------------------------------------------------------------------------------------------------------------------------------------------------------------------------------------------------------------------------------------------------------------------------------------------------------------------------------------------------------------------------------------------------------------------------------------------
		</sequence>
		<sequence>
			<taxon idref="KT179924.1"/>
			----------------------------------CATAAAGATATTGGAACATTATATTTTATTTTCGGAATTTGAGCAGGTATAAT------TGGTACTTCATTA----------------AGACTTTTAA----TTCGAACTGA-----------------ATTAGGAAACCCCGGTTC--------------------------------TTTAATTGGAGATGATCAAATTTATAATACT------------ATTGTTACAGCTCACGCTTTCATT------ATAATTTTT----------------TTTATAG---TTATACCTATTATAATTGGAGGATTTGGAAA-----TTGACTTGTGCCTTTA---ATATTAGGAG------------------------------CCCCTGATATAG-----CTTTCCCTCGAATAAATAATATAAGTTTTTGACTTC---------TCCCCCCTTCTCTAACCCTTTTAATTTCGAGAAGAATCGT---TGAAAACGGAGCAGGAACAGGATGAACAGTATACCCC--------------CCACTTTCTTCTAATATT------GCTCATAGAGGTAGATCAGTAG-----ATTTAGCTATTTT---------CTCCCTTCATTTAGCAGGAATTTCT---------------------------TCAATTTTAGGTGCTATTA-------ATTTT--------------ATTACAACA-------ATTATTA---ATATACGTATTAATAACAT------------ATCATTTGA---------TCAAATACCTTTATTTGTGTGA--GCTGTAGGAATTA------CAGCTCTTCTTCTTCTTTT-----------ATCT-T-------TACCTGTTTTAGCAGGTG---------------CTATTACTATGCTATTAA-----CAGAT----CGTAAT--TTAAATACTTCTTTTTTTGATCCAGCAGGAGGAGGTGACCCAATTTTATATCAACATTTATTTTGATT--------------------------------------------------------------------------------------------------------------------------------------------------------------------------------------------------------------------------------------------------------------------------------------------------------------------------------------------------------------------------------------------------------------------------------------------------------------------------------------------------------------------------------------------------------------------------------------------------------------------------------------------------------------------------------------------------------------------------------------------------------------------------------------------------------------------------------------------------------------------------------------------------------------------------------------------------------------------------------------------
			-------------------------------------------------------------------------------------------------------------------------------------------------------------------------------------------------------------------------------------------------------------------------------------------------------------------------------------------------------------------------------------------------------------------------------------------------------------------------------------------------------------------------------------------------------------------------------------------------------------------------------------------------
		</sequence>
		<sequence>
			<taxon idref="EF514426.1"/>
			------------------------------------------------------------------------------------AAT------TGGTACTTCATTA----------------AGACTTTTAA----TTCGAACTGA-----------------ATTAGGAAACCCCGGTTC--------------------------------TTTAATTGGAGATGATCAAATTTATAATACT------------ATTGTTACAGCTCACGCTTTCATT------ATAATTTTT----------------TTTATAG---TTATACCTATTATAATTGGAGGATTTGGAAA-----TTGACTTGTGCCTTTA---ATATTAGGAG------------------------------CCCCTGATATAG-----CTTTCCCTCGAATAAATAATATAAGTTTTTGACTTC---------TCCCCCCTTCTCTAACCCTTTTAATTTCGAGAAGAATCGT---TGAAAACGGAGCAGGAACAGGATGAACAGTATACCCC--------------CCACTTTCTTCTAATATT------GCTCATAGAGGTAGATCAGTAG-----ATTTAGCTATTTT---------CTCCCTTCATTTAGCAGGAATTTCT---------------------------TCAATTTTAGGTGCTATTA-------ATTTT--------------ATTACAACA-------ATTATTA---ATATACGTATTAATAACAT------------ATCATTTGA---------TCAAATACCTTTATTTGTGTGA--GCTGTAGGAATTA------CAGCTCTTCTTCTTCTTTT-----------ATCT-T-------TACCTGTTTTAGCAGGTG---------------CTATTACTATGCTATTAA-----CAGAT----CGTAAT--TTAAATACTTCTTTTTTTNNTCCAGCAGGAGGA-------------------------------------------------------------------------------------------------------------------------------------------------------------------------------------------------------------------------------------------------------------------------------------------------------------------------------------------------------------------------------------------------------------------------------------------------------------------------------------------------------------------------------------------------------------------------------------------------------------------------------------------------------------------------------------------------------------------------------------------------------------------------------------------------------------------------------------------------------------------------------------------------------------------------------------------------------------------------------------------------------------------------------
			-------------------------------------------------------------------------------------------------------------------------------------------------------------------------------------------------------------------------------------------------------------------------------------------------------------------------------------------------------------------------------------------------------------------------------------------------------------------------------------------------------------------------------------------------------------------------------------------------------------------------------------------------
		</sequence>
		<sequence>
			<taxon idref="EF514449.1"/>
			----------------------------------------------------------------------------GCAGGTATAAT------TGGTACTTCATTA----------------AGACTTTTAA----TTCGAACTGA-----------------ATTAGGAAACCCCGGTTC--------------------------------TTTAATTGGAGATGATCAAATTTATAATACT------------ATTGTTACAGCTCACGCTTTCATT------ATAATTTTT----------------TTTATAG---TTATACCTATTATAATTGGAGGATTTGGAAA-----TTGACTTGTGCCTTTA---ATATTAGGAG------------------------------CCCCTGATATAG-----CTTTCCCTCGAATAAATAATATAAGTTTTTGACTTC---------TCCCCCCTTCTCTAACCCTTTTAATTTCGAGAAGAATCGT---TGAAAACGGAGCAGGAACAGGATGAACAGTATACCCC--------------CCACTTTCTTCTAATATT------GCTCATAGAGGTAGATCAGTAG-----ATTTAGCTATTTT---------CTCCCTTCATTTAGCAGGAATTTCT---------------------------TCAATTTTAGGTGCTATTA-------ATTTT--------------ATTACAACA-------ATTATTA---ATATACGTATTAATAACAT------------ATCATTTGA---------TCAAATACCTTTATTTGTGTGA--GCTGTAGGAATTA------CAGCTCTTCTTCTTCTTTT-----------ATCT-T-------TACCTGTTTTAGCAGGTG---------------CTATTACTATGCTATTAA-----CAGAT----CGTAAT--TTAAATACTTCTTTTTTTNNTCCAGCAGGAGGA-------------------------------------------------------------------------------------------------------------------------------------------------------------------------------------------------------------------------------------------------------------------------------------------------------------------------------------------------------------------------------------------------------------------------------------------------------------------------------------------------------------------------------------------------------------------------------------------------------------------------------------------------------------------------------------------------------------------------------------------------------------------------------------------------------------------------------------------------------------------------------------------------------------------------------------------------------------------------------------------------------------------------------
			-------------------------------------------------------------------------------------------------------------------------------------------------------------------------------------------------------------------------------------------------------------------------------------------------------------------------------------------------------------------------------------------------------------------------------------------------------------------------------------------------------------------------------------------------------------------------------------------------------------------------------------------------
		</sequence>
		<sequence>
			<taxon idref="KT179925.1"/>
			----------------------------------CATAAAGATATTGGAACATTATATTTTATTTTAGGAATTTGAGCAGGTATAAT------TGGTACTTCATTA----------------AGACTTTTAA----TTCGAACTGA-----------------ATTAGGAAACCCCGGTTC--------------------------------TTTAATTGGAGATGATCAAATTTATAATACT------------ATTGTTACAGCTCACGCTTTCATT------ATAATTTTT----------------TTTATAG---TTATACCTATTATAATTGGAGGATTTGGAAA-----TTGACTTGTACCTTTA---ATATTAGGAG------------------------------CCCCTGATATAG-----CTTTCCCTCGAATAAATAATATAAGTTTTTGACTTC---------TCCCCCCTTCTCTAACCCTTTTAATTTCGAGAAGAATCGT---TGAAAACGGAGCAGGAACAGGATGAACAGTATACCCC--------------CCACTTTCTTCTAATATT------GCTCATAGAGGTAGATCAGTAG-----ATTTAGCTATTTT---------CTCCCTTCATTTAGCAGGAATTTCT---------------------------TCAATTTTAGGTGCTATTA-------ATTTT--------------ATTACAACA-------ATTATTA---ATATACGTATTAATAACAT------------ATCATTTGA---------TCAAATACCTTTATTTGTGTGA--GCTGTAGGAATTA------CAGCTCTTCTTCTTCTTTT-----------ATCT-T-------TACCTGTTTTAGCAGGTG---------------CTATTACTATGCTATTAA-----CAGAT----CGTAAT--TTAAATACTTCTTTTTTTGATCCAGCAGGAGGAGGTGACCCAATTTTATATCAACATTTATTTTGATT--------------------------------------------------------------------------------------------------------------------------------------------------------------------------------------------------------------------------------------------------------------------------------------------------------------------------------------------------------------------------------------------------------------------------------------------------------------------------------------------------------------------------------------------------------------------------------------------------------------------------------------------------------------------------------------------------------------------------------------------------------------------------------------------------------------------------------------------------------------------------------------------------------------------------------------------------------------------------------------------
			-------------------------------------------------------------------------------------------------------------------------------------------------------------------------------------------------------------------------------------------------------------------------------------------------------------------------------------------------------------------------------------------------------------------------------------------------------------------------------------------------------------------------------------------------------------------------------------------------------------------------------------------------
		</sequence>
		<sequence>
			<taxon idref="EF514427.1"/>
			------------------------------------------------------------------------------------AAT------TGGTACTTCATTA----------------AGACTTTTAA----TTCGAACTGA-----------------ATTAGGAAACCCCGGTTC--------------------------------TTTAATTGGAGATGATCAAATTTATAATACT------------ATTGTTACAGCTCACGCTTTCATT------ATAATTTTT----------------TTTATAG---TTATACCTATTATAATTGGAGGATTTGGAAA-----TTGACTTGTACCTTTA---ATATTAGGAG------------------------------CCCCTGATATAG-----CTTTCCCTCGAATAAATAATATAAGTTTTTGACTTC---------TCCCCCCTTCTCTAACCCTTTTAATTTCGAGAAGAATCGT---TGAAAACGGAGCAGGAACAGGATGAACAGTATACCCC--------------CCACTTTCTTCTAATATT------GCTCATAGAGGTAGATCAGTAG-----ATTTAGCTATTTT---------CTCCCTTCATTTAGCAGGAATTTCT---------------------------TCAATTTTAGGTGCTATTA-------ATTTT--------------ATTACAACA-------ATTATTA---ATATACGTATTAATAACAT------------ATCATTTGA---------TCAAATACCTTTATTTGTGTGA--GCTGTAGGAATTA------CAGCTCTTCTTCTTCTTTT-----------ATCT-T-------TACCTGTTTTAGCAGGTG---------------CTATTACTATGCTATTAA-----CAGAT----CGTAAT--TTAAATACTTCTTTTTTTNNTCCAGCAGGAGGA-------------------------------------------------------------------------------------------------------------------------------------------------------------------------------------------------------------------------------------------------------------------------------------------------------------------------------------------------------------------------------------------------------------------------------------------------------------------------------------------------------------------------------------------------------------------------------------------------------------------------------------------------------------------------------------------------------------------------------------------------------------------------------------------------------------------------------------------------------------------------------------------------------------------------------------------------------------------------------------------------------------------------------
			-------------------------------------------------------------------------------------------------------------------------------------------------------------------------------------------------------------------------------------------------------------------------------------------------------------------------------------------------------------------------------------------------------------------------------------------------------------------------------------------------------------------------------------------------------------------------------------------------------------------------------------------------
		</sequence>
		<sequence>
			<taxon idref="EF514417.1"/>
			------------------------------------------------------------------------TTGAGCAGGTATAAT------TGGTACTTCATTA----------------AGACTTTTAA----TTCGAACTGA-----------------ATTAGGAAACCCCGGTTC--------------------------------TTTAATTGGAGATGATCAAATTTATAATACT------------ATTGTTACAGCTCACGCTTTCATT------ATAATTTTT----------------TTTATAG---TTATACCTATTATAATTGGAGGATTTGGAAA-----TTGACTTGTACCTTTA---ATATTAGGAG------------------------------CCCCTGATATAG-----CTTTCCCTCGAATAAATAATATAAGTTTTTGACTTC---------TCCCCCCTTCTCTAACCCTTTTAATTTCGAGAAGAATCGT---TGAAAACGGAGCAGGAACAGGATGAACAGTATACCCC--------------CCACTTTCTTCTAATATT------GCTCATAGAGGTAGATCAGTAG-----ATTTAGCTATTTT---------CTCCCTTCATTTAGCAGGAATTTCT---------------------------TCAATTTTAGGTGCTATTA-------ATTTT--------------ATTACAACA-------ATTATTA---ATATACGTATTAATAACAT------------ATCATTTGA---------TCAAATACCTTTATTTGTGTGA--GCTGTAGGAATTA------CAGCTCTTCTTCTTCTTTT-----------ATCT-T-------TACCTGTTTTAGCAGGTG---------------CTATTACTATGCTATTAA-----CAGAT----CGTAAT--TTAAATACTTC-----------------------------------------------------------------------------------------------------------------------------------------------------------------------------------------------------------------------------------------------------------------------------------------------------------------------------------------------------------------------------------------------------------------------------------------------------------------------------------------------------------------------------------------------------------------------------------------------------------------------------------------------------------------------------------------------------------------------------------------------------------------------------------------------------------------------------------------------------------------------------------------------------------------------------------------------------------------------------------------------------------------------------------------------------
			-------------------------------------------------------------------------------------------------------------------------------------------------------------------------------------------------------------------------------------------------------------------------------------------------------------------------------------------------------------------------------------------------------------------------------------------------------------------------------------------------------------------------------------------------------------------------------------------------------------------------------------------------
		</sequence>
		<sequence>
			<taxon idref="KT179896.1"/>
			----------------------------------------------------------------------------------------------------TCATTA----------------AGACTTAAAA----TTCGAACTGA-----------------ATTAGGAAACCCCGGTTC--------------------------------TTTAATTGGAGATGATCAAATTTATAATACT------------ATTGTTACAGCTCACGCTTTCATT------ATAATTTTT----------------TTTATAG---TTATACCTATTATAATTGGAGGATTTGGAAA-----TTGACTTGTACCTTTA---ATGTTAGGAG------------------------------CCCCTGATATAG-----CTTTCCCTCGAATAAATAATATAAGTTTTTGACTTC---------TCCCCCCTTCTCTAACCCTTTTAATTTCGAGAAGAATCGT---TGAAAACGGAGCAGGAACAGGATGAACAGTATACCCC--------------CCACTTTCTTCTAATATT------GCTCACAGAGGTAGATCAGTAG-----ATTTAGCTATTTT---------CTCCCTTCATTTAGCAGGAATTTCT---------------------------TCAATTTTAGGTGCTATTA-------ATTTT--------------ATTACAACA-------ATTATTA---ATATACGTATTAATAACAT------------ATCATTTGA---------TCAAATACCTTTATTTGTGTGA--GCTGTAGGAATTA------CGGCTCTTCTTCTTCTTTT-----------ATCT-T-------TACCTGTTTTAGCAGGTG---------------CTATTACTATATTACTAA-----CAGAT----CGTAAT--TTAAATACTTCCTTTTTTGATCCAGCAGGAGGAGGTGACCCAATTTTATACCAACATTTATTTTGATT--------------------------------------------------------------------------------------------------------------------------------------------------------------------------------------------------------------------------------------------------------------------------------------------------------------------------------------------------------------------------------------------------------------------------------------------------------------------------------------------------------------------------------------------------------------------------------------------------------------------------------------------------------------------------------------------------------------------------------------------------------------------------------------------------------------------------------------------------------------------------------------------------------------------------------------------------------------------------------------------
			-------------------------------------------------------------------------------------------------------------------------------------------------------------------------------------------------------------------------------------------------------------------------------------------------------------------------------------------------------------------------------------------------------------------------------------------------------------------------------------------------------------------------------------------------------------------------------------------------------------------------------------------------
		</sequence>
		<sequence>
			<taxon idref="EF514404.1"/>
			------------------------------------------------------------------------------------AAT------TGGTACTTCATTA----------------AGACTTTTAA----TTCGAACTGA-----------------ATTAGGAAACCCCGGTTC--------------------------------TTTAATTGGAGATGATCAAATTTATAATACT------------ATTGTTACAGCTCACGCTTTCATT------ATAATTTTT----------------TTTATAG---TTATACCTATTATAATTGGAGGATTTGGAAA-----TTGACTTGTACCTTTA---ATGTTAGGAG------------------------------CCCCTGATATAG-----CTTTCCCTCGAATAAATAATATAAGTTTTTGACTTC---------TCCCCCCTTCTCTAACCCTTTTAATTTCGAGAAGAATCGT---TGAAAACGGAGCAGGAACAGGATGAACAGTATACCCC--------------CCACTTTCTTCTAATATT------GCTCACAGAGGTAGATCAGTAG-----ATTTAGCTATTTT---------CTCCCTTCATTTAGCAGGAATTTCT---------------------------TCAATTTTAGGTGCTATTA-------ATTTT--------------ATTACAACA-------ATTATTA---ATATACGTATTAATAACAT------------ATCATTTGA---------TCAAATACCTTTATTTGTGTGA--GCTGTAGGAATTA------CGGCTCTTCTTCTTCTTTT-----------ATCT-T-------TACCTGTTTTAGCA---------------------------------------------------------------------------------------------------------------------------------------------------------------------------------------------------------------------------------------------------------------------------------------------------------------------------------------------------------------------------------------------------------------------------------------------------------------------------------------------------------------------------------------------------------------------------------------------------------------------------------------------------------------------------------------------------------------------------------------------------------------------------------------------------------------------------------------------------------------------------------------------------------------------------------------------------------------------------------------------------------------------------------------------------------------------------------------------------------------------------
			-------------------------------------------------------------------------------------------------------------------------------------------------------------------------------------------------------------------------------------------------------------------------------------------------------------------------------------------------------------------------------------------------------------------------------------------------------------------------------------------------------------------------------------------------------------------------------------------------------------------------------------------------
		</sequence>
		<sequence>
			<taxon idref="EF514415.1"/>
			------------------------------------------------------------------------------------AAT------TGGTACTTCATTA----------------AGACTTTTAA----TTCGAACTGA-----------------ATTAGGAAACCCCGGTTC--------------------------------TTTAATTGGAGATGATCAAATTTATAATACT------------ATTGTTACAGCTCACGCTTTCATT------ATAATTTTT----------------TTTATAG---TTATACCTATTATAATTGGAGGATTTGGAAA-----TTGACTTGTACCTTTA---ATGTTAGGAG------------------------------CCCCTGATATAG-----CTTTCCCTCGAATAAATAATATAAGTTTTTGACTTC---------TCCCCCCTTCTCTAACCCTTTTAATTTCGAGAAGAATCGT---TGAAAACGGAGCAGGAACAGGATGAACAGTATACCCC--------------CCACTTTCTTCTAATATT------GCTCACAGAGGTAGATCAGTAG-----ATTTAGCTATTTT---------CTCCCTTCATTTAGCAGGAATTTCT---------------------------TCAATTTTAGGTGCTATTA-------ATTTT--------------ATTACAACA-------ATTATTA---ATATACGTATTAATAACAT------------ATCATTTGA---------TCAAATACCTTTATTTGTGTGA--GCTGTAGGAATTA------CGGCTCTTCTTCTTCTTTT-----------ATCT-T-------TACCTGTTTTAGCAGGTG---------------CTATTACTATATTACTAA-----CAGAT----CGTAAT--TTAAATACTTCCTTTTT-----------------------------------------------------------------------------------------------------------------------------------------------------------------------------------------------------------------------------------------------------------------------------------------------------------------------------------------------------------------------------------------------------------------------------------------------------------------------------------------------------------------------------------------------------------------------------------------------------------------------------------------------------------------------------------------------------------------------------------------------------------------------------------------------------------------------------------------------------------------------------------------------------------------------------------------------------------------------------------------------------------------------------------------------
			-------------------------------------------------------------------------------------------------------------------------------------------------------------------------------------------------------------------------------------------------------------------------------------------------------------------------------------------------------------------------------------------------------------------------------------------------------------------------------------------------------------------------------------------------------------------------------------------------------------------------------------------------
		</sequence>
		<sequence>
			<taxon idref="EF514437.1"/>
			------------------------------------------------------------------------------------AAT------TGGTACTTCATTA----------------AGACTTTTAA----TTCGAACTGA-----------------ATTAGGTAACCCTGGTTC--------------------------------TTTAATTGGAGATGACCAAATTTATAATACT------------ATTGTTACAGCTCATGCTTTTATT------ATAATTTTT----------------TTTATAG---TTATGCCAATTATAATTGGAGGATTTGGAAA-----TTGACTTGTACCTTTA---ATACTAGGAG------------------------------CCCCTGATATAG-----CTTTTCCTCGAATAAATAATATAAGTTTTTGACTTC---------TACCCCCCTCTCTAACCCTTTTAATTTCGAGAAGAATTGT---TGAAAATGGAGCAGGAACAGGATGAACAGTGTACCCC--------------CCACTTTCTTCTAATATT------GCTCACAGAGGTAGATCAGTTG-----ATTTAGCTATTTT---------CTCTCTTCATTTAGCGGGTATTTCT---------------------------TCAATTTTAGGTGCTATTA-------ATTTT--------------ATTACAACA-------ATTATTA---ATATACGTATTAATAACAT------------AACATTTGA---------TCAAATACCATTATTTGTATGA--GCCGTAGGAATTA------CAGCTCTTNTCCTCCTTTT-----------ATCA-T-------TACCTGTATTAGCTGGTG---------------CTATTACTATATTATTAA-----CAGAT----CGTAAT--TTAAATACTTCTTTTTTTGACCCAGCAGGAGGAGGAG---------------------------------------------------------------------------------------------------------------------------------------------------------------------------------------------------------------------------------------------------------------------------------------------------------------------------------------------------------------------------------------------------------------------------------------------------------------------------------------------------------------------------------------------------------------------------------------------------------------------------------------------------------------------------------------------------------------------------------------------------------------------------------------------------------------------------------------------------------------------------------------------------------------------------------------------------------------------------------------------------------------------------
			-------------------------------------------------------------------------------------------------------------------------------------------------------------------------------------------------------------------------------------------------------------------------------------------------------------------------------------------------------------------------------------------------------------------------------------------------------------------------------------------------------------------------------------------------------------------------------------------------------------------------------------------------
		</sequence>
		<sequence>
			<taxon idref="EF514440.1"/>
			------------------------------------------------------------------------------------AAT------TGGTACTTCATTA----------------AGACTTTTAA----TTCGAACTGA-----------------ATTAGGTAACCCTGGTTC--------------------------------TTTAATTGGAGATGACCAAATTTATAATACT------------ATTGTTACAGCTCATGCTTTTATT------ATAATTTTT----------------TTTATAG---TTATGCCAATTATAATTGGAGGATTTGGAAA-----TTGACTTGTACCTTTA---ATACTAGGAG------------------------------CCCCTGATATAG-----CTTTTCCTCGAATAAATAATATAAGTTTTTGACTTC---------TACCCCCCTCTCTAACCCTTTTAATTTCGAGAAGAATTGT---TGAAAATGGAGCAGGAACAGGATGAACAGTGTACCCC--------------CCACTTTCTTCTAATATT------GCTCACAGAGGTAGATCAGTTG-----ATTTAGCTATTTT---------CTCTCTTCATTTAGCGGGTATTTCT---------------------------TCAATTTTAGGTGCTATTA-------ATTTT--------------ATTACAACA-------ATTATTA---ATATACGTATTAATAACAT------------AACATTTGA---------TCAAATACCATTATTTGTATGA--GCCGTAGGAATTA------CAGCTCTTCTCCTCCTTTT-----------ATCA-T-------TACCTGTATTAGCTGGTG---------------CTATTACTATATTATTAA-----CAGAT----CGTAAT--TTAAATACTTCTTTTTTTGACCCAGCAGGAGGAGGAG---------------------------------------------------------------------------------------------------------------------------------------------------------------------------------------------------------------------------------------------------------------------------------------------------------------------------------------------------------------------------------------------------------------------------------------------------------------------------------------------------------------------------------------------------------------------------------------------------------------------------------------------------------------------------------------------------------------------------------------------------------------------------------------------------------------------------------------------------------------------------------------------------------------------------------------------------------------------------------------------------------------------------
			-------------------------------------------------------------------------------------------------------------------------------------------------------------------------------------------------------------------------------------------------------------------------------------------------------------------------------------------------------------------------------------------------------------------------------------------------------------------------------------------------------------------------------------------------------------------------------------------------------------------------------------------------
		</sequence>
		<sequence>
			<taxon idref="EF514412.1"/>
			------------------------------------------------------------------------------------AAT------TGGTACTTCATTA----------------AGACTTTTAA----TTCGAACTGA-----------------ATTAGGTAACCCTGGTTC--------------------------------TTTAATTGGAGATGATCAAATTTATAATACT------------ATCGTTACAGCTCATGCTTTCATT------ATAATTTTT----------------TTTATAG---TTATACCAATTATAATTGGAGGATTTGGAAA-----TTGACTTGTACCTTTA---ATATTAGGAG------------------------------CCCCTGATATAG-----CTTTCCCTCGAATAAATAATATAAGTTTTTGACTTT---------TACCCCCTTCTCTAACCCTTTTAATTTCGAGAAGAATTGT---TGAAAATGGAGCAGGAACAGGATGAACAGTGTACCCC--------------CCACTTTCATCTAATATC------GCTCACAGAGGTAGATCAGTTG-----ATTTAGCTATTTT---------CTCCCTTCACCTAGCAGGTATTTCT---------------------------TCAATTTTAGGTGCTATCA-------ATTTT--------------ATCACAACA-------ATTATTA---ATATACGAATCAATAATAN------------NTCATTTGA---------TCAAATANCATTATTTGTATGA--GCTGTAGGAATTA------CAGCTCTTCTTCTTCTTCN-----------TTCC-T-------TACCTGTTTTAGCAGGTG---------------CTATTACTATATTACTAA-----CAGAT----CGAAAT--TTAAATACTTCCTTTTT-----------------------------------------------------------------------------------------------------------------------------------------------------------------------------------------------------------------------------------------------------------------------------------------------------------------------------------------------------------------------------------------------------------------------------------------------------------------------------------------------------------------------------------------------------------------------------------------------------------------------------------------------------------------------------------------------------------------------------------------------------------------------------------------------------------------------------------------------------------------------------------------------------------------------------------------------------------------------------------------------------------------------------------------------
			-------------------------------------------------------------------------------------------------------------------------------------------------------------------------------------------------------------------------------------------------------------------------------------------------------------------------------------------------------------------------------------------------------------------------------------------------------------------------------------------------------------------------------------------------------------------------------------------------------------------------------------------------
		</sequence>
		<sequence>
			<taxon idref="KF226653.1"/>
			------------------------------------------------AACATTATATTTTATTTTTGGAATTTGAGCAGGTATAAT------TGGTACTTCATTA----------------AGACTTTTAA----TTCGAACTGA-----------------ATTAGGTAACCCTGGTTC--------------------------------TTTAATTGGAGATGATCAAATTTATAATACT------------ATCGTTACAGCTCATGCTTTCATT------ATAATTTTT----------------TTTATAG---TTATACCAATTATAATTGGAGGATTTGGAAA-----TTGACTTGTACCTTTA---ATATTAGGAG------------------------------CCCCTGATATAG-----CTTTCCCTCGAATAAATAATATAAGTTTTTGACTTT---------TACCCCCTTCTCTAACCCTTTTAATTTCGAGAAGAATTGT---TGAAAATGGAGCAGGAACAGGATGAACAGTGTACCCC--------------CCACTTTCATCTAATATC------GCTCACAGAGGTAGATCAGTTG-----ATTTAGCTATTTT---------CTCCCTTCACCTAGCAGGTATTTCT---------------------------TCAATTTTAGGTGCTATCA-------ATTTT--------------ATCACAACA-------ATTATTA---ATATACGAATCAATAATAT------------ATCATTTGA---------TCAAATACCATTATTTGTATGA--GCTGTAGGAATTA------CAGCTCTTCTTCTTCTTCT-----------ATCC-T-------TACCTGTTTTAGCAGGTG---------------CTATTACTATATTACTAA-----CAGAT----CGAAAT--TTAAATACTTCCTTTTTTGATCCAGCAGGAGGAGGTGATCCAATTTTATATCAACATTTATTT-------------------------------------------------------------------------------------------------------------------------------------------------------------------------------------------------------------------------------------------------------------------------------------------------------------------------------------------------------------------------------------------------------------------------------------------------------------------------------------------------------------------------------------------------------------------------------------------------------------------------------------------------------------------------------------------------------------------------------------------------------------------------------------------------------------------------------------------------------------------------------------------------------------------------------------------------------------------------------------------------
			-------------------------------------------------------------------------------------------------------------------------------------------------------------------------------------------------------------------------------------------------------------------------------------------------------------------------------------------------------------------------------------------------------------------------------------------------------------------------------------------------------------------------------------------------------------------------------------------------------------------------------------------------
		</sequence>
		<sequence>
			<taxon idref="KT179881.1"/>
			---------------------------------------------------------------------------------------------------------A----------------ACATTT-----------------------------------TTTAGG--------------------------------------------ATTAGCTGGA----------------ATACC-------------------TCGTCGATATTCTGATTACCCAGATAATTTTA----------------CTTCATG--------------------------------AA------------------------ATATTA-----------------------------------------------------TTTCTTCTTTTGGATCATAT-------------------------------------ATCTCTTTATTCTCAATAATAATAAT---------------------------AATAATA-----------------------------------ATT---------------------------------ATTTGAGAAT------------CATTTGTCAATCAACG--------------------------------------TATT--------------------ATTTT--------------ATT-------------TCCATTA-----------------AATAT------------ACCA--------------------ACTTCTATT-GAATGA---TTCCAAAATTTA----------CCTCCTTCTGAACAT-----------TCCTATAATGAACTTCCTATCTTA------------------------------AGACTTCTAATATGACAGATTATATGTAATGGATTTAAACCCCATTTA------------------------------------------------------------------------------------------------------------------------------------------------------------------------------------------------------------------------------------------------------------------------------------------------------------------------------------------------------------------------------------------------------------------------------------------------------------------------------------------------------------------------------------------------------------------------------------------------------------------------------------------------------------------------------------------------------------------------------------------------------------------------------------------------------------------------------------------------------------------------------------------------------------------------------------------------------------------------------------------------------------------------------------------------
			-------------------------------------------------------------------------------------------------------------------------------------------------------------------------------------------------------------------------------------------------------------------------------------------------------------------------------------------------------------------------------------------------------------------------------------------------------------------------------------------------------------------------------------------------------------------------------------------------------------------------------------------------
		</sequence>
		<sequence>
			<taxon idref="KT179882.1"/>
[truncated: 153,461 more chars]
