# Supplementary material for: Male and female contributions to diversity among birdwing butterfly images
Source: Commun Biol. 2024 Jul 1;7:774. doi: 10.1038/s42003-024-06376-2 (PMC11217504; doi:10.1038/s42003-024-06376-2)
Supplement: Supplementary file 10 — Supplementary Software 3 [file 42003_2024_6376_MOESM10_ESM.zip › SISoftware3PixelCorrelationsCommsBiol.ipynb]

# %% [markdown]
Supplementary Software 3. Supplementary Computer Code to perform pixel correlation analyses.
For usage please cite:
Male and female contributions to diversity among birdwing butterfly images.
Hoyal Cuthill, Guttenberg and Huertas (2024). Communications Biology.

# %% [markdown]
# Load packages

# %% [code]
import numpy as np
import matplotlib.pyplot as plt
import pandas as pd
import PIL
from PIL import Image
import time
import cv2
from sklearn.preprocessing import LabelEncoder

# %% [markdown]
# Set fonts for plots

# %% [code]
plt.rcParams.update({'font.family': 'Arial'})

SMALL_SIZE = 9
MEDIUM_SIZE = 12
BIGGER_SIZE = 14

plt.rc('font', size=MEDIUM_SIZE)          # controls default text sizes
plt.rc('axes', titlesize=BIGGER_SIZE)     # fontsize of the axes title
plt.rc('axes', labelsize=BIGGER_SIZE)    # fontsize of the x and y labels
plt.rc('xtick', labelsize=MEDIUM_SIZE)    # fontsize of the tick labels
plt.rc('ytick', labelsize=MEDIUM_SIZE)    # fontsize of the tick labels
plt.rc('legend', fontsize=MEDIUM_SIZE)    # legend fontsize
plt.rc('figure', titlesize=BIGGER_SIZE)  # fontsize of the figure title

# %% [markdown]
# Import data

# %% [code]
index = pd.read_csv("SITable1Labels.csv", sep=',')
#Read in the joined (label) data in the order used in the embeddings

# %% [code]
print(index)

# %% [code]
index.shape[0]
#the number of images

# %% [code]
LE = LabelEncoder()
birdwing_nlabels = LE.fit_transform(specificEpithet)

# %% [code]
LE.classes_

# %% [code]
LE.transform(LE.classes_)

# %% [code]
specificEpithet

# %% [code]
birdwing_nlabels

# %% [markdown]
# Get the pixel correlations for every pair of images

# %% [markdown]
# Image pairs from different species and of same surface
#Ensuring all species are uniformly sampled

# %% [code]
maxi=index.shape[0]
#the total number of images
samplesize=1000
#1000

scalefactor=0.5
#The scale factor to downscale images for analysis

pixcorrvalues=np.zeros([maxi,maxi])

for k in range(samplesize):
#for each image sample

    if k%1==0:
        print(k)

    randsampSp=np.random.choice(np.arange(nspecies), size=1, replace=False)
    #randomly choose a species number to sample
    SpIndices=np.array(np.where(birdwing_nlabels==randsampSp[0])[0])
    randsampi=np.random.choice(SpIndices, size=1, replace=False)
    #randomly sample an image

    i=randsampi[0]
    #A randomly sampled index value

    fname0 = "BirdwingsFinalDatasetLowRes/"+index.iloc[i,0] + "_lowres.tif"
    #filename of the first image

    if index.iloc[i,5]==0:
    #If the image is a ventral image
        im0 = np.array(Image.open(fname0).transpose(Image.FLIP_LEFT_RIGHT))
        #flip the image.
        #Ventral images are flipped so that if the selected images are of the same specimen,
        #ventral will be flipped to align with the dorsal image
    else:
        im0 = np.array(Image.open(fname0))
        #open the image

    coldiff=np.array(np.intersect1d(np.where(index.iloc[:,3]!=index.iloc[i,3]),np.where(index.iloc[:,5]==index.iloc[i,5])))
    #image indices where the species is not the same as the species for image i
    #and the surface is the same as for image i
    coldiff=coldiff.reshape(-1)
    #flatten array to 1D

    randsampj=np.random.choice(coldiff, size=samplesize, replace=False)
    #make a list of randomly sampled image numbers for the second image
    #from those images which are of a different species to the first

    for l in range(samplesize):
    #for each image

        j=randsampj[l]

        fname1 = "BirdwingsFinalDatasetLowRes/"+index.iloc[j,0] + "_lowres.tif"
        #filename of the second image

        if index.iloc[j,5]==0:
        #If the image is a ventral image
            im1 = np.array(Image.open(fname1).transpose(Image.FLIP_LEFT_RIGHT))
            #flip the image.
            #Ventral images are flipped so that if the selected images are of the same specimen,
            #ventral will be flipped to align with the dorsal image
        else:
            im1 = np.array(Image.open(fname1))
            #open the image

        #Downsize the images to the smallest of each pair so that image sizes match exactly, and rescale:
        minrows=np.int(np.floor(np.min([im0.shape[0],im1.shape[0]])*scalefactor))
        mincolumns=np.int(np.floor(np.min([im0.shape[1],im1.shape[1]])*scalefactor))

        im0Resized = cv2.resize(im0, (mincolumns,minrows))
        im1Resized = cv2.resize(im1, (mincolumns,minrows))
        #RGB images

        #plt.imshow(np.hstack((im0,im1)))

        im0_1D=im0Resized.ravel()
        #1D array of pixel values for image 0
        im1_1D=im1Resized.ravel()
        #1D array of pixel values for image 1

        #Measure pixel correlation:
        pixcorrvalues[i,j]=np.corrcoef(im0_1D,im1_1D)[0, 1]

# %% [code]
np.save("pixcorrvaluesDiffSppSameSurfAllSpp"+np.str(scalefactor)+".npy", pixcorrvalues)

# %% [code]
scalefactor

# %% [markdown]
# Image pairs from different species and of same surface

# %% [code]
maxi=index.shape[0]
#the total number of images
samplesize=1000
#1000
randsampi=np.random.choice(np.arange(maxi), size=samplesize, replace=False)
#make a list of randomly sampled image numbers for the first image

scalefactor=0.5
#The scale factor to downscale images for analysis

pixcorrvalues=np.zeros([maxi,maxi])

for k in range(samplesize):
#for each image sample

    if k%1==0:
        print(k)

    i=randsampi[k]
    #A randomly sampled index value

    fname0 = "BirdwingsFinalDatasetLowRes/"+index.iloc[i,0] + "_lowres.tif"
    #filename of the first image

    if index.iloc[i,5]==0:
    #If the image is a ventral image
        im0 = np.array(Image.open(fname0).transpose(Image.FLIP_LEFT_RIGHT))
        #flip the image.
        #Ventral images are flipped so that if the selected images are of the same specimen,
        #ventral will be flipped to align with the dorsal image
    else:
        im0 = np.array(Image.open(fname0))
        #open the image

    coldiff=np.array(np.intersect1d(np.where(index.iloc[:,3]!=index.iloc[i,3]),np.where(index.iloc[:,5]==index.iloc[i,5])))
    #image indices where the species is not the same as the species for image i
    #and the surface is the same as for image i
    coldiff=coldiff.reshape(-1)
    #flatten array to 1D

    randsampj=np.random.choice(coldiff, size=samplesize, replace=False)
    #make a list of randomly sampled image numbers for the second image
    #from those images which are of a different species to the first

    for l in range(samplesize):
    #for each image

        j=randsampj[l]

        fname1 = "BirdwingsFinalDatasetLowRes/"+index.iloc[j,0] + "_lowres.tif"
        #filename of the second image

        if index.iloc[j,5]==0:
        #If the image is a ventral image
            im1 = np.array(Image.open(fname1).transpose(Image.FLIP_LEFT_RIGHT))
            #flip the image.
            #Ventral images are flipped so that if the selected images are of the same specimen,
            #ventral will be flipped to align with the dorsal image
        else:
            im1 = np.array(Image.open(fname1))
            #open the image

        #Downsize the images to the smallest of each pair so that image sizes match exactly, and rescale:
        minrows=np.int(np.floor(np.min([im0.shape[0],im1.shape[0]])*scalefactor))
        mincolumns=np.int(np.floor(np.min([im0.shape[1],im1.shape[1]])*scalefactor))

        im0Resized = cv2.resize(im0, (mincolumns,minrows))
        im1Resized = cv2.resize(im1, (mincolumns,minrows))
        #RGB images

        #plt.imshow(np.hstack((im0,im1)))

        im0_1D=im0Resized.ravel()
        #1D array of pixel values for image 0
        im1_1D=im1Resized.ravel()
        #1D array of pixel values for image 1

        #Measure pixel correlation:
        pixcorrvalues[i,j]=np.corrcoef(im0_1D,im1_1D)[0, 1]

# %% [code]
np.save("pixcorrvaluesDiffSppSameSurf"+np.str(scalefactor)+".npy", pixcorrvalues)

# %% [markdown]
# Image pairs from different species

# %% [code]
maxi=index.shape[0]
#the total number of images
samplesize=1000
#1000
randsampi=np.random.choice(np.arange(maxi), size=samplesize, replace=False)
#make a list of randomly sampled image numbers for the first image

scalefactor=0.25
#The scale factor to downscale images for analysis

pixcorrvalues=np.zeros([maxi,maxi])

for k in range(samplesize):
#for each image sample

    if k%1==0:
        print(k)

    i=randsampi[k]
    #A randomly sampled index value

    fname0 = "BirdwingsFinalDatasetLowRes/"+index.iloc[i,0] + "_lowres.tif"
    #filename of the first image

    if index.iloc[i,5]==0:
    #If the image is a ventral image
        im0 = np.array(Image.open(fname0).transpose(Image.FLIP_LEFT_RIGHT))
        #flip the image.
        #Ventral images are flipped so that if the selected images are of the same specimen,
        #ventral will be flipped to align with the dorsal image
    else:
        im0 = np.array(Image.open(fname0))
        #open the image

    coldiff=np.array(np.where(index.iloc[:,3]!=index.iloc[i,3]))
    #image indices where the species is not the same as the species for image i
    coldiff=coldiff.reshape(-1)
    #flatten array to 1D

    randsampj=np.random.choice(coldiff, size=samplesize, replace=False)
    #make a list of randomly sampled image numbers for the second image
    #from those images which are of a different species to the first

    for l in range(samplesize):
    #for each image

        j=randsampj[l]

        fname1 = "BirdwingsFinalDatasetLowRes/"+index.iloc[j,0] + "_lowres.tif"
        #filename of the second image

        if index.iloc[j,5]==0:
        #If the image is a ventral image
            im1 = np.array(Image.open(fname1).transpose(Image.FLIP_LEFT_RIGHT))
            #flip the image.
            #Ventral images are flipped so that if the selected images are of the same specimen,
            #ventral will be flipped to align with the dorsal image
        else:
            im1 = np.array(Image.open(fname1))
            #open the image

        #Downsize the images to the smallest of each pair so that image sizes match exactly, and rescale:
        minrows=np.int(np.floor(np.min([im0.shape[0],im1.shape[0]])*scalefactor))
        mincolumns=np.int(np.floor(np.min([im0.shape[1],im1.shape[1]])*scalefactor))

        im0Resized = cv2.resize(im0, (mincolumns,minrows))
        im1Resized = cv2.resize(im1, (mincolumns,minrows))
        #RGB images

        #plt.imshow(np.hstack((im0,im1)))

        im0_1D=im0Resized.ravel()
        #1D array of pixel values for image 0
        im1_1D=im1Resized.ravel()
        #1D array of pixel values for image 1

        #Measure pixel correlation:
        pixcorrvalues[i,j]=np.corrcoef(im0_1D,im1_1D)[0, 1]

# %% [code]
np.save("pixcorrvaluesDiffSpp"+np.str(scalefactor)+".npy", pixcorrvalues)

# %% [markdown]
# All image pairs

# %% [code]
maxi=index.shape[0]
#the total number of images
samplesize=1000
#1000
randsampi=np.random.choice(np.arange(maxi), size=samplesize, replace=False)
#make a list of randomly sampled image numbers for the first image

scalefactor=0.25
#The scale factor to downscale images for analysis

pixcorrvalues=np.zeros([maxi,maxi])

for k in range(samplesize):
#for each image sample

    if k%1==0:
        print(k)

    i=randsampi[k]

    fname0 = "BirdwingsFinalDatasetLowRes/"+index.iloc[i,0] + "_lowres.tif"
    #filename of the first image

    if index.iloc[i,5]==0:
    #If the image is a ventral image
        im0 = np.array(Image.open(fname0).transpose(Image.FLIP_LEFT_RIGHT))
        #flip the image.
        #Ventral images are flipped so that if the selected images are of the same specimen,
        #ventral will be flipped to align with the dorsal image
    else:
        im0 = np.array(Image.open(fname0))
        #open the image

    randsampj=np.random.choice(np.arange(maxi), size=samplesize, replace=False)
    #make a list of randomly sampled image numbers for the second image

    for l in range(samplesize):
    #for each image

        j=randsampj[l]

        fname1 = "BirdwingsFinalDatasetLowRes/"+index.iloc[j,0] + "_lowres.tif"
        #filename of the second image

        if index.iloc[j,5]==0:
        #If the image is a ventral image
            im1 = np.array(Image.open(fname1).transpose(Image.FLIP_LEFT_RIGHT))
            #flip the image.
            #Ventral images are flipped so that if the selected images are of the same specimen,
            #ventral will be flipped to align with the dorsal image
        else:
            im1 = np.array(Image.open(fname1))
            #open the image

        #Downsize the images to the smallest of each pair so that image sizes match exactly, and rescale:
        minrows=np.int(np.floor(np.min([im0.shape[0],im1.shape[0]])*scalefactor))
        mincolumns=np.int(np.floor(np.min([im0.shape[1],im1.shape[1]])*scalefactor))

        im0Resized = cv2.resize(im0, (mincolumns,minrows))
        im1Resized = cv2.resize(im1, (mincolumns,minrows))
        #RGB images

        #plt.imshow(np.hstack((im0,im1)))

        im0_1D=im0Resized.ravel()
        #1D array of pixel values for image 0
        im1_1D=im1Resized.ravel()
        #1D array of pixel values for image 1

        #Measure pixel correlation:
        pixcorrvalues[i,j]=np.corrcoef(im0_1D,im1_1D)[0, 1]

# %% [code]
np.save("pixcorrvalues"+np.str(scalefactor)+".npy", pixcorrvalues)

# %% [markdown]
# Show example images

# %% [code]
plt.imshow(np.hstack((im0Resized,im1Resized)))

# %% [code]
im0Resized.shape

# %% [code]
pixcorrvalues[i,j]

# %% [code]
index.iloc[i,3]

# %% [code]
index.iloc[j,3]

# %% [markdown]
# Code check step

# %% [code]
scalefactor=0.25

# %% [code]
#pixcorrvalues=np.load("pixcorrvaluesDiffSpp"+np.str(scalefactor)+".npy")

# %% [code]
sampledpairs=np.array(np.where(pixcorrvalues>0))

# %% [code]
sampledpairs

# %% [code]
pair=0
#An example image pair index
i=sampledpairs[0,pair]
j=sampledpairs[1,pair]
print([i,j])

# %% [code]
fname0 = "BirdwingsFinalDatasetLowRes/"+index.iloc[i,0] + "_lowres.tif"
#filename of the first image
print(fname0)

# %% [code]
fname1 = "BirdwingsFinalDatasetLowRes/"+index.iloc[j,0] + "_lowres.tif"
#filename of the first image
print(fname1)

# %% [code]
im0 = np.array(Image.open(fname0))
im1 = np.array(Image.open(fname1))

# %% [code]
plt.imshow(np.hstack((im0,im1)))

# %% [code]
pixcorrvalues[i,j]

# %% [code]
index.iloc[i,:]

# %% [code]
index.iloc[j,:]
